# Supplementary material for: Comparative transcriptomic characterization of aluminum, sodium chloride, cadmium and copper rhizotoxicities in Arabidopsis thaliana
Source: BMC Plant Biol. 2009 Mar 23;9:32. doi: 10.1186/1471-2229-9-32 (PMC2666732; doi:10.1186/1471-2229-9-32)
Supplement: Additional file 3 — List of genes up-regulated by rhizotoxic ions and grouped by Venn diagram. Highly up-regulated genes in Al, Na, Cd and Cu treatments were grouped by Venn diagram as shown in Figure 3. GO annotation and functional category at the TAIR database, and the fold change in microarray experiments are summarized for each gene in the list. [file 1471-2229-9-32-S3.xls]

## Sheet: All
List of genes greatly-upregulated by Al, NaCl, Cd and Cu rhizotoxicities identified by comparative microarray. (See Figure 3)
			Annotation		Fold change rank f				log2[Fold change (treatment/control)] g
Gene Model a	Other Name b	Description c	Keyword d	Molecular function category group e	Al	Cd	Cu	Na	25 µM Al						15 µM Cd						1.6 µM Cu						50 mM Na
									1	2	3	mean (N=3)	StdErr Norm	t-test P-value	1	2	3	mean (N=3)	StdErr Norm	t-test P-value	1	2	3	mean (N=3)	StdErr Norm	t-test P-value	1	2	3	mean (N=3)	StdErr Norm	t-test P-value
At1g17170.1	ATGSTU24; GLUTATHIONE S-TRANSFERASE TAU 24	Encodes glutathione transferase belonging to the tau class of GSTs. Naming convention according to Wagner et al. (2002).	glutathione transferase activity, cytoplasm, toxin catabolic process	H	32	70	30	91	3.27567	2.94794	2.66216	2.96192	0.177243	0.00356177	4.5218	2.25846	4.14349	3.64125	0.699969	0.0350237	3.90894	4.7367	5.24669	4.63077	0.389789	0.00701079	1.77297	1.79678	2.84649	2.13875	0.353939	0.0263105
At1g17380.1	F28G4.16; JASMONATE-ZIM-DOMAIN PROTEIN 5; JAZ5; TIFY11A	JAZ5/TIFY11A (JASMONATE-ZIM-DOMAIN PROTEIN 5); Identical to Protein TIFY 11A (TIFY11A) [Arabidopsis Thaliana] (GB:Q9LDU5;GB:Q8LAR9); similar to JAZ6/TIFY11B (JASMONATE-ZIM-DOMAIN PROTEIN 6) [Arabidopsis thaliana] (TAIR:AT1G72450.1); similar to unnamed protein product [Vitis vinifera] (GB:CAO65210.1); contains InterPro domain ZIM (InterPro:IPR010399)	cellular component unknown, molecular function unknown, response to jasmonic acid stimulus	O	173	131	59	55	2.50429	1.55784	1.30199	1.78804	0.365662	0.0393687	2.60755	3.02108	3.61427	3.08096	0.292153	0.0088723	3.98666	4.2597	4.47807	4.24148	0.14215	0.00112132	3.50489	2.04364	1.97184	2.50679	0.499481	0.037483
At1g35910.1	F10O5.8; F10O5_8	trehalose-6-phosphate phosphatase, putative; similar to trehalose-6-phosphate phosphatase, putative [Arabidopsis thaliana] (TAIR:AT5G65140.1); similar to unknown [Populus trichocarpa] (GB:ABK94249.1); contains InterPro domain HAD-superfamily hydrolase, subfamily IIB; (InterPro:IPR006379); contains InterPro domain Trehalose-phosphatase; (InterPro:IPR003337)	trehalose-phosphatase activity, trehalose biosynthetic process	C	14	107	34	107	3.43332	3.72745	3.59968	3.58682	0.08515	0.000563097	2.96024	3.57697	3.16189	3.23304	0.181554	0.00313863	4.39215	4.79022	4.43534	4.53924	0.126108	0.000770932	2.75798	1.75148	1.51724	2.0089	0.380594	0.0340691
At1g57630.1	T8L23.10; T8L23_10	disease resistance protein (TIR class), putative; similar to disease resistance protein (TIR-NBS-LRR class), putative [Arabidopsis thaliana] (TAIR:AT3G25510.1); similar to disease resistance-like protein 9 [Brassica rapa] (GB:AAV88086.1); contains InterPro domain Toll-Interleukin receptor; (InterPro:IPR000157)	transmembrane receptor activity, defense response, intrinsic to membrane	J	61	12	19	28	2.45497	2.19258	2.57295	2.40683	0.112412	0.00217427	3.79959	4.90974	5.01628	4.5752	0.389024	0.0071524	5.91691	4.81581	4.35655	5.02976	0.462967	0.00836624	3.66107	3.1706	1.81617	2.88261	0.5517	0.0347326
At1g60730.1	F8A5.24; F8A5_24	aldo/keto reductase family protein; similar to ATB2, oxidoreductase [Arabidopsis thaliana] (TAIR:AT1G60710.1); similar to unnamed protein product [Vitis vinifera] (GB:CAO45271.1); contains InterPro domain Aldo/keto reductase; (InterPro:IPR001395)	aldo-keto reductase activity	M	137	37	99	114	2.25857	1.76535	1.76432	1.92941	0.164578	0.00719751	3.83949	3.62113	4.74534	4.06865	0.344163	0.0070794	3.43797	3.88541	4.21857	3.84731	0.226142	0.0034372	1.68747	1.98843	2.25308	1.97633	0.16339	0.0067656
At1g64160.1	F22C12.8; F22C12_8	disease resistance-responsive family protein / dirigent family protein; similar to disease resistance-responsive family protein / dirigent family protein [Arabidopsis thaliana] (TAIR:AT4G23690.1); similar to disease resistance response protein [Brassica rapa] (GB:ABV89607.1); contains InterPro domain Plant disease resistance response protein (InterPro:IPR004265)	molecular function unknown, defense response, lignan biosynthetic process, endomembrane system	O	45	2	18	1	3.67077	1.99053	2.1621	2.6078	0.533789	0.0394359	5.80354	6.31377	5.609	5.90877	0.210142	0.00126244	5.81265	4.63441	4.72503	5.05736	0.378548	0.00555601	4.7185	3.84752	3.80926	4.12509	0.29691	0.0051407
At1g68620.1	F24J5.14; F24J5_14	hydrolase; similar to ATCXE17 (ARABIDOPSIS THALIANA CARBOXYESTERASE 17), hydrolase [Arabidopsis thaliana] (TAIR:AT5G16080.1); similar to AT1G68620 [Arabidopsis lyrata subsp. petraea] (GB:AAT72498.1); contains InterPro domain Alpha/beta hydrolase fold-3; (InterPro:IPR013094)	cellular component unknown, hydrolase activity, metabolic process	C	37	35	41	88	3.14232	2.55664	2.69123	2.79673	0.177108	0.0039863	3.55129	4.32688	4.34568	4.07461	0.261721	0.0041004	4.38847	3.77968	5.11311	4.42708	0.385414	0.00749403	2.32725	2.08777	2.06783	2.16095	0.0833502	0.00148442
At1g69930.1	ATGSTU11; GLUTATHIONE S-TRANSFERASE TAU 11	Encodes glutathione transferase belonging to the tau class of GSTs. Naming convention according to Wagner et al. (2002).	glutathione transferase activity, cytoplasm, toxin catabolic process	H	92	39	16	128	1.94878	2.12222	2.30618	2.12573	0.103188	0.00234806	3.94415	3.77502	4.37747	4.03221	0.179401	0.00197369	5.21376	5.28827	4.73224	5.07809	0.174257	0.00117548	2.34417	1.75956	1.59056	1.8981	0.228309	0.0141614
At1g76600.1	F14G6.20; F14G6_20	similar to unknown protein [Arabidopsis thaliana] (TAIR:AT1G21010.1); similar to TMV response-related gene product [Nicotiana tabacum] (GB:BAB41200.1)	nucleolus, nucleus, molecular function unknown, N-terminal protein myristoylation	O	147	53	20	13	2.05448	1.75018	1.89916	1.90127	0.087851	0.00212822	3.48938	3.56658	4.56359	3.87318	0.345922	0.00788245	4.8083	4.75965	5.07925	4.8824	0.0994232	0.000414418	3.98377	3.03368	2.9281	3.31518	0.335678	0.0100975
At1g76650.1	F28O16.2; F28O16_2	CML38; calcium ion binding; similar to calmodulin-related protein, putative [Arabidopsis thaliana] (TAIR:AT1G76640.1); similar to unnamed protein product [Vitis vinifera] (GB:CAO66321.1); contains InterPro domain EF-Hand type; (InterPro:IPR011992); contains InterPro domain Calcium-binding EF-hand; (InterPro:IPR002048)	calcium ion binding, biological process unknown	L	195	126	56	103	1.88216	1.64844	1.64569	1.72543	0.0783714	0.00205674	2.65287	3.29121	3.3846	3.10956	0.229928	0.00542305	4.51983	4.10758	4.13668	4.2547	0.132832	0.000973276	2.5306	2.0782	1.53012	2.04631	0.289254	0.0194014
At2g02930.1	ATGSTF3; GLUTATHIONE S-TRANSFERASE 16; GLUTATHIONE S-TRANSFERASE F3; GST16	Encodes glutathione transferase belonging to the phi class of GSTs. Naming convention according to Wagner et al. (2002).	glutathione transferase activity, cytoplasm, toxin catabolic process	H	49	24	49	18	2.67164	2.59021	2.45609	2.57265	0.0628419	0.000596141	3.94535	4.24365	4.65036	4.27979	0.204319	0.00227139	4.49058	4.08956	4.44711	4.34242	0.127051	0.000854946	3.07396	2.69722	3.48011	3.08376	0.226056	0.00533072
At2g02990.1	RIBONUCLEASE 1; RNS1	member of the ribonuclease T2 family, responds to inorganic phosphate starvation, and inhibits production of anthocyanin. Also involved in wound-induced signaling independent of jasmonic acid.	endoribonuclease activity, aging, cellular response to phosphate starvation, extracellular region, ribonuclease activity, cellular response to phosphate starvation, response to wounding, jasmonic acid mediated signaling pathway, anthocyanin biosynthetic process, flower	C	9	60	6	10	4.4354	3.46428	3.86867	3.92278	0.281641	0.00511519	3.5428	4.0061	3.90492	3.81794	0.140636	0.00135411	5.97982	5.24967	5.21948	5.48299	0.248569	0.00204891	4.68195	2.11608	3.38636	3.3948	0.740714	0.0444566
At2g25460.1	F13B15.12; F13B15_12	similar to unknown protein [Arabidopsis thaliana] (TAIR:AT5G04860.1); similar to unknown protein [Oryza sativa (japonica cultivar-group)] (GB:BAD72197.1); similar to Os01g0194000 [Oryza sativa (japonica cultivar-group)] (GB:NP_001042284.1); contains InterPro domain C2 calcium/lipid-binding region, CaLB; (InterPro:IPR008973)	cellular component unknown, molecular function unknown, biological process unknown	O	148	61	71	66	2.12311	1.82102	1.75426	1.89946	0.113471	0.00354967	3.70653	3.53763	4.17743	3.80719	0.19143	0.00251864	4.34473	3.79613	3.9648	4.03522	0.162234	0.00161249	2.49485	2.59629	1.92556	2.3389	0.208734	0.00787071
At2g26380.1	T9J22.5; T9J22_5	disease resistance protein-related / LRR protein-related; similar to disease resistance protein-related / LRR protein-related [Arabidopsis thaliana] (TAIR:AT1G33590.1); similar to unnamed protein product [Vitis vinifera] (GB:CAO44580.1); contains InterPro domain Leucine-rich repeat, N-terminal (InterPro:IPR013210); contains InterPro domain Leucine-rich repeat; (InterPro:IPR001611)	protein binding, defense response, signal transduction, endomembrane system	B	113	20	14	67	1.46832	2.18728	2.35523	2.00361	0.272	0.0179351	3.60268	4.17345	5.19886	4.325	0.466965	0.0114573	4.78653	5.29171	5.30142	5.12655	0.170034	0.00109826	3.02119	2.48348	1.49355	2.33274	0.447385	0.0348692
At2g26530.1	AR781	AR781; similar to calmodulin-binding protein [Arabidopsis thaliana] (TAIR:AT2G15760.1); similar to unnamed protein product [Vitis vinifera] (GB:CAO61289.1); contains InterPro domain Protein of unknown function DUF1645 (InterPro:IPR012442)	molecular function unknown, biological process unknown	O	79	43	23	12	2.41251	2.12167	2.13057	2.22158	0.095495	0.00184261	3.22963	4.04901	4.732	4.00354	0.434292	0.0115635	4.29575	5.06956	5.06703	4.81078	0.257517	0.00285312	3.53956	3.53757	3.02417	3.3671	0.171465	0.00258318
At2g30140.1	T27E13.12; T27E13_12	UDP-glucoronosyl/UDP-glucosyl transferase family protein; similar to UDP-glucoronosyl/UDP-glucosyl transferase family protein [Arabidopsis thaliana] (TAIR:AT2G30150.1); similar to unnamed protein product [Vitis vinifera] (GB:CAO21389.1); contains InterPro domain UDP-glucuronosyl/UDP-glucosyltransferase; (InterPro:IPR002213)	cellular component unknown, UDP-glycosyltransferase activity, transferase activity, transferring hexosyl groups, transferase activity, transferring glycosyl groups	H	68	77	90	217	2.69315	2.05072	2.26701	2.33696	0.188724	0.00645842	3.64509	3.09342	3.98383	3.57411	0.25948	0.00522942	4.2147	3.4973	3.98874	3.90025	0.211769	0.00293512	1.62015	1.41089	1.66385	1.56496	0.0780623	0.00247889
At2g39400.1	F12L6.6; F12L6_6	hydrolase, alpha/beta fold family protein; similar to esterase/lipase/thioesterase family protein [Arabidopsis thaliana] (TAIR:AT3G55180.1); similar to unnamed protein product [Vitis vinifera] (GB:CAO41577.1); contains InterPro domain Alpha/beta hydrolase; (InterPro:IPR003089); contains InterPro domain Alpha/beta hydrolase fold-1 (InterPro:IPR000073)	hydrolase activity	C	64	11	9	15	2.19128	2.32552	2.6118	2.3762	0.124011	0.00271259	3.66015	4.37944	5.91925	4.65295	0.666328	0.0198978	5.67642	4.63936	5.87464	5.39681	0.383022	0.00499927	2.53446	2.30049	4.99641	3.27712	0.862295	0.0627853
At2g40000.1	ARABIDOPSIS ORTHOLOG OF SUGAR BEET HS1 PRO-1 2; ATHSPRO2; HSPRO2; T28M21.16; T28M21_16	similar to unknown protein [Arabidopsis thaliana] (TAIR:AT3G55840.1); similar to unnamed protein product [Vitis vinifera] (GB:CAO41329.1); contains InterPro domain Hs1pro-1, C-terminal (InterPro:IPR009743); contains InterPro domain Hs1pro-1, N-terminal (InterPro:IPR009869)	cellular component unknown, molecular function unknown, defense response to bacterium, incompatible interaction, response to salicylic acid stimulus	O	42	92	53	72	2.77879	2.75366	2.48183	2.67143	0.095075	0.00126422	2.89712	3.40973	3.8765	3.39445	0.282827	0.00687083	4.32467	4.21215	4.34023	4.29235	0.0403503	8.8358e-05	2.912	2.39829	1.58088	2.29706	0.387583	0.027309
At3g01420.1	ALPHA-DIOXYGENASE 1; ALPHA-DOX1	Encodes an alpha-dioxygenase involved in protection against oxidative stress and cell death. Induced in response to Salicylic acid and oxidative stress. Independent of NPR1 in induction by salicylic acid.	lipid metabolic process, endomembrane system, response to salicylic acid stimulus, response to other organism, lipoxygenase activity, cell death, response to oxidative stress, fatty acid alpha-oxidation	M	63	197	254	220	2.13627	2.48685	2.54579	2.38964	0.127822	0.00284897	2.15478	2.68525	3.20447	2.6815	0.303023	0.0125306	2.74148	2.91543	2.84659	2.8345	0.0505773	0.000318238	1.55611	1.87581	1.23773	1.55655	0.1842	0.0137165
At3g01830.1	F28J7.16; F28J7_16	calmodulin-related protein, putative; similar to CML38, calcium ion binding [Arabidopsis thaliana] (TAIR:AT1G76650.1); similar to unnamed protein product [Vitis vinifera] (GB:CAO46625.1); contains InterPro domain EF-Hand type; (InterPro:IPR011992); contains InterPro domain Calcium-binding EF-hand; (InterPro:IPR002048)	cellular component unknown, calcium ion binding, biological process unknown	L	97	94	52	7	2.9598	1.54453	1.80054	2.10163	0.435407	0.0403424	3.72639	2.37588	4.05165	3.38464	0.513045	0.0222138	4.01746	4.14522	4.78773	4.3168	0.238333	0.00303434	3.79648	3.78512	3.03798	3.53986	0.250961	0.00498863
At3g16530.1	MDC8.19	Lectin like protein whose expression is induced upon treatment with chitin oligomers.	carbohydrate binding, endomembrane system, response to chitin	L	202	67	2	106	2.1044	1.40986	1.61765	1.71063	0.205816	0.0141689	3.25128	3.6248	4.26572	3.71393	0.296215	0.00630125	5.34639	5.99169	6.06207	5.80005	0.227739	0.00153819	1.93746	2.23834	1.87871	2.01817	0.111382	0.00303207
At3g23250.1	ATMYB15; ATY19; K14B15.14; MYB DOMAIN PROTEIN 15; MYB15	Member of the R2R3 factor gene family.	DNA binding, transcription factor activity, response to salt stress, regulation of transcription, DNA-dependent, response to auxin stimulus, response to ethylene stimulus, response to jasmonic acid stimulus, response to cadmium ion	D, I	209	33	88	39	1.91764	1.45098	1.66558	1.67807	0.13486	0.00639678	3.47585	4.7134	4.17318	4.12081	0.358209	0.0074717	4.75792	3.53034	3.4468	3.91168	0.423805	0.0115356	3.43971	2.80431	1.73626	2.66009	0.497002	0.0331802
At3g28580.1	MZN14.6	AAA-type ATPase family protein; similar to AATP1 (AAA-ATPASE 1), ATP binding / ATPase [Arabidopsis thaliana] (TAIR:AT5G40010.1); similar to unnamed protein product [Vitis vinifera] (GB:CAO14849.1); contains InterPro domain AAA+ ATPase, core; (InterPro:IPR003593); contains InterPro domain AAA ATPase, core; (InterPro:IPR003959)	endoplasmic reticulum, ATP binding, ATPase activity, response to abscisic acid stimulus	C, E	149	74	217	48	2.27652	1.72975	1.68355	1.89661	0.190424	0.00993073	3.71227	3.05655	4.06198	3.61027	0.29469	0.00659688	3.1149	2.95502	3.01659	3.02883	0.0465579	0.000236201	2.79985	1.83163	3.06793	2.56647	0.375481	0.0207409
At3g47480.1	F1P2.30	calcium-binding EF hand family protein; similar to calcium-binding EF hand family protein [Arabidopsis thaliana] (TAIR:AT5G39670.1); similar to hypothetical protein [Vitis vinifera] (GB:CAN60325.1); similar to unnamed protein product [Vitis vinifera] (GB:CAO48369.1); contains InterPro domain EF-Hand type; (InterPro:IPR011992); contains InterPro domain Recoverin; (InterPro:IPR001125); contains Int…	calcium ion binding, biological process unknown, endomembrane system	L	12	10	75	59	4.38991	3.46473	3.41832	3.75765	0.316414	0.00701597	4.82376	4.15947	5.06477	4.68266	0.270691	0.00332499	4.86431	3.55142	3.60751	4.00775	0.428589	0.0112437	3.10734	2.08125	2.17376	2.45412	0.327703	0.0173676
At3g53600.1	F4P12.300	zinc finger (C2H2 type) family protein; similar to zinc finger (C2H2 type) family protein (ZAT11) [Arabidopsis thaliana] (TAIR:AT2G37430.1); similar to ZPT2-12 [Petunia x hybrida] (GB:BAA21921.1); contains InterPro domain Zinc finger, C2H2-like; (InterPro:IPR015880); contains InterPro domain Zinc finger, C2H2-type; (InterPro:IPR007087)	intracellular, nucleic acid binding, transcription factor activity, zinc ion binding, regulation of transcription	F, I, L	71	7	35	8	3.18755	1.78614	1.94823	2.30731	0.442601	0.0348831	4.88613	5.23073	5.27789	5.13158	0.12348	0.000578517	5.19115	4.2873	4.13186	4.53677	0.330253	0.00525733	5.12777	4.04082	1.21115	3.45991	1.16734	0.0974733
At4g01360.1	F2N1.26; F2N1_26	similar to BPS1 (BYPASS 1) [Arabidopsis thaliana] (TAIR:AT1G01550.2); similar to unknown [Solanum tuberosum] (GB:ABB16971.1)	molecular function unknown, biological process unknown	O	29	56	8	6	3.55746	2.96002	2.71282	3.07677	0.250716	0.00657469	3.61384	4.28813	3.59996	3.83398	0.227114	0.00349067	5.02302	5.36743	5.80985	5.4001	0.227727	0.00177365	4.34076	3.45076	2.83335	3.54162	0.437518	0.0149204
At4g01870.1	T7B11.13; T7B11_13	tolB protein-related; similar to unknown protein [Arabidopsis thaliana] (TAIR:AT1G21680.1); similar to unnamed protein product [Vitis vinifera] (GB:CAO40178.1); similar to hypothetical protein [Vitis vinifera] (GB:CAN71280.1); similar to hypothetical protein OsI_026083 [Oryza sativa (indica cultivar-group)] (GB:EAZ04851.1); contains InterPro domain WD40-like Beta Propeller (InterPro:IPR011659); c…	cellular component unknown, molecular function unknown	O	171	22	163	52	2.04168	1.65771	1.66889	1.78943	0.126166	0.00493439	4.77318	3.63463	4.46055	4.28945	0.339619	0.00621042	3.29645	3.27755	3.49356	3.35585	0.0690702	0.00042335	3.03472	2.60523	1.99327	2.54441	0.302175	0.0138125
At4g15120.1	DL3605W; FCAALL.67	VQ motif-containing protein; similar to VQ motif-containing protein [Arabidopsis thaliana] (TAIR:AT3G22160.1); contains InterPro domain VQ (InterPro:IPR008889)	molecular function unknown, biological process unknown	O	250	243	167	255	1.65716	1.46593	1.44478	1.52262	0.067544	0.00196205	2.09547	2.21474	3.08246	2.46422	0.311028	0.01556	3.03057	3.50635	3.4421	3.32634	0.149046	0.00200172	1.52541	1.2744	1.62629	1.47537	0.104617	0.00499051
At4g22610.1	F7K2.190; F7K2_190	protease inhibitor/seed storage/lipid transfer protein (LTP) family protein; similar to protease inhibitor/seed storage/lipid transfer protein (LTP) family protein [Arabidopsis thaliana] (TAIR:AT4G22520.1); similar to unnamed protein product [Vitis vinifera] (GB:CAO43443.1); contains InterPro domain Plant lipid transfer protein/seed storage/trypsin-alpha amylase inhibitor (InterPro:IPR003612); co…	lipid binding, lipid transport, endomembrane system	L	36	42	39	9	3.80192	2.43864	2.22248	2.82101	0.494409	0.0293694	4.18768	4.03935	3.81041	4.01248	0.109734	0.000747088	3.82334	4.66823	4.8661	4.45256	0.31975	0.00511751	4.16912	2.89501	3.13318	3.3991	0.391099	0.0129814
At4g22690.1	CYP706A1	member of CYP706A	electron transport, oxygen binding, flower, leaf	L	95	30	44	95	2.21066	2.07547	2.06458	2.1169	0.0469828	0.000492217	3.71977	3.791	5.01878	4.17652	0.421635	0.0100384	3.81831	4.6612	4.64024	4.37325	0.277536	0.00400329	2.15305	1.44195	2.72122	2.10541	0.37006	0.0295322
At4g22710.1	CYP706A2	member of CYP706A	electron transport, N-terminal protein myristoylation, oxygen binding, flower, leaf	L	201	86	140	121	1.76641	1.44392	1.92542	1.71192	0.141644	0.00677646	3.26162	2.74331	4.321	3.44198	0.464281	0.0177128	3.9716	3.98855	2.58307	3.5144	0.465692	0.0171094	2.04391	1.84917	1.92898	1.94069	0.0565187	0.000847075
At5g01380.1	T10O8.90; T10O8_90	transcription factor; similar to DNA-binding protein-related [Arabidopsis thaliana] (TAIR:AT2G38250.1); similar to unnamed protein product [Vitis vinifera] (GB:CAO50136.1); contains InterPro domain SANT, DNA-binding; (InterPro:IPR001005)	transcription factor activity, regulation of transcription	I	33	38	38	16	3.46278	2.69037	2.59819	2.91711	0.274128	0.00871554	4.07603	4.01122	4.02229	4.03651	0.020014	2.45832e-05	4.36628	4.28733	4.77869	4.47744	0.152344	0.00115569	3.94525	3.06427	2.78527	3.26493	0.349567	0.01127
At5g05340.1	K18I23.14; K18I23_14	peroxidase, putative; Identical to Peroxidase 52 precursor (PER52) [Arabidopsis Thaliana] (GB:Q9FLC0); similar to peroxidase, putative [Arabidopsis thaliana] (TAIR:AT5G58400.1); similar to Peroxidase P7 (TP7) (GB:P00434); contains InterPro domain Plant peroxidase; (InterPro:IPR000823); contains InterPro domain Haem peroxidase; (InterPro:IPR010255); contains InterPro domain Haem peroxidase, plant/…	peroxidase activity, electron transport, response to oxidative stress, endomembrane system	M	6	6	10	21	4.71171	4.26668	3.83406	4.27082	0.253363	0.00350091	5.37089	5.35073	4.67845	5.13336	0.227528	0.0019588	5.06359	5.17081	5.93818	5.39086	0.275407	0.00259978	4.09298	2.43109	2.36186	2.96198	0.565855	0.0346125
At5g06730.1	MPH15.9; MPH15_9	peroxidase, putative; Identical to Peroxidase 54 precursor (PER54) [Arabidopsis Thaliana] (GB:Q9FG34;GB:P93729); similar to peroxidase, putative [Arabidopsis thaliana] (TAIR:AT5G06720.1); similar to peroxidase precursor [Brassica napus] (GB:AAR15704.2); contains InterPro domain Plant peroxidase; (InterPro:IPR000823); contains InterPro domain Haem peroxidase; (InterPro:IPR010255); contains InterPr…	peroxidase activity, electron transport, response to oxidative stress, endomembrane system	M	77	25	139	168	2.12981	2.3858	2.22847	2.24802	0.0745415	0.00109769	3.85719	3.8217	5.11025	4.26304	0.423725	0.00973531	3.52512	3.39397	3.65307	3.52405	0.0747974	0.000450189	1.99407	1.54822	1.63971	1.72733	0.135958	0.00613824
At5g08790.1	ATAF2	induced by wounding, belongs to a large family of putative transcriptional activators with NAC domain.	multicellular organismal development, nucleus, transcription activator activity, regulation of cell size, response to light stimulus, response to fungus, response to wounding, response to sucrose stimulus, response to jasmonic acid stimulus, response to salicylic acid stimulus, cotyledon, lateral root, root cap of the lateral root, primary root, adult leaf	N	76	96	129	82	2.28164	2.25241	2.2552	2.26308	0.00931275	1.69334e-05	3.29456	3.1293	3.66627	3.36338	0.158782	0.00222129	3.62158	3.51784	3.79144	3.64362	0.0797451	0.000478663	2.69463	1.91979	1.96485	2.19309	0.251108	0.0128579
At5g16010.1	F1N13.150; F1N13_150	3-oxo-5-alpha-steroid 4-dehydrogenase family protein / steroid 5-alpha-reductase family protein; similar to DET2 (DE-ETIOLATED 2) [Arabidopsis thaliana] (TAIR:AT2G38050.1); similar to unnamed protein product [Vitis vinifera] (GB:CAO39507.1); contains InterPro domain 3-oxo-5-alpha-steroid 4-dehydrogenase, C-terminal; (InterPro:IPR001104)	cytoplasm, integral to membrane, 3-oxo-5-alpha-steroid 4-dehydrogenase activity, lipid metabolic process	M	27	175	165	144	3.70544	2.84813	2.7605	3.10469	0.301439	0.00929554	3.68237	2.28189	2.45554	2.8066	0.440745	0.0237848	2.92409	3.46357	3.63562	3.34109	0.214336	0.0040902	2.2146	1.34666	1.92583	1.82903	0.255186	0.0189153
At5g39100.1	GERMIN-LIKE PROTEIN 6; GLP6	germin-like protein (GLP6)	biological process unknown, manganese ion binding, nutrient reservoir activity, metal ion binding, apoplast	L, M	43	3	94	45	3.92567	2.30452	1.73553	2.65524	0.656106	0.0559799	5.26469	5.72673	5.90179	5.63107	0.190033	0.00113693	5.63346	2.9028	3.07607	3.87078	0.882758	0.048275	2.86487	2.23193	2.72081	2.60587	0.191541	0.00535941
At5g39670.1	MIJ24.17; MIJ24_17	calcium-binding EF hand family protein; similar to calcium-binding EF hand family protein [Arabidopsis thaliana] (TAIR:AT3G29000.1); similar to unnamed protein product [Vitis vinifera] (GB:CAO15001.1); contains InterPro domain EF-Hand type; (InterPro:IPR011992); contains InterPro domain Calcium-binding EF-hand; (InterPro:IPR002048)	cellular component unknown, calcium ion binding, biological process unknown	L	26	55	181	79	2.99551	3.11087	3.24982	3.11873	0.0735181	0.000555227	3.30175	3.81046	4.4089	3.84037	0.319956	0.00686975	3.83601	3.09975	2.81136	3.24904	0.305065	0.00870119	2.33289	2.59981	1.71657	2.21642	0.261535	0.0136395
At5g42380.1	CALMODULIN LIKE 37; CALMODULIN LIKE 39; CML37; CML39; MDH9.7; MDH9_7	CML37/CML39; calcium ion binding; similar to calmodulin-related protein, putative [Arabidopsis thaliana] (TAIR:AT1G76640.1); similar to unnamed protein product [Vitis vinifera] (GB:CAO66321.1); contains InterPro domain EF-Hand type; (InterPro:IPR011992); contains InterPro domain Calcium-binding EF-hand; (InterPro:IPR002048)	chloroplast, calcium ion binding, biological process unknown	L	216	69	149	5	1.78759	1.57198	1.60445	1.65468	0.0671151	0.00164114	3.72166	3.24545	4.00796	3.65836	0.222382	0.00367477	3.44357	3.13183	3.7819	3.45244	0.187712	0.00294314	4.42155	4.51162	1.77189	3.56835	0.898608	0.0579585
At5g47070.1	K14A3.2; K14A3_2	protein kinase, putative; similar to protein kinase, putative [Arabidopsis thaliana] (TAIR:AT4G17660.1); similar to protein kinase, putative [Brassica oleracea] (GB:ABD65030.1); contains InterPro domain Protein kinase, core; (InterPro:IPR000719); contains InterPro domain Protein kinase-like (InterPro:IPR011009)	kinase activity, protein amino acid phosphorylation	A	215	89	142	199	1.57054	1.81814	1.58227	1.65698	0.0806481	0.00236054	3.22588	2.61596	4.387	3.40961	0.519442	0.0224315	3.2828	3.64817	3.52228	3.48442	0.10716	0.000944475	1.97634	1.22071	1.63117	1.60941	0.218404	0.0179221
At5g59490.1	F2O15.11; F2O15_11	haloacid dehalogenase-like hydrolase family protein; similar to haloacid dehalogenase-like hydrolase family protein [Arabidopsis thaliana] (TAIR:AT5G02230.1); similar to haloacid dehalogenase-like hydrolase family protein [Arabidopsis thaliana] (TAIR:AT5G02230.2); similar to putative ripening-related protein [Vitis vinifera] (GB:CAB85628.1); contains InterPro domain Haloacid dehalogenase-like hyd…	cellular component unknown, hydrolase activity, metabolic process	C	24	115	78	135	3.35072	2.97286	3.18883	3.1708	0.10945	0.00118938	2.65031	2.67092	4.2247	3.18197	0.521395	0.0258147	3.8121	3.81302	4.36382	3.99631	0.183755	0.00210758	2.54063	1.45917	1.6266	1.87547	0.336076	0.0306429
a The Arabidopsis genome initiative gene code. b alternative names for genes. c A brief description of the gene. d Characteristics of data in TAIR. e Gene ontology at TAIR in aspect of molecular function group, A: kinase activity, B:protein binding, C:hydrase activity, D:DNA or RNA binding, E: nucleotide binding, F: nucleic acid binding, G:transporter activity, H:transferase activity, I:transcrip…

## Sheet: Al
List of genes uniquely induced by Al by comparative microarray (see Figure 3)
			Annotation			log2[Fold change (treatment/control)] g
Gene Model a	Other Name b	Description c	Keyword d	Molecular function category group e	Fold change rank in Al f	25 µM Al						15 µM Cd						1.6 µM Cu						50 mM Na
						1	2	3	mean (N=3)	StdErr Norm	t-test P-value	1	2	3	mean (N=3)	StdErr Norm	t-test P-value	1	2	3	mean (N=3)	StdErr Norm	t-test P-value	1	2	3	mean (N=3)	StdErr Norm	t-test P-value
At1g01610.1	ATGPAT4; F22L4.15; F22L4_15; GLYCEROL-3-PHOSPHATE ACYLTRANSFERASE 4; GPAT4	Encodes a protein with glycerol-3-phosphate acyltransferase activity. Involved in cutin assembly. Is functional redundant of GPAT8.	1-acylglycerol-3-phosphate O-acyltransferase activity, acyltransferase activity, metabolic process, cutin biosynthetic process, fruit, root, flower, leaf, seedling growth	H	269	1.55192	1.39546	1.49695	1.48144	0.0458267	0.000955533	-1.74061	-1.1555	-2.09923	-1.66511	0.275032	0.0262142	-0.62614	-0.584342	-0.893077	-0.701187	0.0967011	0.0184934	1.32391	1.48614	1.65541	1.48849	0.0957047	0.00410861
At1g01720.1	ATAF1	belongs to a large family of putative transcriptional activators with NAC domain. Transcript level increases in response to wounding.	cellular component unknown, transcription activator activity, response to wounding, multicellular organismal development	I, N	111	2.16632	1.86284	1.99824	2.00914	0.0877757	0.00190322	1.50144	0.966563	0.880371	1.11613	0.194259	0.028982	1.43253	2.34078	1.94047	1.9046	0.262801	0.0185122	2.2902	1.36983	0.957072	1.53903	0.394029	0.059735
At1g05340.1	YUP8H12.4; YUP8H12_4	similar to unknown protein [Arabidopsis thaliana] (TAIR:AT2G32210.1); similar to conserved hypothetical protein [Medicago truncatula] (GB:ABD32591.1)	chloroplast, molecular function unknown, biological process unknown	O	170	1.44388	2.078	1.85267	1.79152	0.185591	0.0105621	0.772288	1.69731	1.42645	1.29868	0.274566	0.0419083	3.17049	2.01168	2.18063	2.45427	0.361417	0.0210049	1.09184	0.689802	0.399539	0.727059	0.200715	0.068476
At1g08430.1	ALMT1; ALUMINUM-ACTIVATED MALATE TRANSPORTER 1; ARABIDOPSIS THALIANA ALUMINUM-ACTIVATED MALATE TRANSPORTER 1; ATALMT1; T27G7.11; T27G7_11	Encodes a Al-activated malate efflux transporter. Is essential for aluminum tolerance but does not represent the major Al tolerance QTL. Staurosporine and calyculin A both block all changes in AtALMT1 gene expression (as a result malate release is totally inhibited).	cellular component unknown, malate transmembrane transporter activity, molecular function unknown, response to aluminum ion, lateral root elongation zone, primary root elongation zone, root cortex, root endodermis, root epidermis, root stele, shoot, root tip	G, O	1	5.63494	6.79021	6.46709	6.29742	0.344118	0.0029727	-0.834467	2.07978	-1.95576	-0.236817	1.20268	0.862095	1.48563	-0.0145489	-0.389813	0.360423	0.572938	0.593571	2.91794	0.42123	-0.025133	1.10468	0.915741	0.351028
At1g10370.1	ATGSTU17; EARLY-RESPONSIVE TO DEHYDRATION 9; ERD9; F14N23.26; F14N23_26; GLUTATHIONE S-TRANSFERASE 30; GLUTATHIONE S-TRANSFERASE 30B; GLUTATHIONE S-TRANSFERASE TAU 17; GST30; GST30B	ATGSTU17/ERD9/GST30/GST30B (EARLY-RESPONSIVE TO DEHYDRATION 9); glutathione transferase; similar to ATGSTU18 (GLUTATHIONE S-TRANSFERASE 29), glutathione transferase [Arabidopsis thaliana] (TAIR:AT1G10360.1); similar to unknown [Populus trichocarpa] (GB:ABK95417.1); contains InterPro domain Thioredoxin-like fold (InterPro:IPR012336); contains InterPro domain Glutathione S-transferase, C-terminal-l…	cytoplasm, glutathione transferase activity, toxin catabolic process	H	100	3.087	1.57069	1.61648	2.09139	0.497978	0.0522888	1.38117	3.57809	0.204432	1.72123	0.988621	0.223803	-1.07479	2.77681	2.7345	1.47884	1.27688	0.366406	2.23405	0.32325	0.811324	1.12288	0.573175	0.189193
At1g11190.1	BFN1; BIFUNCTIONAL NUCLEASE I; ENDO1; ENDONUCLEASE 1	Encodes a bifunctional nuclease that acts on both RNA and DNA involved in nucleic acid degradation to facilitate nucleotide and phosphate recovery during senescence. It has mismatch-specific endonuclease activity with wide recognition of single base mismatches as well as the ability to cleave indel types of mismatches (heteroduplexes with loops).	endoribonuclease activity, producing 5'-phosphomonoesters, single-stranded DNA specific endodeoxyribonuclease activity, T/G mismatch-specific endonuclease activity, nucleic acid binding, DNA catabolic process, endomembrane system	C, F	129	2.08732	1.77452	1.99832	1.95339	0.0930491	0.00226138	0.51239	1.19393	0.526576	0.744298	0.224852	0.0804101	2.51624	1.46347	1.23124	1.73698	0.395353	0.0480991	0.236469	0.227768	0.312373	0.25887	0.0268691	0.0106021
At1g18870.1	F6A14.3; F6A14_3; ICS2; ISOCHORISMATE SYNTHASE 2	Encodes a protein with isochorismate synthase activity involved in phylloquinone biosynthesis. Mutant studies of this gene's function suggest that its function is redundant with that of ICS1 (AT1G7410).	plastid, isochorismate synthase activity, phylloquinone biosynthetic process	M	52	2.71997	2.28082	2.61866	2.53982	0.132762	0.00272124	1.87863	1.84551	1.18125	1.63513	0.227141	0.0187558	0.404336	0.32902	0.424681	0.386012	0.029095	0.00563317	2.16904	0.286842	-0.487038	0.656282	0.788681	0.492873
At1g21520.1	F24J8.16; F24J8_16	unknown protein	cellular component unknown, molecular function unknown	O	15	2.76486	4.02782	3.66609	3.48626	0.375509	0.0114036	1.58198	2.07298	1.23227	1.62908	0.243834	0.0216772	1.51207	0.68691	0.936579	1.04519	0.244314	0.0505341	0.87454	0.956478	0.766546	0.865854	0.0550005	0.00401073
At1g29100.1	F28N24.19; F28N24_19	copper-binding family protein; similar to copper-binding family protein [Arabidopsis thaliana] (TAIR:AT1G06330.1); similar to unnamed protein product [Vitis vinifera] (GB:CAO48064.1); contains InterPro domain Heavy metal transport/detoxification protein; (InterPro:IPR006121)	copper ion binding, copper ion transport	L	86	2.02329	2.07705	2.3491	2.14982	0.100844	0.00219316	-0.559175	2.31078	1.47163	1.07441	0.851957	0.334449	2.20164	0.343198	0.295914	0.946917	0.62751	0.270347	-0.993984	0.564889	-0.212728	-0.213941	0.450008	0.681353
At1g30530.1	F26G16.15; F26G16_15	The At1g30530 gene encodes a UDP-rhamnose:flavonol-3-O-rhamnosyltransferase (UGT78D1) attaching a rhamnosyl residue to the 3-O-position of the flavonols kaempferol and quercetin	UDP-glycosyltransferase activity, transferase activity, transferring glycosyl groups, fruit, flower, leaf, stem, flavonol biosynthetic process	H	67	3.81909	1.51867	1.71578	2.35118	0.736157	0.0856285	1.17311	1.35958	-0.000815209	0.843956	0.425802	0.18597	1.34156	1.08687	0.62822	1.01888	0.20871	0.0394911	3.35896	0.94518	1.12857	1.8109	0.775837	0.144735
At1g35140.1	PHI-1; PHOSPHATE-INDUCED 1	At1g35140 (At1g35140/T32G9_32) mRNA, complete cds	plant-type cell wall, molecular function unknown, biological process unknown	O	103	2.1895	1.87327	2.12076	2.06118	0.0960261	0.00216339	1.74999	3.03454	1.21237	1.99897	0.540548	0.0659698	2.08667	1.80137	1.87941	1.92248	0.0851284	0.00195502	1.97964	0.917558	1.14897	1.34872	0.322453	0.0526832
At1g48260.1	CBL-INTERACTING PROTEIN KINASE 17; CIPK17	Encodes a member of the SNF1-related kinase (SnRK) gene family (SnRK3.21), which has also been reported as a member of the CBL-interacting protein kinases (CIPK17).	cellular component unknown, kinase activity, protein amino acid phosphorylation, signal transduction	A	20	3.13365	3.33865	3.18598	3.21943	0.0614971	0.000364682	1.6292	2.95976	2.59825	2.39574	0.397222	0.0264067	3.87873	2.90888	1.88817	2.89193	0.574686	0.0372947	0.158733	1.30542	0.109273	0.524475	0.390733	0.311579
At1g56600.1	ARABIDOPSIS THALIANA GALACTINOL SYNTHASE 2; ATGOLS2; F25P12.95; F25P12_95	ATGOLS2 (ARABIDOPSIS THALIANA GALACTINOL SYNTHASE 2); transferase, transferring glycosyl groups / transferase, transferring hexosyl groups; similar to ATGOLS3 (ARABIDOPSIS THALIANA GALACTINOL SYNTHASE 3), transferase, transferring glycosyl groups / transferase, transferring hexosyl groups [Arabidopsis thaliana] (TAIR:AT1G09350.1); similar to galactinol synthase-like protein [Thellungiella halophi…	cellular component unknown, transferase activity, transferring hexosyl groups, carbohydrate biosynthetic process, transferase activity, transferring glycosyl groups	H	326	1.46623	1.27179	1.36036	1.36613	0.0562047	0.00168835	0.488971	1.08784	0.775182	0.783996	0.172933	0.0453696	2.18865	1.74608	1.6671	1.86728	0.162297	0.00746989	1.46379	1.39683	0.689563	1.18339	0.247671	0.041119
At1g61560.1	ATMLO6; MILDEW RESISTANCE LOCUS O 6; MLO6	A member of a large family of seven-transmembrane domain proteins specific to plants, homologs of the barley mildew resistance locus o (MLO) protein. The Arabidopsis genome contains 15 genes encoding MLO proteins, with localization in plasma membrane. Phylogenetic analysis revealed four clades of closely-related AtMLO genes. ATMLO6 belongs to the clade IV, with AtMLO2, AtMLO3 and AtMLO12. The gen…	plasma membrane, defense response to fungus, incompatible interaction, fruit abscission zone, root, inflorescence, anther, flower abscission zone, leaf, stem, cotyledon vascular system, lateral root primordium, leaf vascular system, rosette leaf, seedling growth, petal vascular system	B	124	1.93073	1.86523	2.10212	1.96603	0.0706256	0.00128797	1.08309	2.31496	2.54185	1.97997	0.453196	0.0486031	2.55691	2.96207	2.65234	2.72377	0.122292	0.00200974	1.20188	1.52099	1.03559	1.25282	0.14242	0.0126777
At1g63720.1	F24D7.9, F24D7_9	similar to hydroxyproline-rich glycoprotein family protein [Arabidopsis thaliana] (TAIR:AT4G25620.1); similar to unknown [Thellun (GB:ABJ98061.1)		O	260	1.57149	1.53578	1.37502	1.4941	0.0604244	0.00163156	2.10021	1.6013	2.55124	2.08425	0.27434	0.0168876	2.58159	1.77168	1.23064	1.8613	0.392552	0.041716	1.16556	0.656934	0.577051	0.799847	0.184303	0.0492085
At1g64370.1	F15H21.1; F15H21_1	unknown protein	cellular component unknown, molecular function unknown, biological process unknown	O	163	2.28442	1.5876	1.57009	1.81404	0.235243	0.0164041	1.0325	1.62325	-0.0999788	0.851921	0.505579	0.234022	-0.213297	-0.890479	-1.57121	-0.89166	0.391995	0.150753	0.0821674	-0.327518	0.0963918	-0.0496528	0.138993	0.755091
At1g64950.1	CYP89A5	member of CYP89A	endoplasmic reticulum, electron transport, oxygen binding	L	141	2.28504	1.69769	1.76301	1.91524	0.185856	0.00928584	1.803	1.17792	1.91341	1.63144	0.22899	0.0191374	2.51463	1.80337	1.04185	1.78662	0.425238	0.0522499	1.18297	0.764895	0.897296	0.948388	0.123362	0.0165021
At1g68290.1	ENDO 2; ENDONUCLEASE 2; T22E19.8; T22E19_8	Encodes a putative endonuclease but no demonstrable endonuclease activity, either towards single stranded DNA or mismatches, has been seen in vitro.	endonuclease activity, nucleic acid binding, single-stranded DNA specific endodeoxyribonuclease activity, DNA catabolic process, endomembrane system, T/G mismatch-specific endonuclease activity	C, F	135	1.53441	2.2073	2.06596	1.93589	0.204843	0.0110119	-0.798745	-1.20942	0.400577	-0.535861	0.482994	0.382767	3.13253	1.45617	2.76316	2.45062	0.508528	0.0404647	0.402099	1.094	3.38915	1.62841	0.902739	0.213024
At1g70170.1	MATRIX METALLOPROTEINASE; MMP	mutant has Late flowering; Early senescence; Matrix Metalloproteinase	metalloendopeptidase activity, proteolysis, anchored to membrane	C	136	2.04179	1.81865	1.93148	1.93064	0.0644163	0.00111139	1.30837	1.66442	2.22975	1.73418	0.268255	0.0231021	2.5789	2.26531	2.7522	2.53214	0.142484	0.00315139	0.960382	1.33975	1.21658	1.17224	0.111736	0.00896369
At1g73220.1	ARABIDOPSIS THALIANA ORGANIC CATION/CARNITINE TRANSPORTER1; ATOCT1; T18K17.11; T18K17_11	ATOCT1 (ARABIDOPSIS THALIANA ORGANIC CATION/CARNITINE TRANSPORTER1); carbohydrate transmembrane transporter/ carnitine transporter/ transporter; similar to ATOCT2 (ARABIDOPSIS THALIANA ORGANIC CATION/CARNITINE TRANSPORTER2), carbohydrate transmembrane transporter/ sugar:hydrogen ion symporter [Arabidopsis thaliana] (TAIR:AT1G79360.1); similar to putative organic cation transport protein [Phaseolu…	membrane, plasma membrane, carbohydrate transmembrane transporter activity, carnitine transporter activity, transporter activity, transport, root vascular system, fruit, root, flower, anther, sepal, petal, peduncle, leaf, stem, cotyledon vascular system, leaf vascular system, floral bud	G	2	4.31006	4.84886	4.59105	4.58332	0.155584	0.00115032	-0.852037	0.327667	-1.33382	-0.619398	0.493535	0.336243	-2.74812	-0.838155	-1.09468	-1.56032	0.598498	0.120999	-2.58791	-0.136273	-0.406224	-1.04347	0.776142	0.311001
At1g77920.1	F28K19.13; F28K19_13	bZIP family transcription factor; Identical to Transcription factor TGA7 (TGA7) [Arabidopsis Thaliana] (GB:Q93ZE2;GB:Q9SH09); similar to TGA3 (TGA1a-related gene 3), DNA binding / calmodulin binding / transcription factor [Arabidopsis thaliana] (TAIR:AT1G22070.1); similar to bZIP transcription factor [Brassica juncea] (GB:ABU96774.1); contains InterPro domain bZIP transcription factor, bZIP-1; (I…	nucleus, calmodulin binding, transcription factor activity, defense response to bacterium	B, I	125	1.56057	2.16965	2.15816	1.96279	0.201141	0.0103389	0.247942	0.835038	0.241986	0.441655	0.196699	0.153849	0.25194	0.163503	0.256891	0.224111	0.030338	0.0178363	0.112005	0.314516	0.137597	0.188039	0.0636684	0.0980692
At1g78780.1	F9K20.18; F9K20_18	pathogenesis-related family protein; similar to hypothetical protein [Vitis vinifera] (GB:CAN63863.1); similar to unnamed protein product [Vitis vinifera] (GB:CAO39412.1); contains domain NTF2-like (SSF54427)	cellular component unknown, molecular function unknown, biological process unknown	O	255	1.48314	1.5004	1.52537	1.50297	0.0122565	6.64947e-05	1.07846	1.87743	1.06588	1.34059	0.268444	0.0378362	2.05564	2.1271	2.41968	2.2008	0.111365	0.00255078	0.985634	0.546839	0.125152	0.552542	0.248416	0.156128
At1g80110.1	ARABIDOPSIS THALIANA PHLOEM PROTEIN 2-B11; ATPP2-B11; F18B13.19; F18B13_19	ATPP2-B11; carbohydrate binding; Identical to F-box protein PP2-B11 (PP2B11) [Arabidopsis Thaliana] (GB:Q949S5;GB:Q9SSC8); similar to ATPP2-B10 (Phloem protein 2-B10), carbohydrate binding [Arabidopsis thaliana] (TAIR:AT2G02360.1); similar to unnamed protein product [Vitis vinifera] (GB:CAO17188.1)	carbohydrate binding	L	59	2.41373	2.18513	2.65757	2.41881	0.136404	0.00316509	2.25235	1.06835	2.08796	1.80289	0.37032	0.0396956	1.72627	0.97428	0.90513	1.20189	0.262947	0.0446801	2.37225	1.23172	0.131697	1.24522	0.646826	0.194085
At2g02230.1	ATPP2-B1; PHLOEM PROTEIN 2-B1; T16F16.2; T16F16_2	ATPP2-B1 (Phloem protein 2-B1); carbohydrate binding; Identical to F-box protein PP2-B1 (PP2B1) [Arabidopsis Thaliana] (GB:Q6NPT8;GB:Q9ZVR6); similar to MEE66 (maternal effect embryo arrest 66) [Arabidopsis thaliana] (TAIR:AT2G02240.1); similar to unnamed protein product [Vitis vinifera] (GB:CAO17186.1); contains InterPro domain Cyclin-like F-box (InterPro:IPR001810)	cellular component unknown, biological process unknown, carbohydrate binding	L	291	1.67273	1.25921	1.32655	1.41949	0.128101	0.00804585	1.63818	1.04488	1.97633	1.55313	0.272229	0.0293753	0.731422	0.798755	0.570146	0.700108	0.0678255	0.00925538	0.445782	0.676527	0.579268	0.567192	0.0668834	0.0136217
At2g02250.1	ATPP2-B2; PHLOEM PROTEIN 2-B2; T16F16.4; T16F16_4	ATPP2-B2 (Phloem protein 2-B2); carbohydrate binding; Identical to Putative F-box protein PP2-B2 (PP2B2) [Arabidopsis Thaliana] (GB:Q9ZVR5); similar to MEE66 (maternal effect embryo arrest 66) [Arabidopsis thaliana] (TAIR:AT2G02240.1); similar to unnamed protein product [Vitis vinifera] (GB:CAO17188.1); contains InterPro domain Cyclin-like F-box (InterPro:IPR001810)	cellular component unknown, N-terminal protein myristoylation, carbohydrate binding	L	56	2.43717	2.53203	2.5306	2.49993	0.0313838	0.000157563	1.48682	2.54233	2.51613	2.18176	0.347551	0.0244492	1.88391	0.612116	0.75489	1.08364	0.402252	0.114589	1.71564	0.496081	-0.0214412	0.730092	0.514921	0.29198
At2g03200.1	T18E12.13; T18E12_13	aspartyl protease family protein; similar to CDR1 (CONSTITUTIVE DISEASE RESISTANCE 1), aspartic-type endopeptidase/ pepsin A [Arabidopsis thaliana] (TAIR:AT5G33340.1); similar to unnamed protein product [Vitis vinifera] (GB:CAO71634.1); contains InterPro domain Peptidase aspartic, catalytic; (InterPro:IPR009007); contains InterPro domain Peptidase A1; (InterPro:IPR001461)	pepsin A activity, proteolysis, endomembrane system	C	190	1.70575	1.82865	1.68899	1.74113	0.0440261	0.000638763	-2.18136	-1.05832	-2.72071	-1.98679	0.489651	0.0557116	-1.4448	-1.32678	-0.95768	-1.24309	0.146714	0.0136452	1.24821	0.864464	1.47376	1.19548	0.177853	0.0214242
At2g17500.1	MJB20.6; MJB20_6	auxin efflux carrier family protein; similar to auxin efflux carrier family protein [Arabidopsis thaliana] (TAIR:AT5G65980.1); similar to unnamed protein product [Vitis vinifera] (GB:CAO71703.1); contains InterPro domain Auxin efflux carrier; (InterPro:IPR004776)	integral to membrane, auxin:hydrogen symporter activity, endomembrane system, auxin polar transport	G	74	2.42442	2.34529	2.09626	2.28866	0.0988747	0.00186121	0.75293	0.744879	0.0940048	0.530604	0.218312	0.135669	0.983633	1.24692	1.26041	1.16365	0.090095	0.00594114	1.43325	0.560257	0.904631	0.966046	0.253875	0.0626432
At2g18480.1	F24H14.17; F24H14_17	mannitol transporter, putative; Identical to Probable polyol transporter 3 (PLT3) [Arabidopsis Thaliana] (GB:Q9ZNS0); similar to mannitol transporter, putative [Arabidopsis thaliana] (TAIR:AT4G36670.1); similar to hypothetical protein [Vitis vinifera] (GB:CAN68316.1); contains InterPro domain General substrate transporter; (InterPro:IPR005828); contains InterPro domain Major facilitator superfami…	membrane, carbohydrate transmembrane transporter activity, sugar:hydrogen symporter activity, carbohydrate transport, transport	G	40	1.64639	3.35497	3.2664	2.75592	0.555355	0.0382905	0.157587	-0.591701	-0.232991	-0.222368	0.216366	0.412119	-0.0150957	-0.140224	0.0281295	-0.0423966	0.05048	0.48938	0.939192	0.992771	0.653571	0.861845	0.105279	0.0145961
At2g19900.1	ATNADP-ME1; F6F22.7; F6F22_7; NADP-MALIC ENZYME 1	The malic enzyme (EC 1.1.1.40) encoded by AtNADP-ME1 is expressed in response to developmental and cell-specific signals.	cellular component unknown, malate dehydrogenase (oxaloacetate-decarboxylating) (NADP+) activity, malic enzyme activity, oxidoreductase activity, acting on NADH or NADPH, NAD or NADP as acceptor, malate metabolic process, root	M	128	1.76527	2.05362	2.04468	1.95452	0.094661	0.00233741	1.13742	1.38924	1.71594	1.4142	0.167469	0.013735	2.28904	2.07587	2.39485	2.25325	0.0938045	0.00172862	0.383211	0.384932	-0.0255583	0.247528	0.136544	0.211545
At2g20142.1		transmembrane receptor; similar to disease resistance protein (TIR-NBS-LRR class), putative [Arabidopsis thaliana] (TAIR:AT5G46510.1); similar to unnamed protein product [Vitis vinifera] (GB:CAO16414.1); similar to unnamed protein product [Vitis vinifera] (GB:CAO64659.1); contains InterPro domain Toll-Interleukin receptor; (InterPro:IPR000157)	transmembrane receptor activity, signal transduction, innate immune response, intrinsic to membrane	J	245	1.78727	1.35664	1.47922	1.54104	0.128098	0.00683884	1.39919	1.35703	2.17239	1.64287	0.26504	0.0250527	1.73528	1.46252	1.84893	1.68224	0.114658	0.00461339	0.670316	0.9534	0.964606	0.862774	0.0962835	0.0122261
At2g23150.1	ATNRAMP3; NATURAL RESISTANCE-ASSOCIATED MACROPHAGE PROTEIN 3; NRAMP3	Encodes a member of the Nramp2 metal transporter family; like its homolog Atnramp4, localized in vacuolar membrane. Seedlings of double mutant, atnramp3-1 atnramp4-1, were arrested at early germination.	cellular component unknown, manganese ion transmembrane transporter activity, cadmium ion transport, lead ion transport, manganese ion transport, cellular metal ion homeostasis, metal ion transport, metal ion transmembrane transporter activity	G	119	1.51481	2.22905	2.1799	1.97459	0.230324	0.0133344	0.5569	0.651398	0.812362	0.673553	0.0745731	0.0120371	1.73387	1.77075	1.48488	1.66317	0.0897772	0.00290112	0.245315	0.10365	0.0746423	0.141203	0.0527255	0.115723
At2g26480.1	T9J22.15; T9J22_15	UDP-glucoronosyl/UDP-glucosyl transferase family protein; similar to UDP-glucoronosyl/UDP-glucosyl transferase family protein [Arabidopsis thaliana] (TAIR:AT3G46660.1); similar to hypothetical protein [Vitis vinifera] (GB:CAN70169.1); contains InterPro domain UDP-glucuronosyl/UDP-glucosyltransferase; (InterPro:IPR002213)	UDP-glycosyltransferase activity, metabolic process, transferase activity, transferring glycosyl groups	H	282	1.65951	1.25631	1.41601	1.44394	0.117231	0.006527	1.49491	1.85695	2.40847	1.92011	0.265607	0.0186026	-0.0221053	0.52402	0.662848	0.388254	0.209057	0.204409	0.29445	1.33096	0.821972	0.815793	0.29923	0.112321
At2g26690.1	F18A8.6; F18A8_6	nitrate transporter (NTP2); similar to NRT1.1 (NITRATE TRANSPORTER 1.1), transporter [Arabidopsis thaliana] (TAIR:AT1G12110.1); similar to unnamed protein product [Vitis vinifera] (GB:CAO65652.1); similar to hypothetical protein OsI_002361 [Oryza sativa (indica cultivar-group)] (GB:EAY74514.1); contains InterPro domain TGF-beta receptor, type I/II extracellular region; (InterPro:IPR000109); conta…	membrane, transporter activity, response to wounding, response to jasmonic acid stimulus	G	131	1.65707	1.9956	2.18833	1.947	0.155274	0.00630008	0.0578713	0.229658	0.395379	0.227636	0.0974352	0.144524	2.64871	0.739174	0.0741248	1.154	0.771617	0.273408	-0.0904025	0.0529885	-0.316177	-0.117864	0.10745	0.387113
At2g28190.1	COPPER/ZINC SUPEROXIDE DISMUTASE 2; CSD2; CZSOD2	Encodes a chloroplastic copper/zinc superoxide dismutase CSD2 that can detoxify superoxide radicals. Its expression is affected by miR398-directed mRNA cleavage.	chloroplast, superoxide dismutase activity, response to light stimulus, removal of superoxide radicals, vascular bundle, response to oxidative stress, response to stress, response to copper ion, response to iron ion, inflorescence, flower, rosette leaf	M	192	1.63602	1.85596	1.72876	1.74025	0.0637499	0.00133926	0.418926	0.382065	1.95159	0.917526	0.51714	0.218021	2.86432	1.68588	1.34821	1.96614	0.459549	0.0505261	0.482608	0.436734	0.629142	0.516161	0.0580218	0.0124015
At2g29490.1	ATGSTU1; GLUTATHIONE S-TRANSFERASE 19; GLUTATHIONE S-TRANSFERASE TAU 1; GST19	Encodes glutathione transferase belonging to the tau class of GSTs. Naming convention according to Wagner et al. (2002).	glutathione transferase activity, cytoplasm, toxin catabolic process	H	333	1.45833	1.24029	1.37777	1.3588	0.0636528	0.00218725	1.82258	1.19939	1.40108	1.47435	0.183591	0.0151545	1.19636	1.56111	1.44003	1.39917	0.107259	0.00582533	0.558127	0.82793	1.04197	0.809343	0.139983	0.0286359
At2g31200.1	ACTIN DEPOLYMERIZING FACTOR 6; ADF6	Encodes actin depolymerizing factor 6 (ADF6).	intracellular, actin binding, biological process unknown	B	295	1.48821	1.3443	1.41848	1.417	0.0415492	0.000858674	1.12675	0.744556	1.3104	1.06057	0.166664	0.023816	0.776959	1.2573	1.60037	1.21155	0.238798	0.0367225	0.80613	0.479358	0.880407	0.721965	0.123184	0.0278997
At2g32560.1	AT2G32570; T26B15.12; T26B15_12	F-box family protein; Identical to F-box protein At2g32560 [Arabidopsis Thaliana] (GB:Q8RY82;GB:O80893); similar to F-box family protein [Arabidopsis thaliana] (TAIR:AT2G26850.1); similar to unnamed protein product [Vitis vinifera] (GB:CAO67265.1); contains InterPro domain Cyclin-like F-box (InterPro:IPR001810)	molecular function unknown, biological process unknown, endomembrane system	O	94	1.8492	2.15584	2.34598	2.11701	0.144716	0.00464045	1.17514	1.45026	1.66956	1.43165	0.143032	0.00983439	1.35274	1.02979	0.451934	0.944824	0.263489	0.0697349	-0.215109	-0.320774	-0.375078	-0.303654	0.0469658	0.0230969
At2g37580.1	F13M22.1	zinc finger (C3HC4-type RING finger) family protein; Identical to RING-H2 finger protein ATL2J (ATL2J) [Arabidopsis Thaliana] (GB:O80927); similar to zinc finger (C3HC4-type RING finger) family protein [Arabidopsis thaliana] (TAIR:AT4G33565.1); similar to unknown [Populus trichocarpa] (GB:ABK93860.1); contains InterPro domain Zinc finger, RING/FYVE/PHD-type (InterPro:IPR013083); contains InterPro…	protein binding, zinc ion binding, transferase activity, transferring glycosyl groups	B, H, L	208	1.68194	1.64263	1.7099	1.67816	0.0195111	0.000135149	1.48626	1.70832	1.07632	1.42363	0.185111	0.0164901	0.478641	0.326634	0.210522	0.338599	0.0776304	0.0487525	0.236751	0.253408	0.268591	0.252917	0.00919482	0.00131908
At2g38790.1	F13I13.2	unknown protein	cellular component unknown, molecular function unknown, biological process unknown	O	156	2.38715	1.63259	1.57086	1.86353	0.262415	0.0192581	0.991207	1.49279	2.22682	1.57027	0.358787	0.0484443	2.6095	1.66524	1.70053	1.99176	0.309039	0.0232385	2.39956	1.41963	0.630322	1.48317	0.511721	0.101276
At2g40880.1	T20B5.8; T20B5_8	cysteine proteinase inhibitor homolog	cysteine protease inhibitor activity, biological process unknown, endomembrane system	N	81	2.72312	1.9543	1.9615	2.21298	0.255082	0.0130273	1.95765	0.429712	2.16424	1.5172	0.547005	0.109119	0.937521	1.00205	2.00118	1.31358	0.344304	0.062346	1.26562	1.27133	1.14388	1.22694	0.0415655	0.0011457
At2g42430.1	ASL18; ASYMMETRIC LEAVES2-LIKE 18; LATERAL ORGAN BOUNDARIES-DOMAIN 16; LBD16	LOB-domain protein gene LBD16. This gene contains one auxin-responsive element (AuxRE).	nucleus, molecular function unknown, lateral root formation	O	248	1.55283	1.62983	1.40831	1.53032	0.0649318	0.00179547	1.87033	2.14426	1.38589	1.80016	0.221718	0.0148331	2.11784	0.70734	0.757212	1.19413	0.462078	0.122764	1.19495	0.915304	1.13332	1.08119	0.0848303	0.0060997
At2g43920.1	F6E13.5	thiol methyltransferase, putative; similar to thiol methyltransferase, putative [Arabidopsis thaliana] (TAIR:AT2G43910.1); similar to thiol methyltransferase 1 [Brassica oleracea] (GB:AAK69760.1); contains InterPro domain Thiopurine S-methyltransferase; (InterPro:IPR008854)	cytoplasm, methyltransferase activity, metabolic process	H	168	1.49138	1.99117	1.91523	1.79926	0.155492	0.00738579	1.19666	3.20108	4.86074	3.08616	1.05929	0.100385	3.52299	1.15826	0.418135	1.69979	0.936301	0.211113	0.111099	0.0381802	-0.159205	-0.00330845	0.0807403	0.971037
At2g46600.1	F13A10.13	calcium-binding protein, putative; similar to PBP1 (PINOID-BINDING PROTEIN 1), calcium ion binding [Arabidopsis thaliana] (TAIR:AT5G54490.1); similar to unnamed protein product [Vitis vinifera] (GB:CAO14415.1); contains InterPro domain EF-Hand type; (InterPro:IPR011992); contains InterPro domain Calcium-binding EF-hand; (InterPro:IPR002048)	cellular component unknown, calcium ion binding	L	242	1.60704	1.51162	1.52533	1.548	0.0297869	0.000370057	0.97071	0.750955	0.541065	0.754243	0.124039	0.0259953	0.244772	0.876597	1.1341	0.751824	0.264199	0.10449	1.09185	0.599573	0.891937	0.861121	0.142942	0.0264655
At3g01900.1	CYP94B2	member of CYP94B	electron transport, oxygen binding, endomembrane system	L	334	1.52281	1.23981	1.31262	1.35842	0.0848431	0.00387825	0.824873	1.13727	1.27283	1.07832	0.132631	0.0147934	1.09177	1.30418	0.777291	1.05775	0.153049	0.0203009	1.25427	0.437609	-0.0911116	0.53359	0.391333	0.305914
At3g03910.1	F20H23.4	glutamate dehydrogenase, putative; Identical to Probable glutamate dehydrogenase 3 (GSH3) [Arabidopsis Thaliana] (GB:Q9S7A0); similar to GDH2 (GLUTAMATE DEHYDROGENASE 2), oxidoreductase [Arabidopsis thaliana] (TAIR:AT5G07440.1); similar to GDH2 (GLUTAMATE DEHYDROGENASE 2) [Arabidopsis thaliana] (TAIR:AT5G07440.2); similar to GDH1 (GLUTAMATE DEHYDROGENASE 1), oxidoreductase [Arabidopsis thaliana] …	mitochondrion, oxidoreductase activity, amino acid metabolic process, metabolic process	M	159	2.20978	1.61292	1.66674	1.82981	0.190616	0.0106784	1.6313	1.35565	0.186578	1.05784	0.44284	0.139495	-1.07421	-1.92563	-1.0365	-1.34544	0.290297	0.0435359	0.532306	0.0475537	0.31947	0.299776	0.140282	0.166077
At3g05880.1	RARE-COLD-INDUCIBLE 2A; RCI2A	Induced by low temperatures, dehydration and salt stress and ABA. Encodes a small (54 amino acids), highly hydrophobic protein that bears two potential transmembrane domains.	integral to membrane, molecular function unknown, response to cold, response to abscisic acid stimulus, hyperosmotic salinity response	O	139	1.5601	2.20271	2.00658	1.92313	0.190141	0.00963442	-1.15079	-0.763902	-2.19409	-1.3696	0.427109	0.0850304	0.410515	-2.11684	-2.02957	-1.2453	0.828291	0.271605	-0.295765	0.281514	-0.509793	-0.174682	0.236317	0.536778
At3g06210.1	F28L1.15; F28L1_15	binding; similar to binding [Arabidopsis thaliana] (TAIR:AT5G18980.1); similar to binding [Arabidopsis thaliana] (TAIR:AT4G14280.1); similar to unnamed protein product [Vitis vinifera] (GB:CAO71079.1); similar to hypothetical protein [Vitis vinifera] (GB:CAN70618.1); contains InterPro domain Armadillo-type fold; (InterPro:IPR016024); contains InterPro domain Armadillo (InterPro:IPR000225); contai…	cellular component unknown, binding, biological process unknown	L	187	1.78253	1.66882	1.81274	1.7547	0.0438157	0.000622945	0.459057	0.474993	0.531219	0.488423	0.0218868	0.00200201	0.545704	0.296893	0.281958	0.374852	0.085535	0.0483246	-0.203468	-0.0641192	-0.0639469	-0.110511	0.0464783	0.140535
At3g09270.1	ATGSTU8; GLUTATHIONE S-TRANSFERASE TAU 8	Encodes glutathione transferase belonging to the tau class of GSTs. Naming convention according to Wagner et al. (2002).	glutathione transferase activity, cytoplasm, toxin catabolic process	H	62	3.14391	2.01426	2.02779	2.39532	0.374318	0.0235608	1.97497	1.67212	2.05835	1.90181	0.117341	0.00378523	1.09894	2.2656	2.43915	1.93456	0.420803	0.0442009	1.3653	1.40241	1.45073	1.40615	0.0247338	0.000309256
At3g12230.1	F28J15.14; SCPL14; SERINE CARBOXYPEPTIDASE-LIKE 14	SCPL14 (serine carboxypeptidase-like 14); serine carboxypeptidase; Identical to Serine carboxypeptidase-like 14 precursor (SCPL14) [Arabidopsis Thaliana] (GB:Q9C7D3;GB:Q9LHI3); similar to SCPL15 (serine carboxypeptidase-like 15), serine carboxypeptidase [Arabidopsis thaliana] (TAIR:AT3G12240.1); similar to SCPL16 (serine carboxypeptidase-like 16), serine carboxypeptidase [Arabidopsis thaliana] (T…	serine carboxypeptidase activity, proteolysis, endomembrane system	C	28	1.49311	4.13429	3.67945	3.10228	0.815231	0.0626373	-0.0757763	2.91468	3.00104	1.94665	1.01152	0.19418	3.02027	1.76311	0.175243	1.65287	0.823135	0.182416	0.394402	-0.591977	-0.528369	-0.241981	0.318721	0.526999
At3g15990.1	SULFATE TRANSPORTER 3;4; SULTR3;4	Encodes sulfate transporter Sultr3;4.	integral to membrane, membrane, sulfate transmembrane transporter activity, sulfate transport, transport	G	207	1.85795	1.61769	1.5792	1.68495	0.0872122	0.00266834	1.68278	1.45259	1.04348	1.39295	0.186941	0.0175386	0.766094	0.186618	0.308644	0.420452	0.176375	0.139955	1.55256	0.958716	1.53869	1.34999	0.195678	0.02037
At3g16330.1	MYA6.13	similar to unknown protein [Arabidopsis thaliana] (TAIR:AT1G52140.1); similar to Avr9/Cf-9 rapidly elicited protein 146 [Nicotiana tabacum] (GB:AAG43551.1)	cellular component unknown, molecular function unknown, biological process unknown	O	178	1.43021	1.92413	1.97357	1.77597	0.173469	0.00940611	1.11209	1.28107	1.53931	1.31082	0.12422	0.00886119	1.6291	2.16992	1.79405	1.86436	0.16003	0.00728751	1.12965	0.933675	1.37288	1.1454	0.127033	0.012078
At3g21420.1	MHC9.10	oxidoreductase, 2OG-Fe(II) oxygenase family protein; similar to oxidoreductase, 2OG-Fe(II) oxygenase family protein [Arabidopsis thaliana] (TAIR:AT4G25310.1); similar to unnamed protein product [Vitis vinifera] (GB:CAO70970.1); contains InterPro domain 2OG-Fe(II) oxygenase (InterPro:IPR005123)	cellular component unknown, oxidoreductase activity, metabolic process	M	240	1.62916	1.45163	1.58746	1.55608	0.053595	0.00118416	1.66868	1.64672	0.397558	1.23765	0.420094	0.0984856	0.194305	-0.415336	-0.393623	-0.204884	0.199693	0.412773	0.638597	0.327898	0.596806	0.5211	0.0973518	0.0331746
At3g22200.1	HER1; HEXENAL RESPONSE1; MKA23.13; POLLEN-PISTIL INCOMPATIBILITY 2; POP2; GABA-T; GAMMA-AMINOBUTYRATE TRANSAMINASE;	Genetically redundant with POP3;mediates pollen tube guidance. Double mutants are self sterile; gamma-aminobutyrate transaminase subunit precursor; nuclear gene for mitochondrial product. Encodes gamma-aminobutyrate transaminase that uses pyruvate instead of alpha-ketoglutarate as cosubstrate. Mutations in POP2/HER1 render roots resistant to the inhibitory growth effects of the volatile organic c…	adenosylmethionine-8-amino-7-oxononanoate transaminase activity, biotin biosynthetic process, pollen tube adhesion, pollen tube growth	H	244	1.47285	1.4914	1.66063	1.54162	0.0597421	0.0014984	0.836614	0.394138	0.538865	0.589872	0.130253	0.0454606	1.76676	1.31935	0.92212	1.33608	0.24397	0.0317633	0.241282	0.216986	-0.468168	-0.00330014	0.23254	0.989965
At3g22930.1	F5N5.10	calmodulin, putative; similar to CAM8 (CALMODULIN 8), calcium ion binding [Arabidopsis thaliana] (TAIR:AT4G14640.1); similar to hypothetical protein [Vitis vinifera] (GB:CAN70418.1); contains InterPro domain EF-Hand type; (InterPro:IPR011992); contains InterPro domain Calcium-binding EF-hand; (InterPro:IPR002048)	calcium ion binding, biological process unknown	L	186	1.94857	1.59234	1.72508	1.75533	0.103941	0.00348806	1.19701	0.691981	1.02728	0.972089	0.148377	0.0225143	-0.986784	-1.11175	-0.739245	-0.945926	0.109456	0.0131265	-0.150451	0.0051493	0.518616	0.124438	0.202143	0.600882
At3g51895.1	AST12; ATST1; SULFATE TRANSPORTER 3;1; SULTR3;1	Encodes a sulfate transporter.	integral to membrane, membrane, sulfate transmembrane transporter activity, sulfate transport	G	35	2.6783	3.01358	2.97106	2.88765	0.105391	0.00132939	1.27786	0.0955919	1.63869	1.00405	0.466019	0.164007	2.44303	1.08643	0.895162	1.47487	0.487217	0.0939947	0.635178	0.475782	-0.388931	0.240677	0.318149	0.528323
At3g52820.1	ATPAP22; F3C22.220; PAP22; PURPLE ACID PHOSPHATASE 22	ATPAP22/PAP22 (purple acid phosphatase 22); acid phosphatase/ protein serine/threonine phosphatase; similar to ATPAP21/PAP21 (purple acid phosphatase 21), acid phosphatase/ protein serine/threonine phosphatase [Arabidopsis thaliana] (TAIR:AT3G52810.1); similar to unnamed protein product [Vitis vinifera] (GB:CAO15930.1); contains InterPro domain Metallophosphoesterase; (InterPro:IPR004843); contai…	acid phosphatase activity, protein serine/threonine phosphatase activity, biological process unknown, endomembrane system, fruit, root, flower, leaf, stem	C	126	1.96422	1.78687	2.13378	1.96162	0.100153	0.00259657	0.25439	0.42148	0.363161	0.346344	0.0489624	0.0194054	1.81108	0.187263	1.23395	1.07743	0.475244	0.151542	0.216934	0.0721264	0.647255	0.312105	0.17271	0.212486
At3g53230.1	T4D2.160	cell division cycle protein 48, putative / CDC48, putative; Identical to Cell division control protein 48 homolog D (CDC48D) [Arabidopsis Thaliana] (GB:Q9SCN8;GB:Q0WQA2); similar to (Cell division control protein 48 homolog E), ATPase [Arabidopsis thaliana] (TAIR:AT5G03340.1); similar to CDC48 (CELL DIVISION CYCLE 48), ATPase [Arabidopsis thaliana] (TAIR:AT3G09840.1); similar to putative spindle …	ATP binding	E	90	2.57281	1.88748	1.9309	2.1304	0.221561	0.0106436	1.93104	0.80359	1.99305	1.57589	0.386566	0.0552339	0.655467	1.61798	1.27776	1.18374	0.281803	0.05227	0.600167	0.629074	0.518882	0.582708	0.032986	0.00318917
At3g61890.1	ARABIDOPSIS THALIANA HOMEOBOX 12; ATHB-12; ATHB12	Encodes a homeodomain leucine zipper class I (HD-Zip I) protein. Loss of function mutant has abnormally shaped leaves and stems.	nucleus, transcription activator activity, response to osmotic stress, response to salt stress, response to abscisic acid stimulus, positive regulation of transcription, fruit, root, axillary shoot, flower, peduncle, leaf, stem, lateral root primordium, leaf primordium, DNA-dependent	I, N	224	2.34891	1.2153	1.32558	1.62993	0.360898	0.0456923	1.14255	0.916652	0.918489	0.992562	0.0749934	0.00566018	1.68595	1.54516	1.50067	1.57726	0.0558434	0.00125119	1.0042	0.485385	0.26626	0.58528	0.218801	0.115948
At3g62260.1	T17J13.220	protein phosphatase 2C, putative / PP2C, putative; similar to protein serine/threonine phosphatase [Arabidopsis thaliana] (TAIR:AT1G48040.1); similar to unnamed protein product [Vitis vinifera] (GB:CAO40176.1); contains InterPro domain Protein phosphatase 2C-related; (InterPro:IPR001932); contains InterPro domain Protein phosphatase 2C; (InterPro:IPR015655); contains InterPro domain Protein phosp…	protein serine/threonine phosphatase activity	C	237	1.75236	1.47743	1.49608	1.57529	0.0886987	0.00315539	2.12182	1.87155	2.70483	2.23273	0.246858	0.0120046	1.5093	2.12246	2.03497	1.88891	0.191477	0.01012	1.95077	2.03217	1.15507	1.71267	0.279789	0.0256649
At3g62270.1	T17J13.230	anion exchange family protein; Identical to Putative boron transporter 2 [Arabidopsis Thaliana] (GB:Q9M1P7); similar to BOR1 (REQUIRES HIGH BORON 1), anion exchanger [Arabidopsis thaliana] (TAIR:AT2G47160.1); similar to BOR1 (REQUIRES HIGH BORON 1) [Arabidopsis thaliana] (TAIR:AT2G47160.2); similar to anion exchange family protein [Arabidopsis thaliana] (TAIR:AT3G06450.2); similar to hypothetical…	integral to membrane, membrane, anion exchanger activity, anion transport	G	120	1.81032	1.97499	2.13627	1.97386	0.0940944	0.00226474	-0.557358	-1.13395	-1.28724	-0.992848	0.222196	0.046611	0.841102	0.059932	0.264888	0.388641	0.23384	0.238404	0.019743	0.204888	0.1285	0.11771	0.0537183	0.159791
At4g12120.1	ATSEC1B; SEC1B	member of KEULE Gene Family	protein transporter activity, protein secretion	G	230	1.53254	1.53441	1.72551	1.59748	0.0640138	0.00160188	2.08974	1.51319	2.66064	2.08786	0.33124	0.0242579	1.91269	2.44358	1.87286	2.07638	0.183962	0.00775834	0.876909	1.11011	0.524315	0.837112	0.170271	0.0389704
At4g17670.1	DL4870C; FCAALL.414	senescence-associated protein-related; similar to senescence-associated protein-related [Arabidopsis thaliana] (TAIR:AT5G47060.1); similar to hypothetical protein 40.t00027 [Brassica oleracea] (GB:ABD65149.1); contains InterPro domain Protein of unknown function DUF581 (InterPro:IPR007650)	cellular component unknown, molecular function unknown, biological process unknown	O	281	1.55542	1.34339	1.43873	1.44585	0.061312	0.0017934	0.940525	1.21789	0.812648	0.990353	0.119606	0.0142741	-1.26002	-1.17498	-0.297364	-0.910788	0.307693	0.0976921	-0.0606802	0.215414	0.749471	0.301402	0.23779	0.332572
At4g19700.1	T16H5.60; T16H5_60	protein binding / zinc ion binding; similar to protein binding / zinc ion binding [Arabidopsis thaliana] (TAIR:AT5G45100.1); similar to hypothetical protein [Vitis vinifera] (GB:CAN83796.1); contains InterPro domain Zinc finger, RING-type; (InterPro:IPR001841); contains InterPro domain S-ribonuclease binding protein, SBP1, pollen (InterPro:IPR017066)	cellular component unknown, protein binding, zinc ion binding, biological process unknown	B, L	198	1.55046	1.87087	1.73713	1.71949	0.0929166	0.00290731	1.08297	1.45161	0.865991	1.13352	0.170932	0.0219924	2.2144	1.3845	1.50662	1.70184	0.258693	0.022335	0.694873	0.119694	0.515425	0.443331	0.169908	0.120831
At4g22070.1	ATWRKY31; WRKY31	member of WRKY Transcription Factor; Group II-b	nucleus, transcription factor activity, regulation of transcription, DNA-dependent	I	116	2.27269	1.92879	1.74059	1.98069	0.155781	0.00612895	1.94926	2.26607	1.53327	1.9162	0.212184	0.0120405	1.59827	1.8279	2.35001	1.92539	0.222419	0.0130832	2.18946	1.02687	1.14098	1.45243	0.369983	0.0591866
At4g23920.1	T32A16.90; T32A16_90; UDP-D-GLUCOSE/UDP-D-GALACTOSE 4-EPIMERASE 2; UGE2	Encodes a protein with UDP-D-glucose 4-epimerase activity. Involved in growth and cell wall carbohydrate biosynthesis.	cytosol, UDP-glucose 4-epimerase activity, cell wall biogenesis, protein dimerization activity, root, lateral root apical meristem, root cap, lateral root cap	B, M	101	1.77048	1.85405	2.63501	2.08651	0.275308	0.0169681	1.47934	1.32319	2.14438	1.64897	0.251772	0.0225277	0.983779	0.896994	0.774399	0.885057	0.0607368	0.00467635	0.488699	0.681913	0.40128	0.523964	0.0829086	0.024135
At4g25810.1	XTH23; XTR6; XYLOGLUCAN ENDOTRANSGLYCOSYLASE 6	xyloglucan endotransglycosylase-related protein (XTR6)	cell wall, hydrolase activity, acting on glycosyl bonds, carbohydrate metabolic process, glucan metabolic process, endomembrane system, apoplast	C	53	2.18497	2.76341	2.65818	2.53552	0.177887	0.00488608	1.41874	1.0062	1.00936	1.14477	0.13699	0.0140196	0.815585	1.47894	1.73601	1.34351	0.274196	0.0392184	2.41382	1.06657	0.411472	1.29729	0.589428	0.158705
At4g27560.1	T29A15.50; T29A15_50	glycosyltransferase family protein; similar to glycosyltransferase family protein [Arabidopsis thaliana] (TAIR:AT4G27570.1); similar to unnamed protein product [Vitis vinifera] (GB:CAO39341.1); contains InterPro domain UDP-glucuronosyl/UDP-glucosyltransferase; (InterPro:IPR002213)	cellular component unknown, N-terminal protein myristoylation, transferase activity, transferring glycosyl groups	H	211	2.21026	1.36901	1.43277	1.67068	0.270416	0.025212	0.383456	0.879241	-0.751636	0.170354	0.482701	0.757875	1.38768	0.512754	0.321487	0.740639	0.328197	0.15264	2.08179	1.15854	0.913849	1.38473	0.355619	0.0600722
At4g33070.1	F4I10.4	pyruvate decarboxylase, putative; similar to PDC3 (PYRUVATE DECARBOXYLASE-3), pyruvate decarboxylase [Arabidopsis thaliana] (TAIR:AT5G01330.1); similar to PDC2 (PYRUVATE DECARBOXYLASE-2), pyruvate decarboxylase [Arabidopsis thaliana] (TAIR:AT5G54960.1); similar to pyruvate decarboxylase, putative [Arabidopsis thaliana] (TAIR:AT5G01320.1); similar to pyruvate decarboxylase [Fragaria x ananassa] (G…	cellular component unknown, pyruvate decarboxylase activity	M	214	2.03592	1.4669	1.47336	1.65873	0.188606	0.0126834	0.194351	-0.709358	-0.00212521	-0.172378	0.274416	0.594065	0.646789	1.06755	0.793199	0.835847	0.123322	0.0210825	-0.438605	0.47451	1.14063	0.392179	0.457742	0.481844
At4g34131.1	F28A23.2; UDP-GLUCOSYL TRANSFERASE 73B3; UGT73B3	UGT73B3 (UDP-GLUCOSYL TRANSFERASE 73B3); UDP-glycosyltransferase/ abscisic acid glucosyltransferase/ transferase, transferring hexosyl groups; similar to UGT73B2, UDP-glucosyltransferase/ UDP-glycosyltransferase/ flavonol 3-O-glucosyltransferase [Arabidopsis thaliana] (TAIR:AT4G34135.1); similar to immediate-early salicylate-induced glucosyltransferase (GB:AAB36653.1); contains InterPro domain UD…	UDP-glycosyltransferase activity, transferase activity, transferring hexosyl groups, endomembrane system, response to other organism, abscisic acid glucosyltransferase activity	H	185	1.85009	1.71316	1.70839	1.75721	0.0464579	0.000698259	2.04557	1.01559	1.69764	1.58627	0.3025	0.0344955	1.38715	2.63599	2.35499	2.12604	0.378247	0.0302248	0.721942	0.833166	1.13786	0.897655	0.124319	0.0186456
At4g34135.2	UDP-GLUCOSYLTRANSFERASE 73B2; UGT73B2	The At4g34135 gene encodes a flavonol 7-O-glucosyltransferase (EC 2.4.1.237) that glucosylates also with a 20 fold lower activity flavonols (kaempferol and quercetin) at the 3-O-position.	UDP-glycosyltransferase activity, endomembrane system, flavonol 3-O-glucosyltransferase activity, UDP-glucosyltransferase activity, flavonol biosynthetic process, response to other organism	H	213	2.17154	1.52899	1.30602	1.66885	0.259455	0.0233283	1.28315	2.19043	1.58834	1.68731	0.266542	0.0240574	0.659731	1.68788	0.572372	0.973329	0.358167	0.11293	0.780564	0.926546	1.09435	0.93382	0.090656	0.00929349
At4g34330.1	F10M10.100; F10M10_100	similar to unknown protein [Arabidopsis thaliana] (TAIR:AT4G34320.1); similar to Os03g0199100 [Oryza sativa (japonica cultivar-group)] (GB:NP_001049283.1); similar to Protein of unknown function DUF677 [Medicago truncatula] (GB:ABE78510.1); contains InterPro domain Protein of unknown function DUF677; (InterPro:IPR007749)	cellular component unknown, molecular function unknown, N-terminal protein myristoylation	O	175	1.78343	1.67021	1.9021	1.78525	0.0669458	0.00140325	0.0468562	-0.113268	0.811021	0.248203	0.28518	0.47588	0.997408	0.378495	0.1629	0.512935	0.250104	0.176752	0.0826256	-0.010739	0.470405	0.180764	0.147307	0.344621
At4g34710.1	ADC2; ARGININE DECARBOXYLASE 2; SPE2	encodes a arginine decarboxylase (ADC), a rate-limiting enzyme that catalyzes the first step of polyamine (PA) biosynthesis via ADC pathway in Arabidopsis thaliana. Arabidopsis genome has two ADC paralogs, ADC1 and ADC2. ADC2 is stress-inducible (osmotic stress). Double mutant analysis showed that ADC genes are essential for the production of PA, and are required for normal seed development. Over…	response to oxidative stress, cellular component unknown, arginine decarboxylase activity, response to osmotic stress, polyamine biosynthetic process, putrescine biosynthetic process, response to wounding, response to salt stress, response to abscisic acid stimulus, response to jasmonic acid stimulus, embryonic development ending in seed dormancy, seed development, fruit, endosperm, root, inflore…	M	17	2.92275	3.79023	3.34813	3.3537	0.250437	0.00553008	1.37719	1.15245	0.935248	1.15496	0.127583	0.0119837	2.05317	2.62304	2.9973	2.55784	0.274489	0.0113209	1.32993	0.863238	0.755557	0.982907	0.176272	0.030689
At4g38060.2	F20D10.180; F20D10_180	similar to unknown protein [Arabidopsis thaliana] (TAIR:AT5G65480.1); similar to unknown [Lycopersicon esculentum] (GB:AAK84476.1)	molecular function unknown, biological process unknown	O	143	1.88745	1.90021	1.93891	1.90885	0.0154699	6.56732e-05	0.919424	0.696805	1.53775	1.05133	0.251558	0.0527632	2.08669	2.16935	1.63259	1.96287	0.166859	0.00714889	-0.534754	0.141826	-0.458072	-0.283667	0.213895	0.315957
At4g39330.1	T22F8.230; T22F8_230	mannitol dehydrogenase, putative; Identical to Probable mannitol dehydrogenase (CAD1) [Arabidopsis Thaliana] (GB:P42734;GB:Q94K02); similar to mannitol dehydrogenase, putative [Arabidopsis thaliana] (TAIR:AT2G21730.1); similar to unknown [Populus trichocarpa] (GB:ABK94550.1); contains InterPro domain Alcohol dehydrogenase GroES-like (InterPro:IPR013154); contains InterPro domain NAD(P)-binding; (…	cellular component unknown, catalytic activity, binding, oxidoreductase activity, zinc ion binding, metabolic process	L, M	133	2.02245	1.85329	1.95663	1.94412	0.0492298	0.000640609	-0.0407526	0.25778	-0.707139	-0.163371	0.285216	0.624595	-0.36881	-0.101864	-0.260057	-0.243577	0.0775001	0.0880671	0.852316	0.306697	0.178077	0.445697	0.206673	0.163772
At5g01640.1	F7A7.160; F7A7_160	prenylated rab acceptor (PRA1) family protein; similar to prenylated rab acceptor (PRA1) family protein [Arabidopsis thaliana] (TAIR:AT2G38360.1); similar to unnamed protein product [Vitis vinifera] (GB:CAO48788.1); contains InterPro domain Prenylated rab acceptor PRA1 (InterPro:IPR004895)	molecular function unknown, biological process unknown	O	181	1.669	1.91882	1.71935	1.76906	0.0762783	0.001854	1.85371	2.8032	1.59518	2.08403	0.367247	0.0296779	1.8973	1.24798	0.941862	1.36238	0.281681	0.0401889	1.16981	0.571763	0.379094	0.706888	0.238049	0.0971584
At5g05600.1	MOP10.14; MOP10_14	oxidoreductase, 2OG-Fe(II) oxygenase family protein; similar to oxidoreductase, 2OG-Fe(II) oxygenase family protein [Arabidopsis thaliana] (TAIR:AT3G11180.1); similar to hypothetical protein [Vitis vinifera] (GB:CAN59837.1); contains InterPro domain 2OG-Fe(II) oxygenase (InterPro:IPR005123); contains InterPro domain Isopenicillin N synthase; (InterPro:IPR002283)	iron ion binding, oxidoreductase activity	L, M	258	1.90075	1.21167	1.38744	1.49995	0.20672	0.0184691	2.18939	2.03948	2.95707	2.39531	0.284191	0.0137862	2.58041	3.24005	3.74172	3.18739	0.336273	0.010948	1.18968	1.07735	0.793177	1.02007	0.11799	0.0131165
At5g11110.1	ATSPS2F; SPS1; SUCROSE PHOSPHATE SYNTHASE 1; SUCROSE PHOSPHATE SYNTHASE 2F; T5K6.100; T5K6_100	Encodes a protein with putative sucrose-phosphate synthase activity.	biosynthetic process, sucrose metabolic process, sucrose-phosphate synthase activity	H	166	2.26452	1.57329	1.56968	1.8025	0.231013	0.0160317	1.40965	0.390846	1.20557	1.00202	0.311215	0.0844274	-1.356	-0.340771	-0.488288	-0.728352	0.316698	0.148165	2.03142	1.12081	0.617278	1.2565	0.413828	0.0935056
At5g11670.1	ATNADP-ME2; NADP-MALIC ENZYME 2; T22P22.60; T22P22_60	The malic enzyme (EC 1.1.1.40) encoded by AtNADP-ME2 is presumably a cytosolic enzyme involved in malate metabolism and possibly assisting the oxidative pentose phosphate pathway. AtNADP-ME2 counts for the major part of NADP-ME activity in mature tissues of Arabidopsis.	cellular component unknown, malate dehydrogenase (oxaloacetate-decarboxylating) (NADP+) activity, malic enzyme activity, oxidoreductase activity, acting on NADH or NADPH, NAD or NADP as acceptor, malate metabolic process, pentose-phosphate shunt, oxidative branch, whole plant	M	102	1.81393	2.3024	2.13101	2.08245	0.143085	0.00468792	1.26021	1.82209	1.93099	1.6711	0.207833	0.0151178	2.3825	2.21154	2.72254	2.43886	0.150182	0.00377052	0.446724	0.343507	0.0402069	0.276812	0.121997	0.151344
At5g12420.1		similar to unknown protein [Arabidopsis thaliana] (TAIR:AT5G16350.1); similar to Protein of unknown function DUF1298 [Medicago truncatula] (GB:ABE82755.1); contains InterPro domain Protein of unknown function UPF0089; (InterPro:IPR004255); contains InterPro domain Protein of unknown function DUF1298; (InterPro:IPR009721)	cellular component unknown, molecular function unknown, biological process unknown	O	307	1.52428	1.35849	1.29728	1.39335	0.0678091	0.00236002	-2.46712	-0.983447	-2.28781	-1.91279	0.467547	0.0548752	-1.29213	-0.700559	-1.0013	-0.997995	0.17078	0.0280565	1.12563	0.957388	1.69822	1.26042	0.224227	0.0302209
At5g18270.1	ANAC087; MRG7.23; MRG7_23	ANAC087; transcription factor; similar to ANAC046 (Arabidopsis NAC domain containing protein 46), transcription factor [Arabidopsis thaliana] (TAIR:AT3G04060.1); similar to hypothetical protein [Vitis vinifera] (GB:CAN80239.1); contains InterPro domain No apical meristem (NAM) protein; (InterPro:IPR003441)	cellular component unknown, transcription factor activity, multicellular organismal development	I	169	1.64459	1.69365	2.04345	1.7939	0.125579	0.00486473	0.99452	0.696733	1.5924	1.09455	0.263349	0.0533023	1.0543	1.93278	1.48491	1.49066	0.253611	0.0277463	0.840798	1.02052	0.491535	0.784285	0.155298	0.0370439
At5g19140.1	AILP1; ATAILP1; T24G5.40; T24G5_40	auxin/aluminum-responsive protein, putative; similar to unknown protein [Arabidopsis thaliana] (TAIR:AT5G43830.1); similar to aluminum-induced protein [Brassica rapa] (GB:ABV89631.1); contains domain PTHR11772 (PTHR11772); contains domain G3DSA:3.60.20.10 (G3DSA:3.60.20.10); contains domain SSF56235 (SSF56235)	chloroplast, molecular function unknown, response to auxin stimulus, response to aluminum ion	O	196	1.60194	1.711	1.86159	1.72484	0.0752733	0.00189908	-1.1562	-0.115638	-1.90402	-1.05862	0.518562	0.177977	-1.27758	-0.837735	-0.915424	-1.01025	0.135535	0.0175271	0.416388	0.732033	0.0109474	0.386456	0.208697	0.205262
At5g19890.1	F28I16.40; F28I16_40	peroxidase, putative; Identical to Peroxidase 59 precursor (PER59) [Arabidopsis Thaliana] (GB:Q39034); similar to peroxidase, putative [Arabidopsis thaliana] (TAIR:AT5G06730.1); similar to Peroxidase N precursor (Neutral peroxidase) (GB:Q42517); contains InterPro domain Plant peroxidase; (InterPro:IPR000823); contains InterPro domain Haem peroxidase; (InterPro:IPR010255); contains InterPro domain…	cytoplasm, nucleus, peroxidase activity, electron transport, response to oxidative stress	M	16	1.97633	4.13039	4.23503	3.44725	0.736079	0.0426949	0.468038	1.1958	1.76084	1.14156	0.374183	0.0927377	4.95856	0.359454	-0.352862	1.65505	1.6645	0.424842	-2.41574	-1.31638	-2.17124	-1.96779	0.333263	0.0275048
At5g20910.1	F22D1.80; F22D1_80	zinc finger (C3HC4-type RING finger) family protein; similar to zinc finger (C3HC4-type RING finger) family protein [Arabidopsis thaliana] (TAIR:AT3G19950.1); similar to unnamed protein product [Vitis vinifera] (GB:CAO43918.1); contains InterPro domain Zinc finger, RING/FYVE/PHD-type (InterPro:IPR013083); contains InterPro domain Zinc finger, RING-type; (InterPro:IPR001841)	protein binding, zinc ion binding	B, L	253	1.71689	1.30347	1.50732	1.50923	0.119349	0.00619548	1.57109	0.650557	1.32171	1.18112	0.274875	0.0501235	1.98501	2.51708	2.31205	2.27138	0.154936	0.00462071	0.106925	0.147257	0.179704	0.144629	0.0210507	0.0205344
At5g22570.1	ATWRKY38; WRKY38	member of WRKY Transcription Factor; Group III	nucleus, transcription factor activity, regulation of transcription, DNA-dependent	I	167	1.80502	1.89044	1.70395	1.7998	0.0538967	0.000895553	1.65062	2.52025	2.67171	2.28086	0.318137	0.0189051	1.44878	0.490564	1.10837	1.0159	0.280451	0.0684742	2.36521	1.3049	0.749289	1.47313	0.474	0.0898036
At5g23190.1	CYP86B1	cytochrome P450 CYP86B1, nuclear gene for chloroplast product	cellular component unknown, electron transport, oxygen binding	L	277	1.76253	1.3322	1.27817	1.45763	0.153243	0.0108727	-2.81449	-1.45787	-3.46751	-2.57996	0.591867	0.0488079	-0.565771	-0.0497203	-0.431028	-0.34884	0.154535	0.152571	1.42048	1.39013	1.6811	1.49724	0.0923492	0.00378281
At5g37740.1	K12B20.22; K12B20_22	C2 domain-containing protein; similar to C2 domain-containing protein [Arabidopsis thaliana] (TAIR:AT1G66360.1); similar to unknown [Populus trichocarpa] (GB:ABK92911.1); similar to hypothetical protein [Vitis vinifera] (GB:CAN69475.1); contains InterPro domain C2 calcium-dependent membrane targeting (InterPro:IPR000008); contains InterPro domain C2 calcium/lipid-binding region, CaLB (InterPro:IP…	molecular function unknown, biological process unknown	O	146	1.63644	2.14502	1.92713	1.90286	0.147313	0.00594	0.886488	1.47317	1.10783	1.15583	0.171053	0.0212073	2.23745	1.79386	1.78303	1.93811	0.1497	0.00591317	0.743555	-0.114634	0.165224	0.264715	0.252683	0.404753
At5g37970.1	K18L3.130; K18L3_130	S-adenosyl-L-methionine:carboxyl methyltransferase family protein; similar to S-adenosylmethionine-dependent methyltransferase [Arabidopsis thaliana] (TAIR:AT5G37990.1); similar to defense-related protein [Brassica carinata] (GB:AAK50345.1); contains InterPro domain SAM dependent carboxyl methyltransferase (InterPro:IPR005299)	S-adenosylmethionine-dependent methyltransferase activity, biological process unknown	H	83	3.1934	1.6085	1.78382	2.19524	0.501639	0.0484539	0.66778	1.04527	-1.13492	0.19271	0.6727	0.801466	-0.819978	0.0843933	0.197868	-0.179239	0.32204	0.633784	1.55574	0.0275005	0.134067	0.572437	0.492614	0.365142
At5g37980.1	K18L3.140; K18L3_140	NADP-dependent oxidoreductase, putative; similar to NADP-dependent oxidoreductase, putative [Arabidopsis thaliana] (TAIR:AT5G37940.1); similar to NADP-dependent oxidoreductase, putative [Arabidopsis thaliana] (TAIR:AT5G38000.1); similar to hypothetical protein [Vitis vinifera] (GB:CAN61471.1); contains InterPro domain NAD(P)-binding; (InterPro:IPR016040); contains InterPro domain GroES-like (Inte…	catalytic activity, binding, oxidoreductase activity, zinc ion binding, response to oxidative stress	L, M	110	2.47738	1.72912	1.8749	2.02713	0.229025	0.0125251	2.02275	1.82844	-0.0832247	1.25599	0.671952	0.202534	-2.19847	-0.208751	-0.330903	-0.912709	0.643848	0.292052	0.138552	-0.25163	-0.0665499	-0.0598759	0.112685	0.648282
At5g37990.1	K18L3.150; K18L3_150	S-adenosylmethionine-dependent methyltransferase; similar to S-adenosyl-L-methionine:carboxyl methyltransferase family protein [Arabidopsis thaliana] (TAIR:AT5G37970.1); similar to defense-related protein [Brassica carinata] (GB:AAK50345.1); contains InterPro domain SAM dependent carboxyl methyltransferase (InterPro:IPR005299)	S-adenosylmethionine-dependent methyltransferase activity, biological process unknown, endomembrane system	H	69	3.32745	1.70775	1.93639	2.32386	0.506113	0.044304	0.930709	0.934546	-0.918261	0.315665	0.616964	0.659794	-0.853154	0.446307	0.460208	0.0177868	0.435489	0.971131	1.76383	0.0147132	0.0311704	0.603236	0.580314	0.407744
At5g38200.1	MXA21.22	hydrolase; similar to hydrolase [Arabidopsis thaliana] (TAIR:AT1G66860.1); similar to hypothetical protein [Vitis vinifera] (GB:CAN76985.1); contains InterPro domain Peptidase C26; (InterPro:IPR011697)	cellular component unknown, hydrolase activity, glutamine metabolic process	C	7	2.53934	5.08017	4.89565	4.17172	0.817925	0.0363577	0.389	1.09095	1.24143	0.907125	0.262679	0.0745919	2.82268	2.02313	1.62138	2.15573	0.353068	0.025791	1.2451	1.67662	-0.440141	0.827192	0.645795	0.328694
At5g38910.1	K15E6.90; K15E6_90	germin-like protein, putative; Identical to Putative germin-like protein subfamily 1 member 9 precursor [Arabidopsis Thaliana] (GB:Q9FMB0); similar to manganese ion binding / metal ion binding / nutrient reservoir [Arabidopsis thaliana] (TAIR:AT5G38940.1); similar to germin-like protein 3 [Vitis vinifera] (GB:AAQ63185.2); contains InterPro domain RmlC-like jelly roll fold (InterPro:IPR014710); co…	biological process unknown, manganese ion binding, endomembrane system, nutrient reservoir activity, metal ion binding, apoplast	L, N	4	3.48049	4.88806	4.6784	4.34898	0.438445	0.0100114	1.5636	6.72469	5.10136	4.46321	1.52366	0.0994586	1.86297	1.23598	1.52651	1.54182	0.181159	0.0135261	-0.00205003	0.893459	0.233632	0.375014	0.268002	0.296653
At5g41750.1	MUF8.3; MUF8_3	disease resistance protein (TIR-NBS-LRR class), putative; similar to disease resistance protein (TIR-NBS-LRR class), putative [Arabidopsis thaliana] (TAIR:AT5G41740.1); similar to disease resistance protein (TIR-NBS-LRR class), putative [Arabidopsis thaliana] (TAIR:AT5G41540.1); similar to disease resistance protein (TIR-NBS-LRR class), putative [Arabidopsis thaliana] (TAIR:AT5G41550.1); similar …	ATP binding, nucleotide binding, protein binding, transmembrane receptor activity, defense response, nucleoside-triphosphatase activity, intrinsic to membrane	B, C, E, J	263	1.53548	1.31617	1.61856	1.49007	0.0901968	0.00364408	1.97204	2.02091	3.05675	2.3499	0.353707	0.0219143	3.31635	2.69275	2.25776	2.75562	0.307201	0.0122011	1.86705	2.05254	1.17787	1.69915	0.266084	0.0236563
At5g45670.1	MRA19.6; MRA19_6	GDSL-motif lipase/hydrolase family protein; similar to GDSL-motif lipase/hydrolase family protein [Arabidopsis thaliana] (TAIR:AT4G18970.1); similar to unnamed protein product [Vitis vinifera] (GB:CAO70243.1); contains InterPro domain Lipase, GDSL; (InterPro:IPR001087)	carboxylesterase activity, lipid metabolic process, endomembrane system	C	270	1.56868	1.32056	1.54629	1.47851	0.0792387	0.00285997	0.687526	0.683891	-0.521351	0.283356	0.402354	0.554237	0.277995	-2.8599	-0.915281	-1.16573	0.914447	0.330456	-0.225485	-0.530362	-0.26992	-0.341922	0.0950889	0.0693869
At5g48010.1	MDN11.9; MDN11_9; THALIANOL SYNTHASE; THALIANOL SYNTHASE 1; THAS; THAS1	Encodes an oxidosqualene cyclase involved in the biosynthesis of thalianol, a tricyclic triterpenoid of unknown function. Overexpression of THAS leads to dwarfing in the aerial tissues of Arabidopsis plants, but increases their root length. THAS is part of a small operon-like cluster of genes (with At5g48000 (THAH) and At5g47990 (THAD)) involved in thalianol metabolism.	cellular component unknown, catalytic activity, pentacyclic triterpenoid biosynthetic process, root development, thalianol synthase activity, tricyclic triterpenoid biosynthetic process	M	138	1.7525	1.91796	2.11247	1.92764	0.104025	0.00289956	1.30206	1.03418	0.757924	1.03139	0.157084	0.0224192	1.80263	2.11172	3.3572	2.42385	0.475129	0.0363431	1.19682	0.383456	0.183819	0.58803	0.3098	0.198106
At5g50260.1	K6A12.12; K6A12_12	cysteine proteinase, putative; similar to cysteine proteinase, putative [Arabidopsis thaliana] (TAIR:AT3G48350.1); similar to Vignain precursor (Cysteine endopeptidase) (GB:O65039); contains InterPro domain Peptidase C1A, papain; (InterPro:IPR013128); contains InterPro domain Peptidase C1A, papain C-terminal; (InterPro:IPR000668); contains InterPro domain Peptidase, cysteine peptidase active site…	cysteine-type peptidase activity, proteolysis, endomembrane system	C	21	3.7039	2.75745	3.16983	3.2104	0.273968	0.00720396	1.45112	3.36855	0.884577	1.90142	0.751578	0.127122	3.48385	1.67014	2.80437	2.65279	0.52903	0.0375446	1.1257	0.623897	0.354026	0.701208	0.226092	0.0901288
At5g50800.1	K7B16.1, K7B16_1	nodulin MtN3 family protein; similar to nodulin MtN3 family protein [Arabidopsis thaliana] (TAIR:AT4G25010.1); similar to N3 protein [Glycine max] (GB:ABT17358.1); contains InterPro domain MtN3 and saliva related transmembrane protein (InterPro:IPR004316)		O	160	1.73071	1.88626	1.85508	1.82402	0.0475134	0.000677846	-1.739	-0.754559	-3.13194	-1.87516	0.689659	0.11283	-2.33701	-2.38872	-1.04688	-1.9242	0.438915	0.0482926	-0.282519	-1.0851	-0.408149	-0.591921	0.24924	0.140799
At5g55180.1	MCO15.13; MCO15_13	glycosyl hydrolase family 17 protein; similar to hydrolase, hydrolyzing O-glycosyl compounds [Arabidopsis thaliana] (TAIR:AT4G26830.1); similar to beta-1,3-glucanase 2 [Ziziphus jujuba] (GB:AAZ40342.1); contains InterPro domain Glycoside hydrolase, family 17; (InterPro:IPR000490); contains InterPro domain X8 (InterPro:IPR012946); contains InterPro domain Glycoside hydrolase, catalytic core; (Inte…	hydrolase activity, hydrolyzing O-glycosyl compounds, carbohydrate metabolic process, endomembrane system	C	93	2.57569	1.77532	2.00094	2.11732	0.238262	0.0124274	-1.84182	-1.45773	-2.90987	-2.0698	0.434421	0.0413393	-0.175392	1.09371	1.10006	0.672795	0.424097	0.253542	1.59078	1.03716	1.766	1.46465	0.219646	0.0217582
At5g55590.1	QRT1; QUARTET 1	Encodes a protein with pectin methylesterase activity. No change in activity were detected in mutants defective in this gene, which was interpreted as a result of redundancy of product function with other pectin methylesterases. The gene product is required for pollen separation during normal development. In qrt mutants, the outer walls of the four meiotic products of the pollen mother cell are f…	pectinesterase activity, pectin catabolic process, guard cell, root, floral nectary, stigma epidermis, sepals enclosing floral bud, petal differentiation and expansion stage, 5 post anthesis, fruit development stages, hypocotyl-root junction	C	206	1.79701	1.75121	1.5216	1.68994	0.0852024	0.00253226	-1.72889	-0.707635	-1.80265	-1.41306	0.353355	0.0572176	-2.00115	-1.33866	-0.960044	-1.43328	0.304242	0.0422248	1.05263	0.754225	1.35655	1.05447	0.17388	0.0261302
At5g58070.1	K21L19.9; K21L19_9	lipocalin, putative; similar to temperature-induced lipocalin [Brassica napus] (GB:ABB02398.1); contains InterPro domain Lipocalin-like (InterPro:IPR013208); contains InterPro domain Lipocalin, bacterial and plant; (InterPro:IPR002446); contains InterPro domain Calycin-like (InterPro:IPR011038); contains InterPro domain Calycin; (InterPro:IPR012674)	endoplasmic reticulum, transporter activity, response to cold, transport	G	261	1.65506	1.48952	1.33623	1.4936	0.0920626	0.00377771	0.0932409	0.206585	0.105842	0.135223	0.035866	0.0637019	0.846002	0.683317	0.869886	0.799735	0.058616	0.00532915	0.408666	0.539145	0.608627	0.518813	0.058612	0.0125237
At5g61820.1	MAC9.6; MAC9_6	similar to hypothetical protein [Trifolium pratense] (GB:BAE71234.1); contains InterPro domain Stress up-regulated Nod 19; (InterPro:IPR011692)	molecular function unknown, biological process unknown, endomembrane system	O	194	1.94426	1.65855	1.59012	1.73098	0.108454	0.00390267	1.53249	0.96117	1.51602	1.33656	0.187755	0.0191681	1.10202	1.48613	1.63469	1.40761	0.158702	0.0124742	-0.113939	0.195024	0.156516	0.0792001	0.0972075	0.500801
At5g64250.1	MSJ1.9; MSJ1_9	2-nitropropane dioxygenase family / NPD family; similar to unnamed protein product [Vitis vinifera] (GB:CAO68656.1); contains InterPro domain Triosephosphate isomerase; (InterPro:IPR000652); contains InterPro domain 2-nitropropane dioxygenase, NPD; (InterPro:IPR004136); contains InterPro domain IMP dehydrogenase/GMP reductase; (InterPro:IPR001093); contains InterPro domain Aldolase-type TIM barre…	oxidoreductase activity, metabolic process, response to symbiotic fungus	M	130	1.82187	1.99618	2.02654	1.9482	0.0637679	0.00106965	2.10588	2.02198	2.26521	2.13102	0.0713328	0.00111859	2.30441	2.87828	2.69944	2.62738	0.169535	0.00413785	0.0812247	0.41803	0.28161	0.260288	0.09781	0.116949
At5g66670.1	MSN2.5; MSN2_5	similar to unknown protein [Arabidopsis thaliana] (TAIR:AT5G66660.1); similar to Protein of unknown function DUF677 [Medicago truncatula] (GB:ABE78510.1); contains InterPro domain Protein of unknown function DUF677; (InterPro:IPR007749)	chloroplast, molecular function unknown, biological process unknown	O	164	1.99438	1.66033	1.78309	1.8126	0.0975567	0.00288422	1.9407	2.3485	2.33615	2.20845	0.133922	0.00365712	0.601224	-0.47	0.834535	0.32192	0.401647	0.506935	0.958564	0.376304	0.48674	0.607203	0.17855	0.076657
At5g67160.1	K21H1.12; K21H1_12	transferase family protein; similar to transferase family protein [Arabidopsis thaliana] (TAIR:AT5G67150.1); similar to unnamed protein product [Vitis vinifera] (GB:CAO71884.1); contains InterPro domain Transferase (InterPro:IPR003480)	cellular component unknown, transferase activity, biological process unknown	H	239	1.64585	1.45624	1.56948	1.55719	0.0550784	0.00124872	0.742031	0.981645	0.136825	0.620167	0.251375	0.132431	-0.0338959	-1.2789	-0.0678342	-0.460209	0.409461	0.377817	0.496903	-0.111648	0.236128	0.207127	0.176271	0.360927
a The Arabidopsis genome initiative gene code. b alternative names for genes. c A brief description of the gene. d Characteristics of data in TAIR. e Gene ontology at TAIR in aspect of molecular function group, A: kinase activity, B:protein binding, C:hydrase activity, D:DNA or RNA binding, E: nucleotide binding, F: nucleic acid binding, G:transporter activity, H:transferase activity, I:transcrip…

## Sheet: Na
List of genes uniquely induced by NaCl by comparative microarray (see Figure 3)
			Annotation			log2[Fold change (treatment/control)] g
Gene Model a	Other Name b	Description c	Keyword d	Molecular function category group e	Fold change rank in Na f	50 mM Na						25 µM Al						15 µM Cd						1.6 µM Cu
						1	2	3	mean (N=3)	StdErr Norm	t-test P-value	1	2	3	mean (N=3)	StdErr Norm	t-test P-value	1	2	3	mean (N=3)	StdErr Norm	t-test P-value	1	2	3	mean (N=3)	StdErr Norm	t-test P-value
At1g07500.1	F22G5.11; F22G5_11	unknown protein	cellular component unknown, molecular function unknown, biological process unknown	O	195	1.64565	1.51072	1.69183	1.61607	0.0543334	0.00112844	0.475108	0.343553	0.211678	0.343446	0.0760457	0.0456926	0.261232	0.291858	0.286456	0.279849	0.0094379	0.00113544	-1.62549	-0.499075	0.338361	-0.595403	0.568959	0.405171
At1g14550.1	F14L17.33; F14L17_33	anionic peroxidase, putative; Identical to Peroxidase 5 precursor (PER5) [Arabidopsis Thaliana] (GB:Q9M9Q9;GB:Q9MA28); similar to anionic peroxidase, putative [Arabidopsis thaliana] (TAIR:AT1G14540.1); similar to unnamed protein product [Vitis vinifera] (GB:CAO46723.1); contains InterPro domain Plant peroxidase; (InterPro:IPR000823); contains InterPro domain Haem peroxidase; (InterPro:IPR010255);…	peroxidase activity, electron transport, response to oxidative stress, endomembrane system	M	194	1.94461	1.63011	1.2774	1.61737	0.192711	0.0139016	-0.569756	-0.0031596	0.0593659	-0.171183	0.200102	0.482415	0.869177	1.71226	1.62365	1.40169	0.267484	0.0345402	2.01942	4.28637	4.06181	3.45587	0.721144	0.0408919
At1g17950.1	ATMYB52; BW52; F2H15.17; F2H15_17; MYB DOMAIN PROTEIN 52; MYB52	putative transcription factor: R2R3-MYB transcription family	DNA binding, transcription factor activity, regulation of transcription, DNA-dependent, response to abscisic acid stimulus	D, I	143	1.9792	1.18291	2.3527	1.83827	0.344961	0.0334573	2.14813	0.97137	1.03714	1.38554	0.381763	0.0682388	-0.548938	0.0880925	0.0840915	-0.125585	0.21168	0.613152	0.32345	-0.468931	0.714266	0.189595	0.348055	0.640561
At1g21120.1	T22I11.5; T22I11_5	O-methyltransferase, putative; similar to O-methyltransferase, putative [Arabidopsis thaliana] (TAIR:AT1G21100.1); similar to O-methyltransferase, putative [Arabidopsis thaliana] (TAIR:AT1G21110.1); similar to O-methyltransferase, putative [Arabidopsis thaliana] (TAIR:AT1G21130.1); similar to putative caffeic acid methyltransferase [Gossypium hirsutum] (GB:ABO41852.1); contains InterPro domain O-…	cytosol, O-methyltransferase activity, methyltransferase activity, protein dimerization activity	B, H	134	1.56074	2.4611	1.61431	1.87872	0.291602	0.0232541	-1.38459	-1.62665	-1.81308	-1.6081	0.124041	0.00589725	0.724579	0.212801	2.39586	1.11108	0.659159	0.233917	2.54722	3.66275	3.20407	3.13801	0.323715	0.0104749
At1g22810.1	T22J18.2; T22J18_2	encodes a member of the DREB subfamily A-5 of ERF/AP2 transcription factor family. The protein contains one AP2 domain. There are 16 members in this subfamily including RAP2.1, RAP2.9 and RAP2.10.	nucleus, DNA binding, transcription factor activity, regulation of transcription, DNA-dependent	D, I	32	4.06316	2.80754	1.38102	2.75057	0.77479	0.0709989	-0.241457	-0.234349	-0.0903346	-0.188713	0.0492322	0.0618164	1.46873	1.16867	1.30359	1.31366	0.086767	0.00433422	0.139151	0.15454	0.202108	0.165266	0.0189491	0.0128927
At1g30040.1	ATGA2OX2; GIBBERELLIN 2-OXIDASE; T1P2.6; T1P2_6	Encodes a gibberellin 2-oxidase. AtGA2OX2 expression is responsive to cytokinin and KNOX activities.	response to red or far red light, gibberellin catabolic process, gibberellin 2-beta-dioxygenase activity, response to red light, shoot apical meristem, leaf primordium, gibberellin catabolic process, gibberellin 2-beta-dioxygenase activity	M	127	2.35781	1.16695	2.17392	1.89956	0.370133	0.0359333	2.39908	0.813992	1.10409	1.43905	0.487264	0.0980737	3.6574	3.08171	3.76872	3.50261	0.21289	0.0036739	3.94304	3.18957	5.58207	4.23823	0.706248	0.0266626
At1g34670.1	ATMYB93; F21H2.9; F21H2_9; MYB DOMAIN PROTEIN 93	Member of the R2R3 factor gene family.	DNA binding, transcription factor activity, regulation of transcription, DNA-dependent, response to abscisic acid stimulus, response to auxin stimulus, response to salicylic acid stimulus	D, I	179	1.48719	1.46023	2.1201	1.68918	0.215604	0.015904	1.30047	0.804997	0.8239	0.976457	0.1621	0.0264696	0.491065	1.46588	1.2224	1.05978	0.292917	0.0686229	0.348479	0.043465	0.427757	0.273234	0.117142	0.144895
At1g51700.1	ADOF1	Encodes dof zinc finger protein (adof1).	cellular component unknown, DNA binding, transcription factor activity, regulation of transcription	D, I	210	1.97939	1.17554	1.60134	1.58542	0.232186	0.0207815	1.0293	0.793436	0.872629	0.898455	0.0693012	0.00589704	2.40211	1.66155	2.70293	2.25553	0.309423	0.0183044	0.440662	-0.0775899	0.988809	0.450627	0.307883	0.280857
At1g56660.1	F25P12.91; F25P12_91	unknown protein	cellular component unknown, molecular function unknown, biological process unknown	O	264	1.57762	1.56327	1.23214	1.45768	0.112846	0.00593972	0.388339	0.839703	0.620923	0.616322	0.130318	0.0419176	0.309525	-0.361937	-0.199628	-0.0840133	0.202271	0.718205	1.35682	1.99161	2.12999	1.82614	0.238037	0.0165699
At1g62710.1	BETA VACUOLAR PROCESSING ENZYME; BETA-VPE; BETAVPE	Encodes a vacuolar processing enzyme belonging to a novel group of cysteine proteinases that is expressed specifically in seeds and is essential for the proper processing of storage proteins.	cysteine-type endopeptidase activity, proteolysis, endomembrane system	C	273	1.52074	1.17713	1.63375	1.44387	0.137302	0.0089218	1.3328	1.1924	1.01161	1.17894	0.0929633	0.00616046	0.790252	0.844626	0.313216	0.649365	0.168806	0.0614168	-0.36393	-0.749731	-0.156804	-0.423488	0.173734	0.135035
At1g68880.1	ARABIDOPSIS THALIANA BASIC LEUCINE-ZIPPER 8; ATBZIP; T6L1.5	ATBZIP (ARABIDOPSIS THALIANA BASIC LEUCINE-ZIPPER 8); DNA binding / transcription factor; similar to ATBZIP43 (ARABIDOPSIS THALIANA BASIC LEUCINE-ZIPPER 43), DNA binding / transcription factor [Arabidopsis thaliana] (TAIR:AT5G38800.1); similar to unnamed protein product [Vitis vinifera] (GB:CAO49243.1); contains InterPro domain bZIP transcription factor, bZIP-1; (InterPro:IPR011616); contains Int…	chloroplast, nucleus, DNA binding, transcription factor activity, regulation of transcription, DNA-dependent	D, I	80	2.25543	1.86222	2.52896	2.21554	0.193502	0.00754182	-0.00873732	-0.798807	-0.757016	-0.52152	0.256675	0.17924	0.914909	0.533926	1.57064	1.00649	0.302757	0.0798021	-2.00808	0.284978	-0.42022	-0.714441	0.678099	0.402567
At1g69530.1	ARABIDOPSIS THALIANA EXPANSIN A1; AT-EXP1; ATEXP1; ATEXPA1; ATHEXP ALPHA 1.2; EXP1; EXPANSIN 1	Member of Alpha-Expansin Gene Family. Naming convention from the Expansin Working Group (Kende et al, Plant Mol Bio). Involved in the formation of nematode-induced syncytia in roots of Arabidopsis thaliana.	plant-type cell wall, molecular function unknown, unidimensional cell growth, plant-type cell wall loosening	O	227	1.68752	1.20023	1.72208	1.53661	0.168486	0.0118101	0.936791	0.141525	0.159357	0.412558	0.262167	0.256221	0.663308	0.287605	0.750296	0.56707	0.141971	0.0573412	2.13015	1.47333	1.79371	1.79906	0.189625	0.0109278
At2g05510.1	T20G20.14; T20G20_14	glycine-rich protein; similar to glycine-rich protein [Arabidopsis thaliana] (TAIR:AT2G05440.6); similar to glycine-rich protein [Arabidopsis thaliana] (TAIR:AT2G05440.8); similar to glycine-rich protein [Arabidopsis thaliana] (TAIR:AT2G05440.7); contains InterPro domain Glycine rich (InterPro:IPR010800)	molecular function unknown, biological process unknown, endomembrane system	O	35	3.1657	2.64012	2.29558	2.70047	0.252988	0.00866265	2.49034	0.966297	1.01075	1.48913	0.500769	0.0969242	2.2216	2.34303	1.81935	2.128	0.158252	0.00548497	1.24279	-0.670611	-0.583284	-0.00370104	0.623756	0.995804
At2g26150.1	ATHSFA2; HEAT SHOCK TRANSCRIPTION FACTOR A2; HSFA2	member of Heat Stress Transcription Factor (Hsf) family	nucleus, DNA binding, transcription factor activity, response to heat, response to high light intensity, response to hydrogen peroxide	D, I	42	2.24447	3.42165	2.24774	2.63795	0.391848	0.0213604	0.281741	-0.018887	0.242752	0.168535	0.0943846	0.216082	1.69879	3.39996	1.90093	2.33323	0.536549	0.0490254	0.0326715	0.447457	0.705405	0.395178	0.195953	0.18125
At2g27080.1	T20P8.13; T20P8_13	harpin-induced protein-related / HIN1-related / harpin-responsive protein-related; similar to unknown protein [Arabidopsis thaliana] (TAIR:AT5G21130.1); similar to unnamed protein product [Vitis vinifera] (GB:CAO67363.1); contains InterPro domain Harpin-induced 1 (InterPro:IPR010847)	cellular component unknown, molecular function unknown, biological process unknown	O	235	1.70873	1.35443	1.44108	1.50141	0.106634	0.00500634	0.255635	0.966256	1.00123	0.741039	0.242912	0.0927461	1.61229	1.72104	2.48341	1.93892	0.274052	0.0193984	1.92386	2.67703	2.55238	2.38442	0.233075	0.00942006
At2g36690.1	F13K3.9; F13K3_9	oxidoreductase, 2OG-Fe(II) oxygenase family protein; similar to oxidoreductase, acting on paired donors, with incorporation or reduction of molecular oxygen, 2-oxoglutarate as one donor, and incorporation of one atom each of oxygen into both donors [Arabidopsis thaliana] (TAIR:AT3G60290.1); similar to unnamed protein product [Vitis vinifera] (GB:CAO62980.1); contains InterPro domain 2OG-Fe(II) ox…	cellular component unknown, oxidoreductase activity, acting on paired donors, with incorporation or reduction of molecular oxygen, 2-oxoglutarate as one donor, and incorporation of one atom each of oxygen into both donors, biosynthetic process	M	26	2.77921	2.90267	3.02166	2.90118	0.0699933	0.000581547	-2.90271	-3.90492	-4.24707	-3.6849	0.403375	0.0117719	1.39612	2.53072	1.71379	1.88021	0.337936	0.0308185	0.984986	0.365438	0.803425	0.71795	0.183884	0.0597776
At2g37430.1	F3G5.22; F3G5_22	zinc finger (C2H2 type) family protein (ZAT11); similar to zinc finger (C2H2 type) family protein [Arabidopsis thaliana] (TAIR:AT3G53600.1); similar to putative Cys2-His2 zinc finger transcription factor [Juglans regia] (GB:CAI77630.1); contains InterPro domain Zinc finger, C2H2-like; (InterPro:IPR015880); contains InterPro domain Zinc finger, C2H2-type; (InterPro:IPR007087)	intracellular, nucleic acid binding, transcription factor activity, zinc ion binding, regulation of transcription	F, I, L	97	2.88795	2.14265	1.24031	2.0903	0.476354	0.0482083	-0.196508	-0.447283	-0.430886	-0.358226	0.0809973	0.0475104	1.20084	1.41853	2.72931	1.7829	0.477363	0.0647977	1.55764	2.72454	2.47406	2.25208	0.354668	0.0239153
At2g37870.1	T8P21.22; T8P21_22	protease inhibitor/seed storage/lipid transfer protein (LTP) family protein; similar to protease inhibitor/seed storage/lipid transfer protein (LTP) family protein [Arabidopsis thaliana] (TAIR:AT5G05960.1); similar to unnamed protein product [Vitis vinifera] (GB:CAO42440.1); contains InterPro domain Plant lipid transfer protein/seed storage/trypsin-alpha amylase inhibitor (InterPro:IPR003612); co…	lipid binding, lipid transport, endomembrane system	L	23	2.85001	3.30258	2.66691	2.93984	0.188918	0.00410413	1.10861	1.5649	1.50409	1.39253	0.14304	0.0103872	-0.0153906	0.618016	-0.220861	0.127255	0.252448	0.66425	-2.05025	0.226495	0.314325	-0.503143	0.773968	0.582336
At2g38750.1	ANNAT4; ANNEXIN ARABIDOPSIS 4	Annexins are a family of calcium dependent membrane binding proteins though to be involved in Golgi mediated secretion. This is one of four annexins identified in Arabidopsis.	calcium ion binding, calcium-dependent phospholipid binding	L	117	2.52587	1.73423	1.63169	1.96393	0.282524	0.0200737	0.84898	0.72132	1.16037	0.910225	0.130391	0.0199101	-0.985924	0.0500641	-0.252804	-0.396221	0.307541	0.326554	1.44534	1.96052	1.82176	1.74254	0.153903	0.0077105
At2g39380.1	ATEXO70H2; EXOCYST SUBUNIT EXO70 FAMILY PROTEIN H2; F12L6.4; F12L6_4	A member of EXO70 gene family, putative exocyst subunits, conserved in land plants. Arabidopsis thaliana contains 23 putative EXO70 genes, which can be classified into eight clusters on the phylogenetic tree.	exocyst, protein binding, vesicle docking during exocytosis	B	183	1.78056	1.56806	1.66019	1.6696	0.0615232	0.00135509	1.2579	0.185849	0.185186	0.542977	0.35746	0.268102	0.979372	1.03632	1.25864	1.09144	0.0851982	0.00603827	0.458013	0.946781	1.06865	0.82448	0.18658	0.047586
At2g43570.1	F18O19.32	chitinase, putative; similar to chitinase, putative [Arabidopsis thaliana] (TAIR:AT2G43590.1); similar to chitinase class 4-like protein [Brassica napus] (GB:AAK62047.1); contains InterPro domain Endochitinase (InterPro:IPR016283); contains InterPro domain Glycoside hydrolase, family 19, catalytic; (InterPro:IPR000726); contains InterPro domain Chitin-binding, type 1; (InterPro:IPR001002)	chitinase activity, cell wall catabolic process, endomembrane system	C	34	2.1446	3.21446	2.84356	2.73421	0.313646	0.0129047	0.228566	-0.897887	-0.805428	-0.491583	0.361062	0.306449	1.24321	2.53204	3.87142	2.54889	0.758745	0.0783401	1.92058	2.65961	2.46108	2.34709	0.220823	0.0087359
At2g43590.1	F18O19.30	chitinase, putative; similar to chitinase, putative [Arabidopsis thaliana] (TAIR:AT2G43580.1); similar to Basic endochitinase CHB4 precursor (GB:Q06209); contains InterPro domain Endochitinase (InterPro:IPR016283); contains InterPro domain Glycoside hydrolase, family 19, catalytic; (InterPro:IPR000726); contains InterPro domain Chitin-binding, type 1; (InterPro:IPR001002)	chitinase activity, cell wall catabolic process, endomembrane system	C	112	1.67839	2.55161	1.72673	1.98558	0.283359	0.019764	1.1259	2.1145	2.08459	1.775	0.324663	0.0318651	-0.49175	1.52127	1.74421	0.924578	0.711082	0.323179	0.38037	2.01321	1.55398	1.31585	0.486166	0.113694
At2g44230.1	F4I1.4	similar to unknown protein [Arabidopsis thaliana] (TAIR:AT2G44260.1); similar to Protein of unknown function DUF946, plant [Medicago truncatula] (GB:ABE82110.1); contains InterPro domain Protein of unknown function DUF946, plant; (InterPro:IPR009291)	chloroplast, molecular function unknown, N-terminal protein myristoylation	O	232	1.60566	1.41124	1.53366	1.51685	0.0567523	0.00139691	1.35016	1.15256	1.24765	1.25012	0.0570558	0.00207654	-3.0935	-1.75491	-3.44583	-2.76475	0.515062	0.032998	-0.305968	0.940322	1.26481	0.633054	0.478763	0.317037
At2g46400.1	ATWRKY46; WRKY46	member of WRKY Transcription Factor; Group III	nucleolus, transcription factor activity, regulation of transcription, DNA-dependent	I	193	1.75026	1.36469	1.75823	1.62439	0.129874	0.00633168	0.594351	1.26479	1.51474	1.12463	0.27478	0.0548332	0.587874	0.267606	2.06757	0.974352	0.554375	0.220899	0.988534	1.3353	1.43158	1.2518	0.134537	0.0113544
At2g46830.1	CCA1; CIRCADIAN CLOCK ASSOCIATED 1	Encodes a transcriptional repressor that performs overlapping functions with LHY in a regulatory feedback loop that is closely associated with the circadian oscillator of Arabidopsis. Binds to the evening element in the promoter of TOC1 and represses TOC1 transcription.	DNA binding, transcription factor activity, response to salt stress, response to abscisic acid stimulus, response to auxin stimulus, response to ethylene stimulus, response to gibberellin stimulus, response to jasmonic acid stimulus, response to salicylic acid stimulus, response to cadmium ion, transcription repressor activity, circadian rhythm, response to organic nitrogen	D, I, N	83	2.25791	2.89695	1.40097	2.18527	0.433375	0.0371514	0.196487	0.133291	0.170319	0.166699	0.0183326	0.0118793	2.42978	-0.0260745	1.27247	1.22539	0.709335	0.226216	-3.8349	0.561208	0.592257	-0.893812	1.47057	0.605144
At3g19550.1	T31J18.5	similar to expressed protein [Oryza sativa (japonica cultivar-group)] (GB:ABA98694.1); similar to Os12g0507700 [Oryza sativa (japonica cultivar-group)] (GB:NP_001066848.1)	mitochondrion, molecular function unknown, biological process unknown	O	274	1.90464	1.19486	1.22742	1.44231	0.231358	0.0247785	0.324795	-0.0368057	0.20639	0.164793	0.106437	0.261652	1.22737	1.11155	0.665956	1.00163	0.171133	0.0279724	3.71788	0.689149	1.87589	2.09431	0.881114	0.140612
At3g47540.1	F1P2.90	chitinase, putative; similar to chitinase, putative [Arabidopsis thaliana] (TAIR:AT2G43590.1); similar to Basic endochitinase CHB4 precursor (GB:Q06209); contains InterPro domain Endochitinase (InterPro:IPR016283); contains InterPro domain Glycoside hydrolase, family 19, catalytic; (InterPro:IPR000726)	chitinase activity, cell wall catabolic process, endomembrane system	C	138	1.8378	1.81061	1.93057	1.85966	0.036311	0.000381032	1.39658	1.73837	1.75661	1.63052	0.117088	0.00511714	0.178817	1.25556	1.59873	1.01103	0.427738	0.141868	1.16561	1.08283	1.21093	1.15312	0.0375014	0.00105598
At3g47780.1	ATATH6	member of ATH subfamily	ATPase activity, coupled to transmembrane movement of substances, transporter activity	C,G	170	1.64464	1.65518	1.86849	1.72277	0.0729232	0.00178694	1.69939	0.781777	0.782343	1.08784	0.305775	0.0707293	1.75481	0.961869	2.16935	1.62868	0.354229	0.044192	1.47733	1.42517	1.12966	1.34405	0.108248	0.00642396
At3g48290.1	CYP71A24; T29H11.190	putative cytochrome P450	electron transport, oxygen binding	L	109	2.68496	1.78773	1.52564	1.99944	0.351008	0.0294636	0.121128	-1.02276	-0.946861	-0.616164	0.369296	0.23716	0.290077	0.240363	1.05377	0.52807	0.263242	0.182685	-1.65448	0.768827	-1.65776	-0.847806	0.808317	0.4043
At3g48510.1	T8P19.20	similar to unknown protein [Arabidopsis thaliana] (TAIR:AT5G63350.1); similar to hypothetical protein MtrDRAFT_AC135505g13v1 [Medicago truncatula] (GB:ABE82027.1)	cellular component unknown, molecular function unknown, biological process unknown	O	61	3.68905	1.89116	1.67089	2.41703	0.639176	0.0633583	0.645642	0.33784	0.142643	0.375375	0.146411	0.124376	0.858649	0.459019	-0.0381836	0.426495	0.259404	0.241873	1.44937	0.129657	0.977887	0.852303	0.386108	0.157982
At3g50480.1	HOMOLOG OF RPW8 4; HR4	Homolog of RPW8	molecular function unknown, endomembrane system, response to other organism	O	118	1.55965	2.10311	2.21668	1.95981	0.202751	0.010534	-0.1266	-0.121296	-0.0414942	-0.0964634	0.0275272	0.0726681	1.32381	2.37361	3.59178	2.42973	0.655306	0.0656571	2.08729	1.5217	1.27275	1.62725	0.240987	0.021236
At3g52870.1	F8J2.40	calmodulin-binding family protein; similar to calmodulin-binding family protein [Arabidopsis thaliana] (TAIR:AT3G13600.1); similar to unnamed protein product [Vitis vinifera] (GB:CAO15941.1); contains InterPro domain IQ calmodulin-binding region (InterPro:IPR000048)	cellular component unknown, calmodulin binding, biological process unknown	B	271	1.58506	1.27859	1.4741	1.44592	0.0895858	0.00381681	1.36594	1.27348	1.46781	1.36908	0.0561216	0.00167614	1.86893	2.11866	2.19351	2.06037	0.0981255	0.00226047	3.38316	2.27258	2.71461	2.79012	0.32281	0.013123
At4g00360.1	ABERRANT INDUCTION OF TYPE THREE 1; ATT1; CYP86A2; CYTOCHROME P450 86 A2	Encodes a member of the CYP86A subfamily of cytochrome p450 genes. Expressed at moderate levels in flowers, leaves, roots and stems.	oxygen binding, guard cell	L, M	180	1.75254	1.34465	1.97031	1.68917	0.183371	0.0115803	1.56654	1.30332	1.19776	1.35587	0.109651	0.00647666	-0.940908	-0.859556	-1.7338	-1.17809	0.278846	0.0517163	-0.877528	-0.534095	-0.421466	-0.61103	0.137159	0.0468729
At4g16680.1	DL4365C; FCAALL.3	RNA helicase, putative; similar to MEE29 (maternal effect embryo arrest 29), ATP-dependent RNA helicase [Arabidopsis thaliana] (TAIR:AT2G35340.1); similar to ATP-dependent RNA helicase, putative [Arabidopsis thaliana] (TAIR:AT3G26560.1); similar to EMB2733/ESP3 (EMBRYO DEFECTIVE 2733), ATP-dependent RNA helicase [Arabidopsis thaliana] (TAIR:AT1G32490.1); similar to unnamed protein product [Vitis …	cellular component unknown, RNA helicase activity	M	87	1.6297	1.84408	3.02809	2.16729	0.434826	0.0379748	0.522485	-0.234829	0.102766	0.13014	0.219046	0.612682	1.60561	-0.249325	2.82322	1.39317	0.893305	0.259215	2.07095	0.388311	4.69137	2.38354	1.25198	0.197246
At4g18280.1	T9A21.130; T9A21_130	glycine-rich cell wall protein-related	cellular component unknown, molecular function unknown, biological process unknown	O	40	2.56958	2.80092	2.59238	2.65429	0.0736082	0.000768163	-0.00761594	0.973846	1.21741	0.727879	0.374409	0.191331	-0.738539	0.625418	-1.26355	-0.458891	0.56294	0.50061	1.69353	0.931094	1.15951	1.26138	0.225912	0.0306114
At4g24140.1	T19F6.130; T19F6_130	hydrolase, alpha/beta fold family protein; similar to BDG1 (BODYGUARD1), hydrolase [Arabidopsis thaliana] (TAIR:AT1G64670.1); similar to unnamed protein product [Vitis vinifera] (GB:CAO62910.1); contains InterPro domain Alpha/beta hydrolase fold-1 (InterPro:IPR000073)	hydrolase activity, endomembrane system	C	268	1.67434	1.16012	1.5207	1.45172	0.152398	0.0108415	0.950465	0.948996	1.2345	1.04465	0.094924	0.00815585	-2.14041	-1.95621	-3.27455	-2.45705	0.412191	0.027008	-2.95271	-2.05258	-2.19843	-2.40124	0.278933	0.0132265
At4g24570.1	F22K18.230; F22K18_230	mitochondrial substrate carrier family protein; similar to mitochondrial substrate carrier family protein [Arabidopsis thaliana] (TAIR:AT2G22500.1); similar to putative mitochondrial dicarboxylate carrier protein [Trifolium pratense] (GB:BAE71294.1); contains InterPro domain Mitochondrial substrate carrier; (InterPro:IPR001993); contains InterPro domain Mitochondrial carrier protein; (InterPro:IP…	mitochondrial inner membrane, binding, mitochondrial transport, transport	L	214	2.04675	1.45613	1.2168	1.57323	0.246635	0.0237063	0.363915	0.239176	0.186536	0.263209	0.0525958	0.0376873	1.48771	1.38076	2.03396	1.63414	0.20228	0.0149789	1.94328	1.67694	1.82982	1.81668	0.077165	0.00179933
At4g25480.1	C-REPEAT BINDING FACTOR 3; CBF3; DEHYDRATION RESPONSE ELEMENT B1A; DREB1A	encodes a member of the DREB subfamily A-1 of ERF/AP2 transcription factor family (CBF3). The protein contains one AP2 domain. There are six members in this subfamily, including CBF1, CBF2, and CBF3. This gene is involved in response to low temperature and abscisic acid.	nucleus, DNA binding, transcription factor activity, transcription activator activity, response to cold, regulation of transcription, DNA-dependent, fruit, seed, cotyledon, hypocotyl, root, stamen, gynoecium, sepal, petal, stem, cauline leaf	D, I, N	17	3.77509	3.51884	2.0702	3.12138	0.530768	0.0277181	0.673784	-0.23232	0.698427	0.379964	0.306225	0.340483	-1.35466	0.232135	-1.31632	-0.812948	0.522658	0.260108	-2.08765	-0.424775	-1.14048	-1.21763	0.481578	0.127243
At4g31730.1	GDU1; GLUTAMINE DUMPER 1	Glutamine dumper1 is a putative transmembrane protein. It is involved in glutamine secretion	integral to membrane, molecular function unknown, root vascular system, stem vascular system	O	169	1.77008	1.51181	1.89871	1.72686	0.11376	0.00431167	-0.0308413	-0.400218	-0.396492	-0.27585	0.122509	0.153173	0.325375	0.664314	-0.163291	0.275466	0.240209	0.370159	-2.17705	-2.7376	-2.60671	-2.50712	0.169306	0.00452933
At4g37060.1	AP22.93; AP22_93; PATATIN-LIKE PROTEIN 5; PLA IVB; PLP5	PLA IVB/PLP5 (Patatin-like protein 5); nutrient reservoir; similar to PLA IVA/PLP1, nutrient reservoir [Arabidopsis thaliana] (TAIR:AT4G37070.2); similar to unnamed protein product [Vitis vinifera] (GB:CAO61299.1); contains InterPro domain Acyl transferase/acyl hydrolase/lysophospholipase; (InterPro:IPR016035); contains InterPro domain Patatin; (InterPro:IPR002641)	cellular component unknown, lipid metabolic process, metabolic process, nutrient reservoir activity	N	129	1.5644	2.2234	1.89664	1.89481	0.190237	0.00993008	-1.66527	-2.18627	-2.23698	-2.02951	0.182705	0.00800713	-0.403923	1.988	2.21277	1.26562	0.837287	0.269769	2.08231	2.1794	1.72054	1.99409	0.139614	0.00486621
At4g39510.1	CYP96A12	member of CYP96A	electron transport, oxygen binding, endomembrane system	L	161	1.93972	1.46304	1.86711	1.75662	0.14828	0.00705013	1.1734	1.46163	1.82104	1.48536	0.187333	0.0155365	0.680534	1.53209	0.417874	0.876832	0.336288	0.120973	-1.56733	-0.787729	0.514823	-0.613412	0.607352	0.418828
At5g03210.1	F15A17.240; F15A17_240	unknown protein	molecular function unknown, biological process unknown, endomembrane system	O	22	4.22543	3.19036	1.42104	2.94561	0.818754	0.0693227	1.4335	1.91545	1.1063	1.48509	0.235001	0.0241372	1.1904	0.714784	1.3418	1.08233	0.188898	0.0291357	0.824346	0.388076	1.27916	0.830528	0.257253	0.0840271
At5g07130.1	LAC13; LACCASE 13; T28J14.70; T28J14_70	putative laccase, a member of laccase family of genes (17 members in Arabidopsis).	copper ion binding, oxidoreductase activity, endomembrane system	L, M	207	1.52999	1.21839	2.02128	1.58988	0.2337	0.0209306	2.38379	0.67581	0.580902	1.2135	0.585786	0.174102	-2.08985	-1.63924	-2.24099	-1.99003	0.180738	0.00814788	-1.52417	-0.918952	-0.959195	-1.13411	0.195378	0.0284196
At5g11140.1	F2I11.30; F2I11_30	similar to pEARLI4 [Arabidopsis thaliana] (TAIR:AT2G20960.1); similar to pEARLI 4 gene product (GB:AAC37472.1); contains InterPro domain Arabidopsis phospholipase-like; (InterPro:IPR007942)	cellular component unknown, molecular function unknown, biological process unknown	O	81	2.91009	1.87745	1.85479	2.21411	0.34805	0.0238309	-0.448581	-0.231933	-0.376187	-0.352234	0.0636772	0.0311622	0.830015	0.861706	2.05961	1.25044	0.404687	0.0907133	-0.169271	0.219675	0.258312	0.102905	0.136544	0.529707
At5g15970.1	COLD-RESPONSIVE 6.6; COR6.6; KIN2	Encodes a gene that can be induced by cold and abscisic acid and may be involved in cold acclimation and salt tolerance.	cytoplasm, nucleus	O	41	2.93361	3.09621	1.88448	2.6381	0.379721	0.0200955	0.779508	0.886699	0.687468	0.784558	0.0575687	0.00534111	-0.00853609	1.49041	-0.641245	0.280209	0.632064	0.700876	0.0292596	0.524683	0.73563	0.429858	0.209351	0.176442
At5g21960.1		encodes a member of the DREB subfamily A-5 of ERF/AP2 transcription factor family. The protein contains one AP2 domain. There are 15 members in this subfamily including RAP2.1, RAP2.9 and RAP2.10.	nucleus, DNA binding, transcription factor activity, regulation of transcription, DNA-dependent	D, I	19	4.22168	3.48404	1.44115	3.04896	0.831628	0.0670059	0.247701	0.0224096	-0.567914	-0.0992677	0.243181	0.722677	0.764164	0.832401	0.99655	0.864372	0.0689624	0.00630524	1.67611	1.49445	1.65451	1.60835	0.0572944	0.00126659
At5g22380.1	ANAC090; ARABIDOPSIS NAC DOMAIN CONTAINING PROTEIN 90; MWD9.18; MWD9_18	ANAC090 (Arabidopsis NAC domain containing protein 90); transcription factor; Identical to NAC domain-containing protein 90 [Arabidopsis Thaliana] (GB:Q9FMR3); similar to ANAC061 (Arabidopsis NAC domain containing protein 61) [Arabidopsis thaliana] (TAIR:AT3G44350.2); similar to unnamed protein product [Vitis vinifera] (GB:CAO48713.1); contains InterPro domain No apical meristem (NAM) protein; (I…	cellular component unknown, transcription factor activity, multicellular organismal development	I	126	2.48442	1.43512	1.79595	1.90517	0.307791	0.025121	-0.579779	-0.0587636	0.0420401	-0.198834	0.192682	0.410556	0.700051	1.1117	2.54279	1.45151	0.558427	0.121596	1.45586	0.690138	0.212659	0.786219	0.362083	0.162053
At5g23220.1	MKD15.8; MKD15_8; NIC3; NICOTINAMIDASE 3	NIC3 (NICOTINAMIDASE 3); catalytic/ nicotinamidase; similar to NIC2 (NICOTINAMIDASE 2), catalytic/ nicotinamidase [Arabidopsis thaliana] (TAIR:AT5G23230.1); similar to unnamed protein product [Vitis vinifera] (GB:CAO44425.1); contains InterPro domain Isochorismatase hydrolase; (InterPro:IPR000868)	catalytic activity, nicotinamidase activity, metabolic process	C, M	244	1.49538	1.54499	1.44065	1.49367	0.0301326	0.00040672	-0.404341	-1.08281	-0.733035	-0.740062	0.195889	0.0634654	-0.186198	-0.92667	-0.633722	-0.582197	0.215303	0.113871	0.448802	-0.665033	-0.710122	-0.308784	0.379017	0.500827
At5g26920.1	F2P16.9; F2P16_9	calmodulin binding; similar to calmodulin-binding protein [Arabidopsis thaliana] (TAIR:AT4G25800.2); similar to calmodulin-binding protein [Arabidopsis thaliana] (TAIR:AT4G25800.1); similar to hypothetical protein [Vitis vinifera] (GB:CAN82842.1); contains InterPro domain Calmodulin binding protein-like (InterPro:IPR012416)	calmodulin binding, biological process unknown	B	51	2.6783	3.23941	1.72352	2.54708	0.44249	0.0288793	0.601727	0.0220624	0.0361094	0.219966	0.190923	0.368394	1.85384	1.5561	2.48525	1.96506	0.273927	0.0188832	1.91229	1.68482	1.48304	1.69338	0.123989	0.00531838
At5g37690.1	AT5G37700; K12B20.140; K12B20_140	GDSL-motif lipase/hydrolase family protein; similar to GDSL-motif lipase/hydrolase family protein [Arabidopsis thaliana] (TAIR:AT1G74460.1); similar to Lipolytic enzyme, G-D-S-L [Medicago truncatula] (GB:ABN08073.1); contains InterPro domain Lipase, GDSL; (InterPro:IPR001087); contains InterPro domain Esterase, SGNH hydrolase-type (InterPro:IPR013830)	lipase activity, lipid metabolic process, endomembrane system	C	283	1.3497	0.865873	1.34983	1.18847	0.161297	0.0179257	1.10295	0.885996	0.83448	0.941143	0.0822601	0.00755311	-2.1152	-1.81666	-3.04986	-2.32724	0.371444	0.0245406	-2.15362	-2.30532	-1.51929	-1.99274	0.240742	0.014283
At5g43450.1	MWF20.16; MWF20_16	encodes a protein whose sequence is similar to ACC oxidase	cellular component unknown, 1-aminocyclopropane-1-carboxylate oxidase activity, biological process unknown	M	111	1.71967	2.07881	2.16863	1.98904	0.137156	0.00472129	-0.0490969	0.197027	-0.106391	0.0138461	0.0930716	0.895382	0.958095	3.21322	2.47432	2.21521	0.663764	0.0792565	2.33703	1.02724	1.31053	1.55827	0.397876	0.059441
At5g43650.1	K9D7.15; K9D7_15	basic helix-loop-helix (bHLH) family protein; similar to TT8 (TRANSPARENT TESTA 8), DNA binding / transcription factor [Arabidopsis thaliana] (TAIR:AT4G09820.1); similar to basic helix-loop-helix protein [Nicotiana tabacum] (GB:BAF30983.1); similar to basic helix-loop-helix protein [Nicotiana tabacum] (GB:BAF30984.1); contains InterPro domain Basic helix-loop-helix dimerisation region bHLH; (Inte…	nucleus, DNA binding, transcription factor activity, regulation of transcription	D, I	3	5.64838	2.86456	2.29219	3.60171	1.03659	0.0737814	1.8664	0.618128	0.823878	1.1028	0.386393	0.103967	2.32424	1.81107	2.47515	2.20349	0.200986	0.00821733	3.31793	1.48218	1.58928	2.12979	0.594871	0.0699292
At5g47980.1	MDN11.1	transferase family protein; similar to transferase family protein [Arabidopsis thaliana] (TAIR:AT4G15400.1); similar to hypothetical protein [Vitis vinifera] (GB:CAN63243.1); contains InterPro domain Transferase (InterPro:IPR003480)	cellular component unknown, acyltransferase activity, transferase activity	H	94	2.3809	1.36482	2.63015	2.12529	0.386981	0.0315918	0.23679	-0.5348	-0.824645	-0.374218	0.316755	0.358887	1.27199	0.445319	1.49694	1.07142	0.319714	0.0786787	-0.279275	0.47314	0.795474	0.329779	0.318426	0.409169
At5g49480.1	ATCP1; CA2+-BINDING PROTEIN 1	AtCP1 encodes a novel Ca2+-binding protein, which shares sequence similarities with calmodulins. The expression of AtCP1 is induced by NaCl.	cytosol, calcium ion binding, hyperosmotic salinity response	L	86	2.06842	2.13602	2.32292	2.17578	0.0761093	0.00122137	0.659729	-1.2823	-1.31549	-0.646019	0.652944	0.426754	1.6463	1.11845	1.20287	1.32254	0.163704	0.0149782	0.486982	1.28312	1.22223	0.997445	0.255836	0.0599344
At5g52310.1	COLD REGULATED 78; COR78; LOW-TEMPERATURE-INDUCED 78; LTI140; LTI78; RD29A; RESPONSIVE TO DESSICATION 29A	cold regulated gene, the 5' region of cor78 has cis-acting regulatory elements that can impart cold-regulated gene expression	response to cold, response to water deprivation, response to salt stress, response to abscisic acid stimulus, trichome, dry seed stage	O	133	1.75084	2.26916	1.62169	1.88056	0.197841	0.0108873	1.14044	0.706665	0.348932	0.732013	0.22884	0.0853972	-0.671537	-0.398131	-1.17715	-0.748938	0.228188	0.0816261	-1.97731	0.609481	-0.905215	-0.757681	0.750377	0.418921
At5g54470.1	F24B18.9; F24B18_9	zinc finger (B-box type) family protein; similar to zinc finger (B-box type) family protein [Arabidopsis thaliana] (TAIR:AT4G27310.1); similar to unknown [Populus trichocarpa x Populus deltoides] (GB:ABK96678.1); contains InterPro domain Zinc finger, B-box; (InterPro:IPR000315); contains InterPro domain Zinc finger, CONSTANS-type; (InterPro:IPR002926)	intracellular, transcription factor activity, zinc ion binding, regulation of transcription	I, L	64	3.19239	2.3615	1.57229	2.37539	0.467735	0.0366544	1.77964	-0.143326	0.725094	0.787137	0.555979	0.292505	1.4214	-0.357196	1.31382	0.792675	0.575774	0.302457	-0.707247	1.22346	1.4762	0.66414	0.689564	0.437105
At5g64120.1	MHJ24.10; MHJ24_10	encodes a cell wall bound peroxidase that is induced by hypo-osmolarity	cell wall, peroxidase activity, N-terminal protein myristoylation, respiratory burst, defense response to fungus	M	78	2.2604	1.54688	2.91231	2.23986	0.394299	0.0296192	0.174062	-0.528169	-0.535055	-0.296387	0.235233	0.334783	1.54062	0.72614	2.46255	1.57644	0.501578	0.0880659	3.40609	2.23139	2.37822	2.6719	0.369533	0.018596
a The Arabidopsis genome initiative gene code. b alternative names for genes. c A brief description of the gene. d Characteristics of data in TAIR. e Gene ontology at TAIR in aspect of molecular function group, A: kinase activity, B:protein binding, C:hydrase activity, D:DNA or RNA binding, E: nucleotide binding, F: nucleic acid binding, G:transporter activity, H:transferase activity, I:transcrip…

## Sheet: Cd
List of genes uniquely induced by Cd by comparative microarray (see Figure 3)
			Annotation			log2[Fold change (treatment/control)] g
Gene Model a	Other Name b	Description c	Keyword d	Molecular function category group e	Fold change rank in Cd f	15 µM Cd						25 µM Al						1.6 µM Cu						50 mM Na
						1	2	3	mean (N=3)	StdErr Norm	t-test P-value	1	2	3	mean (N=3)	StdErr Norm	t-test P-value	1	2	3	mean (N=3)	StdErr Norm	t-test P-value	1	2	3	mean (N=3)	StdErr Norm	t-test P-value
At1g06520.1	ATGPAT1; F12K11.15; F12K11_15; GLYCEROL-3-PHOSPHATE ACYLTRANSFERASE 1; GPAT1	Encodes a membrane associated mitochondrial localized protein with glycerol-3-phosphate acyltransferase activity.Expressed in flower buds and siliques. Homozygous mutant plants are male sterile and have abnormal glycerolipid levels.	membrane, mitochondrion, 1-acylglycerol-3-phosphate O-acyltransferase activity, acyltransferase activity, metabolic process, pollen sperm cell differentiation, fruit, flower	H	49	3.02955	5.00145	3.73912	3.92337	0.576647	0.0209266	0.949685	0.358419	0.523791	0.610632	0.17612	0.0740644	4.33614	2.81618	2.19284	3.11506	0.636507	0.0393066	0.509865	0.109437	0.23187	0.283724	0.118466	0.138915
At1g08100.1	ACH2; ATNRT2.2; NITRATE TRANSPORTER 2.2; NRT2.2; NRT2;2AT	Encodes a high-affinity nitrate transporter.	nitrate transport, lateral root development, nitrate transmembrane transporter activity	G	83	2.08535	4.38291	3.96585	3.47804	0.706673	0.0388904	4.06597	0.0753251	-0.294011	1.28243	1.39585	0.455218	1.26658	0.165264	0.193298	0.541714	0.362523	0.273701	1.12571	1.22879	0.197242	0.850579	0.328021	0.122078
At1g13910.1	F16A14.12; F16A14_12	leucine-rich repeat family protein; similar to protein binding [Arabidopsis thaliana] (TAIR:AT5G61240.1); similar to unnamed protein product [Vitis vinifera] (GB:CAO41879.1); contains InterPro domain Leucine-rich repeat; (InterPro:IPR001611)	protein binding, signal transduction, endomembrane system	B	308	2.04683	2.1442	2.44733	2.21279	0.120591	0.00295681	1.722	0.924997	1.00187	1.21629	0.253827	0.0408981	3.0236	1.68915	1.41525	2.04267	0.4968	0.0543725	0.239924	0.0452066	-0.082511	0.0675397	0.0937463	0.546072
At1g14480.1	F14L17.26; F14L17_26	protein binding; similar to ankyrin repeat family protein [Arabidopsis thaliana] (TAIR:AT1G14500.1); similar to Ankyrin [Medicago truncatula] (GB:ABO82122.1); contains InterPro domain Ankyrin (InterPro:IPR002110)	cellular component unknown, protein binding, biological process unknown	B	277	2.25698	2.13601	2.49074	2.29458	0.104111	0.00205232	1.14595	0.505543	0.497143	0.716213	0.214883	0.0794381	1.12547	0.793359	0.889712	0.93618	0.0986467	0.0109216	1.45382	0.613422	1.02843	1.03189	0.242608	0.0510785
At1g16030.1	HEAT SHOCK PROTEIN 70B; HSP70B; T24D18.14; T24D18_14	HSP70B (heat shock protein 70B); ATP binding; similar to HSP70 (heat shock protein 70), ATP binding [Arabidopsis thaliana] (TAIR:AT3G12580.1); similar to heat shock cognate 70 kDa protein 3 (HSC70-3) (HSP70-3) [Arabidopsis thaliana] (TAIR:AT3G09440.1); similar to HSC70-1 (heat shock cognate 70 kDa protein 1), ATP binding [Arabidopsis thaliana] (TAIR:AT5G02500.1); similar to Heat shock 70 kDa prot…	cytosol, ATP binding, response to heat, protein folding	E	164	2.572	2.65134	3.38981	2.87105	0.260391	0.00812556	0.874866	1.11004	1.17286	1.05259	0.0906926	0.00734214	0.65089	2.00997	2.19958	1.62015	0.48771	0.0799071	0.567967	1.73879	0.275961	0.860907	0.446964	0.193939
At1g18980.1	F14D16.13; F14D16_13	germin-like protein, putative; Identical to Germin-like protein subfamily T member 2 precursor [Arabidopsis Thaliana] (GB:Q9LMC9); similar to GLP4 (GERMIN-LIKE PROTEIN 4), manganese ion binding / metal ion binding / nutrient reservoir [Arabidopsis thaliana] (TAIR:AT1G18970.1); similar to germin-like protein [Ananas comosus] (GB:AAM28275.1); contains InterPro domain RmlC-like jelly roll fold (Inte…	biological process unknown, manganese ion binding, endomembrane system, nutrient reservoir activity, metal ion binding, apoplast	L, N	141	1.96638	3.46959	3.50891	2.98163	0.507749	0.0277961	1.49636	1.10715	1.37879	1.32744	0.115253	0.00745423	2.21067	2.20694	2.71954	2.37905	0.170247	0.00508196	0.912894	2.14218	0.809915	1.28833	0.427959	0.0948979
At1g23840.1	F5O8.40, F5O8_40	similar to unknown protein [Arabidopsis thaliana] (TAIR:AT1G23830.1)	endomembrane system	O	98	3.20171	2.47507	4.32421	3.33366	0.537862	0.0250572	0.256823	0.403832	0.471025	0.377227	0.0632493	0.0269804	0.331604	0.841959	0.542295	0.571953	0.148071	0.0609584	0.232073	0.388719	0.194213	0.271668	0.0595371	0.0448238
At1g35230.1	AGP5; ARABINOGALACTAN-PROTEIN 5	Encodes arabinogalactan-protein (AGP5).	leaf, molecular function unknown	O	54	4.02009	3.32087	4.26947	3.87014	0.283913	0.00533861	0.433301	-0.0193589	-0.158981	0.084987	0.17876	0.681348	3.52276	2.02914	2.7189	2.75693	0.431591	0.0236415	0.783218	0.615332	0.354413	0.584321	0.124753	0.0426852
At1g48720.1	F11I4.11; F11I4_11	similar to unknown protein [Arabidopsis thaliana] (TAIR:AT3G42250.1); similar to putative polyprotein [Oryza sativa (japonica cultivar-group)] (GB:AAT47077.1)	cellular component unknown, molecular function unknown, biological process unknown	O	101	3.34948	2.35167	4.22633	3.30916	0.541541	0.0257511	0.224148	0.269601	0.314394	0.269381	0.0260519	0.00922368	0.859639	1.04344	1.00509	0.969389	0.0559809	0.00331831	0.449464	1.06136	-0.152005	0.452941	0.350273	0.325199
At1g52560.1	F6D8.22; F6D8_22	26.5 kDa class I small heat shock protein-like (HSP26.5-P); similar to HSP21 (HEAT SHOCK PROTEIN 21) [Arabidopsis thaliana] (TAIR:AT4G27670.1); similar to unnamed protein product [Vitis vinifera] (GB:CAO62740.1); contains InterPro domain HSP20-like chaperone (InterPro:IPR008978); contains InterPro domain Heat shock protein Hsp20 (InterPro:IPR002068)	mitochondrion, molecular function unknown, response to heat, response to high light intensity, response to hydrogen peroxide	O	50	4.318	4.04604	3.37211	3.91205	0.281155	0.00512546	0.467303	0.31157	0.58999	0.456288	0.0805612	0.0297869	-1.61315	-0.0100031	-0.37575	-0.666301	0.485055	0.303253	1.44615	2.2274	0.63672	1.43676	0.459214	0.0887648
At1g56410.1	EARLY-RESPONSIVE TO DEHYDRATION 2; ERD2; F13N6.9; F13N6_9; HEAT SHOCK PROTEIN 70T-1; HSP70T-1	encodes a heat shock protein whose gene expression is induced by heat and dehydration.	ATP binding, response to heat, protein folding	E	201	2.10384	3.11004	2.82013	2.678	0.299032	0.0122401	1.32358	1.11043	1.19029	1.2081	0.0621705	0.00263779	2.04596	2.08093	2.17222	2.0997	0.0376389	0.00032118	1.44305	1.0109	0.888316	1.11409	0.168245	0.0220542
At1g61550.1	T25B24.10; T25B24_10	S-locus protein kinase, putative; similar to S-locus protein kinase, putative [Arabidopsis thaliana] (TAIR:AT1G61480.1); similar to S-locus lectin protein kinase family protein [Arabidopsis thaliana] (TAIR:AT1G61420.1); similar to S-locus protein kinase, putative [Arabidopsis thaliana] (TAIR:AT1G61490.1); similar to unnamed protein product [Vitis vinifera] (GB:CAO17789.1); similar to unnamed prot…	kinase activity, protein amino acid phosphorylation, carbohydrate binding, endomembrane system, recognition or rejection of self pollen	A, L	130	2.6892	2.49217	4.06399	3.08179	0.494385	0.0247824	0.410466	1.38375	1.28721	1.02714	0.309595	0.0800881	2.25814	1.79231	1.6011	1.88385	0.195114	0.0105576	0.810093	0.895033	0.885331	0.863486	0.0268429	0.000964982
At1g66760.2	F4N21.11; F4N21_11	MATE efflux family protein; similar to MATE efflux family protein [Arabidopsis thaliana] (TAIR:AT1G66780.1); similar to unnamed protein product [Vitis vinifera] (GB:CAO42224.1); contains InterPro domain Multi antimicrobial extrusion protein MatE; (InterPro:IPR002528); contains InterPro domain MATE family transporter related protein (InterPro:IPR015521)	membrane, antiporter activity, transporter activity, multidrug transport	G	239	2.05654	2.4907	2.90415	2.4838	0.244708	0.00956747	0.680096	1.7417	1.68832	1.37004	0.345316	0.0580514	2.06226	1.65289	1.67157	1.79557	0.133452	0.00547855	0.85077	0.591321	0.060037	0.500709	0.232718	0.164352
At1g74310.1	ARABIDOPSIS THALIANA HEAT SHOCK PROTEIN 101; ATHSP101; HEAT SHOCK PROTEIN 101; HOT1; HSP101	Encodes ClpB1, which belongs to the Casein lytic proteinase/heat shock protein 100 (Clp/Hsp100) family. Involved in refolding of proteins which form aggregates under heat stress. Also known as AtHsp101. AtHsp101 is a cytosolic heat shock protein required for acclimation to high temperature.	ATP binding, ATPase activity, response to heat, response to high light intensity, response to hydrogen peroxide, response to heat, protein unfolding	C, E	169	3.00913	2.61145	2.92235	2.84764	0.120725	0.00179248	0.720691	0.513895	0.382195	0.538927	0.0985136	0.0318277	0.876091	2.60136	2.21935	1.89893	0.523176	0.0682289	2.04417	2.36807	0.429925	1.61405	0.599402	0.114671
At2g13810.1	AGD2-LIKE DEFENSE RESPONSE PROTEIN1; ALD1; F17L24.14	ALD1 (AGD2-LIKE DEFENSE RESPONSE PROTEIN1); transaminase; similar to AGD2 (ABERRANT GROWTH AND DEATH 2), transaminase [Arabidopsis thaliana] (TAIR:AT4G33680.1); similar to unnamed protein product [Vitis vinifera] (GB:CAO43453.1); contains InterPro domain Aminotransferase, class I and II; (InterPro:IPR004839); contains InterPro domain Pyridoxal phosphate-dependent transferase, major region (InterP…	chloroplast, transaminase activity, asparagine catabolic process, biosynthetic process, aspartate transamidation, glutamate catabolic process to oxaloacetate	H	202	2.12948	2.55599	3.34374	2.67641	0.355658	0.0172044	1.33521	0.15653	0.427539	0.63976	0.356418	0.214507	0.458088	0.239188	-0.0437263	0.21785	0.145254	0.272441	0.756935	0.642211	0.385292	0.594813	0.109871	0.032467
At2g18720.1	MSF3.10; MSF3_10	translation factor, nucleic acid binding; similar to eukaryotic translation initiation factor 2 subunit 3, putative / eIF2S3, putative / eIF-2-gamma, putative [Arabidopsis thaliana] (TAIR:AT4G18330.2); similar to EIF2 GAMMA (eukaryotic translation initiation factor 2 gamma subunit), translation factor, nucleic acid binding [Arabidopsis thaliana] (TAIR:AT1G04170.1); similar to predicted protein [P…	translation factor activity, nucleic acid binding	F	51	3.52023	3.57059	4.59061	3.89381	0.348704	0.0079246	1.54551	0.73847	0.0365253	0.773502	0.435958	0.218016	4.53156	1.21062	1.56848	2.43689	1.05242	0.146584	2.29134	1.22434	0.863754	1.45981	0.428597	0.0764461
At2g19190.1	FLG22-INDUCED RECEPTOR-LIKE KINASE 1; FRK1; T20K24.21; T20K24_21	Receptor-like protein kinase. Involved in early defense signaling.	kinase activity, endomembrane system, defense response to bacterium	A	105	2.45328	2.92433	4.34208	3.2399	0.567621	0.0293494	-0.481879	0.0612579	0.132816	-0.0959352	0.194074	0.670038	2.48651	2.84287	2.57726	2.63555	0.106921	0.00164177	-0.0911448	0.280235	0.536753	0.241948	0.182267	0.315616
At2g23270.1	T20D16.10; T20D16_10	similar to unknown protein [Arabidopsis thaliana] (TAIR:AT4G37290.1)	molecular function unknown, biological process unknown, endomembrane system	O	177	2.81627	2.58778	2.99259	2.79888	0.117182	0.00174828	0.169542	-0.0463042	0.0547349	0.0593243	0.0623517	0.441797	2.34703	0.928378	1.5883	1.62124	0.409862	0.058372	1.26795	0.861626	0.43579	0.855122	0.240247	0.070668
At2g28570.1	T17D12.13; T17D12_13	unknown protein	molecular function unknown, biological process unknown	O	281	1.90193	2.49838	2.45052	2.28361	0.191339	0.00694737	0.781073	0.652577	0.796992	0.743547	0.0457168	0.00375906	1.17998	0.758932	0.393916	0.77761	0.22711	0.0757367	0.412719	1.24769	0.00970103	0.556704	0.364556	0.266301
At2g30550.2	T6B20.10; T6B20_10	lipase class 3 family protein; similar to lipase class 3 family protein [Arabidopsis thaliana] (TAIR:AT1G06800.1); similar to hypothetical protein [Vitis vinifera] (GB:CAN74039.1); contains InterPro domain Lipase, active site; (InterPro:IPR008262); contains InterPro domain Lipase, class 3; (InterPro:IPR002921)	chloroplast, triacylglycerol lipase activity, lipid metabolic process	C	234	1.90218	2.73418	2.93808	2.52481	0.316833	0.0153847	1.20122	1.38444	1.42055	1.33541	0.0678978	0.00257516	1.77985	2.11983	2.74115	2.21361	0.281437	0.0157827	0.945532	0.313666	0.0842675	0.447822	0.257515	0.224163
At2g30560.1	T6B20.9, T6B20_9	glycine-rich protein	cellular component unknown, biological process unknown	O	191	2.29696	3.02266	2.81756	2.71239	0.215992	0.00628149	0.0933243	-0.0134109	-0.0456927	0.0114069	0.0420055	0.811425	0.704388	-0.493398	0.199185	0.136725	0.347179	0.731736	-0.109946	-0.322614	-0.30863	-0.247064	0.0686774	0.0693304
At3g05360.1	ATRLP30; F22F7.23; RECEPTOR LIKE PROTEIN 30	disease resistance family protein / LRR family protein; similar to disease resistance family protein / LRR family protein [Arabidopsis thaliana] (TAIR:AT1G71390.1); similar to disease resistance family protein / LRR family protein [Arabidopsis thaliana] (TAIR:AT1G71400.1); similar to disease resistance family protein [Arabidopsis thaliana] (TAIR:AT3G05370.1); similar to unnamed protein product [V…	kinase activity, protein binding, defense response, signal transduction, endomembrane system, defense response signaling pathway, resistance gene-independent	A, B	204	2.5159	2.2691	3.19226	2.65908	0.275942	0.010598	1.13107	0.97602	0.928504	1.01187	0.0611622	0.00363369	2.66604	1.94455	2.01478	2.20846	0.229689	0.0106445	0.517237	-0.070567	0.202128	0.216266	0.169832	0.330854
At3g08970.1	T16O11.7	DNAJ heat shock N-terminal domain-containing protein; similar to DNAJ heat shock family protein [Arabidopsis thaliana] (TAIR:AT2G22360.1); similar to DNAJ heat shock family protein [Arabidopsis thaliana] (TAIR:AT4G39960.1); similar to unnamed protein product [Vitis vinifera] (GB:CAO63893.1); contains InterPro domain Heat shock protein DnaJ; (InterPro:IPR003095); contains InterPro domain Heat shoc…	protein folding, endomembrane system, unfolded protein binding, heat shock protein binding	B	198	3.01025	2.18084	2.84925	2.68011	0.253924	0.00885733	1.27887	0.578418	0.613901	0.823731	0.227802	0.0686925	1.8198	1.87711	1.81773	1.83821	0.0194587	0.000112037	0.304301	-0.0563166	-0.258789	-0.00360146	0.164673	0.984537
At3g09010.1	T16O11.3	protein kinase family protein; similar to protein kinase family protein [Arabidopsis thaliana] (TAIR:AT1G16670.1); similar to unnamed protein product [Vitis vinifera] (GB:CAO15808.1); contains InterPro domain Protein kinase, core; (InterPro:IPR000719); contains InterPro domain Protein kinase-like (InterPro:IPR011009); contains InterPro domain Serine/threonine protein kinase, active site; (InterPr…	cellular component unknown, kinase activity, protein amino acid phosphorylation	A	219	2.17631	2.33499	3.2537	2.58833	0.335821	0.01642	1.02523	0.951002	1.01607	0.997434	0.0233657	0.000548317	2.37874	2.71446	2.51865	2.53728	0.0973614	0.00146919	0.58939	0.706495	0.226417	0.507434	0.144518	0.072412
At3g12580.1	HEAT SHOCK PROTEIN 70; HSP70; T2E22.11	HSP70 (heat shock protein 70); ATP binding; similar to heat shock cognate 70 kDa protein 3 (HSC70-3) (HSP70-3) [Arabidopsis thaliana] (TAIR:AT3G09440.1); similar to heat shock cognate 70 kDa protein 2 (HSC70-2) (HSP70-2) [Arabidopsis thaliana] (TAIR:AT5G02490.1); similar to HSC70-1 (heat shock cognate 70 kDa protein 1), ATP binding [Arabidopsis thaliana] (TAIR:AT5G02500.1); similar to heat shock …	cytosol, ATP binding, response to heat, protein folding, response to bacterium, response to high light intensity, response to virus, response to hydrogen peroxide, dry seed stage	E	220	2.58657	2.50999	2.65974	2.58543	0.0432312	0.000279477	1.34365	1.26161	1.35568	1.32031	0.0295547	0.000500696	-1.05212	1.26718	0.560699	0.258584	0.686352	0.742575	1.46832	1.66681	1.56431	1.56648	0.0573094	0.00133577
At3g16280.1	MYA6.14	encodes a member of the DREB subfamily A-4 of ERF/AP2 transcription factor family. The protein contains one AP2 domain. There are 17 members in this subfamily including TINY.	nucleus, DNA binding, transcription factor activity, regulation of transcription, DNA-dependent	DI	148	2.715	2.95369	3.1713	2.94666	0.131767	0.00199368	1.0584	0.507261	0.522026	0.695894	0.181301	0.0616639	3.70183	1.7741	1.46139	2.31244	0.700536	0.0808063	0.749297	0.0977746	0.312951	0.386674	0.191657	0.181138
At3g23120.1	ATRLP38; MXC7.16; RECEPTOR LIKE PROTEIN 38	leucine-rich repeat family protein; similar to disease resistance family protein / LRR family protein [Arabidopsis thaliana] (TAIR:AT3G05360.1); similar to disease resistance family protein / LRR family protein [Arabidopsis thaliana] (TAIR:AT3G23010.1); similar to disease resistance family protein [Arabidopsis thaliana] (TAIR:AT3G23110.1); similar to unnamed protein product [Vitis vinifera] (GB:C…	kinase activity, protein binding, defense response, signal transduction, endomembrane system	A, B	65	2.8034	4.13278	4.265	3.73372	0.466728	0.0152689	0.269454	0.674871	0.443271	0.462532	0.117429	0.0588269	1.42952	0.717835	0.586729	0.91136	0.261828	0.0735478	0.697252	0.363347	0.760336	0.606978	0.123169	0.0387969
At3g23240.1	ATERF1; ERF1; ETHYLENE RESPONSE FACTOR 1; K14B15.4	encodes a member of the ERF (ethylene response factor) subfamily B-3 of ERF/AP2 transcription factor family (ERF1). The protein contains one AP2 domain. There are 18 members in this subfamily including ATERF-1, ATERF-2, AND ATERF-5. EREBP like protein that binds GCC box of ethylene regulated promoters such as basic chitinases. Constitutive expression of ERF1 phenocopies ethylene over production. …	nucleus, DNA binding, transcription factor activity, transcription activator activity, defense response, regulation of transcription, DNA-dependent, jasmonic acid mediated signaling pathway, ethylene mediated signaling pathway	D, I, N	108	2.97784	2.5697	4.14992	3.23249	0.473605	0.020799	0.423207	0.177894	0.305472	0.302191	0.0708347	0.0507951	3.2787	1.57814	1.39352	2.08345	0.599995	0.0738623	1.06029	0.331023	0.0398234	0.477044	0.303495	0.256603
At3g26840.1	MDJ14.16	esterase/lipase/thioesterase family protein; Identical to Acyltransferase-like protein At3g26840, chloroplast precursor [Arabidopsis Thaliana] (GB:Q9LW26); similar to catalytic [Arabidopsis thaliana] (TAIR:AT5G41130.1); similar to esterase/lipase/thioesterase family protein [Arabidopsis thaliana] (TAIR:AT5G41120.1); similar to esterase/lipase/thioesterase family protein [Arabidopsis thaliana] (TA…	catalytic activity, metabolic process, plastoglobule	M	118	2.43191	3.10618	3.93893	3.15901	0.435841	0.0185083	0.961705	0.943527	0.633936	0.846389	0.106356	0.0154256	2.82023	2.22054	2.46938	2.50339	0.173949	0.00479354	2.04333	0.868108	2.10459	1.67201	0.40234	0.0533155
At3g48850.1	T21J18.120	mitochondrial phosphate transporter, putative; similar to mitochondrial phosphate transporter [Arabidopsis thaliana] (TAIR:AT5G14040.1); similar to mitochondrial phosphate transporter [Zea mays] (GB:NP_001104842.1); contains InterPro domain Adenine nucleotide translocator 1; (InterPro:IPR002113); contains InterPro domain Mitochondrial substrate carrier; (InterPro:IPR001993)	mitochondrial inner membrane, binding, transport	L	137	2.15882	3.31038	3.51117	2.99346	0.421324	0.0192402	0.928456	0.655534	0.588577	0.724189	0.103946	0.0199867	2.59783	2.24356	2.41265	2.41801	0.102303	0.00178523	1.40388	0.75215	1.14113	1.09905	0.189311	0.0284114
At3g52780.1	ATPAP20; F3C22.180; PAP20	ATPAP20/PAP20; acid phosphatase/ protein serine/threonine phosphatase; similar to ATPAP22/PAP22 (purple acid phosphatase 22), acid phosphatase/ protein serine/threonine phosphatase [Arabidopsis thaliana] (TAIR:AT3G52820.1); similar to unnamed protein product [Vitis vinifera] (GB:CAO15928.1); contains InterPro domain Metallophosphoesterase; (InterPro:IPR004843); contains InterPro domain Purple aci…	acid phosphatase activity, protein serine/threonine phosphatase activity, biological process unknown, endomembrane system, fruit, flower, protein serine/threonine phosphatase activity, biological process unknown, endomembrane system	C	136	2.31119	3.30024	3.39257	3.00133	0.346101	0.0130382	1.93632	1.07386	1.38653	1.46557	0.25209	0.0283354	2.60924	0.0984329	1.00756	1.23841	0.733942	0.23359	0.504289	0.573068	0.282355	0.453237	0.0877179	0.0354752
At3g53820.1	F5K20.120	zinc finger (C2H2 type) family protein; similar to TAC1 (TELOMERASE ACTIVATOR1), nucleic acid binding / transcription factor/ zinc ion binding [Arabidopsis thaliana] (TAIR:AT3G09290.1); similar to unnamed protein product [Vitis vinifera] (GB:CAO15690.1); contains InterPro domain Zinc finger, C2H2-like; (InterPro:IPR015880); contains InterPro domain Zinc finger, C2H2-type; (InterPro:IPR007087)	intracellular, mitochondrion, nucleic acid binding, transcription factor activity, zinc ion binding, regulation of transcription	F, I, L	99	1.93451	4.10034	3.9641	3.33298	0.700341	0.0414279	0.641855	0.506047	0.63155	0.593151	0.0436534	0.00537273	4.71711	2.48841	2.28388	3.16313	0.779229	0.055668	0.945172	0.279024	0.567308	0.597168	0.192879	0.0903994
At3g59080.1	F17J16.130	aspartyl protease family protein; similar to aspartyl protease family protein [Arabidopsis thaliana] (TAIR:AT2G42980.1); similar to unnamed protein product [Vitis vinifera] (GB:CAO69991.1); contains InterPro domain Peptidase aspartic, catalytic; (InterPro:IPR009007); contains InterPro domain Peptidase A1; (InterPro:IPR001461)	DNA binding, proteolysis, endomembrane system	D	122	2.76144	2.99643	3.6773	3.14506	0.274631	0.00753892	0.413676	0.389038	0.387688	0.396801	0.00844675	0.000452834	3.29323	2.72125	2.38366	2.79938	0.265461	0.00887294	0.913639	1.18293	0.567698	0.888089	0.178061	0.0379277
At3g59740.1	T16L24.290	receptor lectin kinase 3 (lecRK3); similar to receptor lectin kinase, putative [Arabidopsis thaliana] (TAIR:AT3G59750.1); similar to ATHLECRK (ARABIDOPSIS THALIANA LECTIN-RECEPTOR KINASE), kinase [Arabidopsis thaliana] (TAIR:AT3G59700.1); similar to lectin protein kinase family protein [Arabidopsis thaliana] (TAIR:AT2G43700.1); similar to unnamed protein product [Vitis vinifera] (GB:CAO15684.1); …	kinase activity, protein amino acid phosphorylation, endomembrane system	A	189	2.00544	2.55025	3.61126	2.72231	0.471475	0.0287091	0.899202	0.369823	0.370782	0.546602	0.1763	0.09018	3.08254	2.19001	2.89218	2.72158	0.271403	0.00979871	1.20289	1.41162	0.537429	1.05064	0.263587	0.0575607
At4g13300.1	ATTPS13; T9E8.40; T9E8_40; TERPENOID SYNTHASE 13; TPS13	Catalyzes the conversion of farnesyl diphosphate to (Z)-gamma-bisabolene and the additional minor products E-nerolidol and alpha-bisabolol. Expressed in cortex and sub-epidermal layers of roots, leaf hydathodes and flower stigmata. Induced by wounding.	response to wounding, sesquiterpenoid biosynthetic process, farnesyl diphosphate metabolic process, cyclase activity, root cortex, stigma, hydathode	M	250	2.27685	2.24803	2.73727	2.42072	0.158497	0.00425961	1.12731	0.117289	0.308668	0.517755	0.309743	0.236572	2.74214	0.774256	-0.555051	0.987117	0.95775	0.411028	0.115161	0.200308	-0.653593	-0.112708	0.271557	0.718397
At4g13310.1	CYP71A20	putative cytochrome P450	electron transport, oxygen binding	L	229	1.92367	2.78105	2.90606	2.53692	0.308746	0.0144899	1.86082	0.995309	1.29976	1.3853	0.253485	0.0318895	3.7412	0.900539	0.7243	1.78868	0.977585	0.20879	1.31427	0.758194	0.506164	0.859542	0.23872	0.0692205
At4g17785.1	MYB DOMAIN PROTEIN 39; MYB39	Encodes a putative transcription factor (MYB39).	DNA binding, transcription factor activity, regulation of transcription, DNA-dependent	DI	135	2.90334	2.74723	3.48534	3.0453	0.224586	0.00539484	1.70316	0.210986	0.275952	0.730033	0.486925	0.27256	3.20698	1.59398	3.09732	2.63276	0.520354	0.0369143	0.914354	1.39169	1.5873	1.29778	0.199858	0.0229042
At4g18250.1	T9A21.100; T9A21_100	receptor serine/threonine kinase, putative; similar to receptor serine/threonine kinase, putative [Arabidopsis thaliana] (TAIR:AT1G70250.1); similar to PR5K (PR5-like receptor kinase), kinase/ transmembrane receptor protein serine/threonine kinase [Arabidopsis thaliana] (TAIR:AT5G38280.1); similar to Ser/Thr protein kinase [Lotus japonicus] (GB:BAD95895.1); similar to unnamed protein product [Vit…	kinase activity, transmembrane receptor protein serine/threonine kinase activity, protein amino acid phosphorylation	A, H, J	225	1.85077	2.15755	3.67051	2.55961	0.562467	0.0450507	0.944156	0.81983	0.712316	0.825434	0.0669852	0.00652121	2.16361	2.17233	1.78863	2.04152	0.126471	0.00381575	0.814964	1.10743	1.30464	1.07568	0.142247	0.0170415
At4g19515.1		disease resistance family protein; similar to TTR1 (WRKY domain family protein 16), transcription factor [Arabidopsis thaliana] (TAIR:AT5G45050.2); similar to TTR1 (WRKY domain family protein 16), transcription factor [Arabidopsis thaliana] (TAIR:AT5G45050.1); similar to disease resistance-like protein 9 [Brassica rapa] (GB:AAV88086.1); contains InterPro domain Toll-Interleukin receptor; (InterPr…	membrane, transmembrane receptor activity, signal transduction, innate immune response	J	232	2.05309	2.41789	3.11438	2.52845	0.311317	0.0148236	0.943022	0.257403	0.203921	0.468115	0.237955	0.188035	2.94995	0.715832	0.738638	1.46814	0.740933	0.186048	2.59965	1.78828	0.805064	1.731	0.518843	0.0793021
At4g21680.1	F17L22.140; F17L22_140	proton-dependent oligopeptide transport (POT) family protein; similar to proton-dependent oligopeptide transport (POT) family protein [Arabidopsis thaliana] (TAIR:AT1G32450.1); similar to unnamed protein product [Vitis vinifera] (GB:CAO70438.1); similar to unnamed protein product [Vitis vinifera] (GB:CAO63418.1); similar to hypothetical protein [Vitis vinifera] (GB:CAN83927.1); contains InterPro …	membrane, transporter activity, oligopeptide transport	G	16	4.15494	4.19359	4.89605	4.41486	0.240856	0.00296311	-0.0551368	-0.321355	0.161229	-0.0717543	0.139558	0.658318	4.17478	2.36535	3.55303	3.36439	0.530787	0.0239979	0.755535	0.801882	0.344147	0.633854	0.14547	0.0488441
At4g23180.1	CRK10; CYSTEINE-RICH RLK10; RLK4	Encodes a receptor-like protein kinase. Naming convention from Chen et al 2003 (PMID 14756307)	kinase activity, protein amino acid phosphorylation	A	166	2.84623	2.21913	3.52549	2.86362	0.377216	0.016913	0.406253	0.319085	0.32735	0.350896	0.0277813	0.00620994	1.98452	1.16571	1.38563	1.51195	0.244664	0.0252001	1.08778	0.381614	0.750274	0.73989	0.203919	0.0682722
At5g08380.1	ARABIDOPSIS THALIANA ALPHA-GALACTOSIDASE 1; ATAGAL1; F8L15.110; F8L15_110	ATAGAL1 (ARABIDOPSIS THALIANA ALPHA-GALACTOSIDASE 1); alpha-galactosidase; similar to ATAGAL2 (ARABIDOPSIS THALIANA ALPHA-GALACTOSIDASE 2), alpha-galactosidase [Arabidopsis thaliana] (TAIR:AT5G08370.1); similar to ATAGAL2 (ARABIDOPSIS THALIANA ALPHA-GALACTOSIDASE 2), alpha-galactosidase [Arabidopsis thaliana] (TAIR:AT5G08370.2); similar to acid alpha galactosidase 1 [Cucumis sativus] (GB:ABC55266…	plant-type cell wall, alpha-galactosidase activity, carbohydrate metabolic process, lactose catabolic process, metabolic process, apoplast	C	180	2.76204	2.5991	3.01858	2.79324	0.122094	0.00190516	0.556816	0.455324	0.337189	0.449776	0.0634614	0.0193325	2.61529	1.10499	1.46285	1.72771	0.455655	0.0630485	0.409509	-0.189887	-0.145795	0.0246091	0.192871	0.910143
At5g10760.1	MAJ23.1	aspartyl protease family protein; similar to chloroplast nucleoid DNA-binding protein, putative [Arabidopsis thaliana] (TAIR:AT5G10770.1); similar to unnamed protein product [Vitis vinifera] (GB:CAO44388.1); contains InterPro domain Peptidase aspartic, catalytic; (InterPro:IPR009007); contains InterPro domain Peptidase A1; (InterPro:IPR001461)	pepsin A activity, proteolysis, endomembrane system	C	174	2.28408	2.80574	3.34243	2.81075	0.30553	0.0116104	0.328829	0.207295	-0.0158134	0.173437	0.10092	0.227833	0.511919	0.539897	0.20908	0.420299	0.105918	0.0580335	0.766831	0.685061	1.22521	0.892368	0.168088	0.033697
At5g22250.1	T6G21.2	CCR4-NOT transcription complex protein, putative; similar to CCR4-NOT transcription complex protein, putative [Arabidopsis thaliana] (TAIR:AT3G44260.1); similar to hypothetical protein [Vitis vinifera] (GB:CAN76920.1); contains InterPro domain Polynucleotidyl transferase, Ribonuclease H fold; (InterPro:IPR012337); contains InterPro domain Ribonuclease CAF1; (InterPro:IPR006941)	nucleus, ribonuclease activity, RNA modification	C	203	2.28122	2.5315	3.20835	2.67369	0.276921	0.0105577	0.389083	0.00208751	0.168729	0.186633	0.112074	0.237776	2.33885	1.82204	1.64868	1.93652	0.207294	0.0112653	1.16414	0.961427	0.601139	0.908903	0.164633	0.0312782
At5g36220.1	CYP81D1; CYP91A1; CYTOCHROME P450 81D1; CYTOCHROME P450 91A1	member of CYP81D	electron transport, oxygen binding, endomembrane system	L	120	3.14813	3.27314	3.02458	3.14862	0.071755	0.000518951	1.72558	0.615443	0.685882	1.00897	0.358884	0.106657	4.52952	2.35487	3.14656	3.34365	0.635457	0.0342726	1.64496	0.471713	0.480152	0.865607	0.389682	0.15645
At5g44820.1	K23L20.17; K23L20_17	similar to unknown protein [Arabidopsis thaliana] (TAIR:AT4G19970.1); similar to H0307D04.3 [Oryza sativa (indica cultivar-group)] (GB:CAH66858.1); contains domain (Trans)glycosidases (SSF51445); contains domain PENTATRICOPEPTIDE REPEAT-CONTAINING PROTEIN (PTHR10483)	molecular function unknown, biological process unknown	O	159	2.16041	3.44691	3.08692	2.89808	0.383196	0.0170376	0.0403662	0.444314	0.111284	0.198655	0.124524	0.251697	1.9559	1.57951	1.52578	1.68706	0.13531	0.0063713	0.929066	0.347811	0.846703	0.70786	0.181588	0.0599511
At5g48410.1	ATGLR1.3; GLR1.3; GLUTAMATE RECEPTOR 1.3	member of Putative ligand-gated ion channel subunit family	intracellular ligand-gated ion channel activity, membrane, cellular calcium ion homeostasis, response to light stimulus, endomembrane system	G	245	2.22813	2.6259	2.51595	2.45666	0.118593	0.00232226	1.53868	1.05206	1.04317	1.2113	0.163707	0.0177797	2.00306	1.76179	1.63536	1.80007	0.107859	0.00357108	1.071	0.829219	0.767327	0.889183	0.0926489	0.010683
At5g52810.1	MXC20.2; MXC20_2	ornithine cyclodeaminase/mu-crystallin family protein; similar to unnamed protein product [Vitis vinifera] (GB:CAO49508.1); contains InterPro domain Ornithine cyclodeaminase/mu-crystallin (InterPro:IPR003462); contains InterPro domain NAD(P)-binding; (InterPro:IPR016040)	chloroplast, catalytic activity, structural constituent of eye lens, metabolic process, nopaline catabolic process, octopine catabolic process, arginine catabolic process to glutamate	K, M	299	2.12227	2.12737	2.46836	2.23934	0.114522	0.00260518	1.42002	1.03538	0.853063	1.10282	0.167102	0.0221975	0.0705111	0.0751876	0.0110444	0.0522477	0.0206458	0.127059	0.528682	0.36181	0.398476	0.429656	0.0506316	0.0136041
a The Arabidopsis genome initiative gene code. b alternative names for genes. c A brief description of the gene. d Characteristics of data in TAIR. e Gene ontology at TAIR in aspect of molecular function group, A: kinase activity, B:protein binding, C:hydrase activity, D:DNA or RNA binding, E: nucleotide binding, F: nucleic acid binding, G:transporter activity, H:transferase activity, I:transcrip…

## Sheet: Cu
List of genes uniquely induced by Cu by comparative microarray (see Figure 3)
			Annotation			log2[Fold change (treatment/control)] g
Gene Model a	Other Name b	Description c	Keyword d	Molecular function category group e	Fold change rank in Cu f	1.6 µM Cu						25 µM Al						15 µM Cd						50 mM Na
						1	2	3	mean (N=3)	StdErr Norm	t-test P-value	1	2	3	mean (N=3)	StdErr Norm	t-test P-value	1	2	3	mean (N=3)	StdErr Norm	t-test P-value	1	2	3	mean (N=3)	StdErr Norm	t-test P-value
At1g05680.1	F3F20.13; F3F20_13	UDP-glucoronosyl/UDP-glucosyl transferase family protein; similar to UDP-glucoronosyl/UDP-glucosyl transferase family protein [Arabidopsis thaliana] (TAIR:AT1G05670.1); similar to unnamed protein product [Vitis vinifera] (GB:CAO46327.1); contains InterPro domain UDP-glucuronosyl/UDP-glucosyltransferase; (InterPro:IPR002213)	cellular component unknown, UDP-glycosyltransferase activity, transferase activity, transferring hexosyl groups, metabolic process, transferase activity, transferring glycosyl groups	H	65	4.90209	3.71091	3.90705	4.17335	0.368745	0.00771674	-2.62121	-0.561359	-0.503211	-1.22859	0.696511	0.219795	2.09902	0.0258847	4.01052	2.04514	1.15058	0.217464	0.521427	0.931039	3.6786	1.71035	0.9912	0.226572
At1g06570.1	4-HYDROXYPHENYLPYRUVATE DIOXYGENASE; HPD; PDS1; PHYTOENE DESATURATION 1	Mutation of the PDS1 locus disrupts the activity of p-hydroxyphenylpyruvate dioxygenase (HPPDase), the first committed step in the synthesis of both plastoquinone and tocopherols in plants.	chloroplast, cytosol, 4-hydroxyphenylpyruvate dioxygenase activity, carotenoid biosynthetic process, vitamin E biosynthetic process, plastoquinone biosynthetic process, mitochondrion	M	137	3.55846	3.64709	3.38345	3.52967	0.0774543	0.000481183	1.34417	0.998709	1.11817	1.15369	0.101296	0.00762114	0.917113	1.0476	1.72537	1.23003	0.250518	0.0390663	0.915936	0.89263	0.907397	0.905321	0.00680732	5.65341e-05
At1g08940.1	F7G19.18; F7G19_18	phosphoglycerate/bisphosphoglycerate mutase family protein; similar to phosphoglycerate/bisphosphoglycerate mutase family protein [Arabidopsis thaliana] (TAIR:AT3G05170.1); similar to unnamed protein product [Vitis vinifera] (GB:CAO68574.1); contains InterPro domain Phosphoglycerate mutase (InterPro:IPR013078)	cellular component unknown, catalytic activity, metabolic process	M	189	2.6955	3.34864	3.57119	3.20511	0.262779	0.00665491	1.02184	0.820186	0.579633	0.807218	0.127817	0.0241674	1.4584	1.51977	1.91532	1.63116	0.143178	0.00761676	0.652616	0.253183	0.869976	0.591925	0.18062	0.0818427
At1g14890.1	F10B6.30; F10B6_30	pectinesterase inhibitor; similar to invertase/pectin methylesterase inhibitor family protein [Arabidopsis thaliana] (TAIR:AT2G01610.1); similar to hypothetical protein [Vitis vinifera] (GB:CAN63370.1); contains InterPro domain Pectinesterase inhibitor; (InterPro:IPR006501)	biological process unknown, pectinesterase inhibitor activity	N	270	3.17458	2.42653	2.7108	2.77064	0.218007	0.0061344	0.876531	-0.453034	-0.353137	0.0234532	0.427512	0.961237	1.75607	1.42025	1.7546	1.64364	0.111698	0.00458648	0.73518	0.363267	0.242173	0.446873	0.148331	0.0947748
At1g15415.1	F9L1.37; F9L1_37	The protein encoded by this gene was identified as a part of pollen proteome by mass spec analysis. It has weak homology to LEA (late embryo abundant) proteins.	cellular component unknown, molecular function unknown, biological process unknown, male gametophyte	O	235	2.93902	2.75247	3.06933	2.92027	0.0919479	0.000989901	0.718015	0.296043	0.453535	0.489198	0.123111	0.0578876	1.89735	0.882559	3.69674	2.15888	0.82284	0.119733	0.645339	0.912373	0.1855	0.581071	0.212277	0.111565
At1g21130.1	T22I11.4; T22I11_4	O-methyltransferase, putative; similar to O-methyltransferase, putative [Arabidopsis thaliana] (TAIR:AT1G21120.1); similar to O-methyltransferase, putative [Arabidopsis thaliana] (TAIR:AT1G21100.1); similar to O-methyltransferase, putative [Arabidopsis thaliana] (TAIR:AT1G21110.1); similar to putative caffeic acid methyltransferase [Gossypium raimondii] (GB:ABO41834.1); contains InterPro domain O…	cytosol, O-methyltransferase activity, methyltransferase activity, protein dimerization activity	B, H	185	3.03036	3.4539	3.21482	3.23303	0.122602	0.00143495	-0.708446	0.313707	0.231264	-0.0544913	0.327842	0.883274	1.41085	2.31508	4.07125	2.59906	0.781009	0.0796579	1.46426	1.68583	1.66416	1.60475	0.0705228	0.0019257
At1g21400.1	F24J8.4; F24J8_4	2-oxoisovalerate dehydrogenase, putative / 3-methyl-2-oxobutanoate dehydrogenase, putative / branched-chain alpha-keto acid dehydrogenase E1 alpha subunit, putative; similar to 2-oxoisovalerate dehydrogenase, putative / 3-methyl-2-oxobutanoate dehydrogenase, putative / branched-chain alpha-keto acid dehydrogenase E1 alpha subunit, putative [Arabidopsis thaliana] (TAIR:AT5G09300.1); similar to 2-o…	3-methyl-2-oxobutanoate dehydrogenase (2-methylpropanoyl-transferring) activity, metabolic process	M	7	6.01847	5.34621	4.97085	5.44518	0.306444	0.00315225	3.37726	0.744955	1.17317	1.76513	0.81549	0.162846	2.80793	2.63598	2.14375	2.52922	0.199025	0.00613523	2.13535	0.378043	0.0820829	0.865157	0.640815	0.309482
At1g24909.1	F5A9.13	anthranilate synthase beta subunit, putative; similar to anthranilate synthase beta subunit, putative [Arabidopsis thaliana] (TAIR:AT1G25155.1); similar to anthranilate synthase beta subunit, putative [Arabidopsis thaliana] (TAIR:AT1G25083.1); similar to Os04g0463500 [Oryza sativa (japonica cultivar-group)] (GB:NP_001053011.1); similar to Os03g0718000 [Oryza sativa (japonica cultivar-group)] (GB:…	anthranilate synthase activity, catalytic activity, biosynthetic process, glutamine metabolic process, metabolic process	M	218	3.27491	2.97264	2.82038	3.02264	0.133573	0.00194713	1.76041	1.04405	0.635864	1.14677	0.328666	0.0732312	1.79046	1.14795	2.62096	1.85312	0.426373	0.0490741	2.04442	0.663379	0.774953	1.16092	0.442922	0.119934
At1g32170.1	XTH30; XTR4; XYLOGLUCAN ENDOTRANSGLYCOSYLASE 4	xyloglucan endotransglycosylase-related protein (XTR4)	cell wall, hydrolase activity, acting on glycosyl bonds, carbohydrate metabolic process, glucan metabolic process, endomembrane system, apoplast, male gametophyte, hypocotyl, root, stamen	C	329	2.76287	2.39434	2.51785	2.55835	0.108298	0.00178713	0.232038	0.302448	0.405162	0.313216	0.0502656	0.0248005	0.267245	0.309596	0.382678	0.31984	0.0337137	0.010929	-0.841439	-0.402559	-0.643009	-0.629002	0.126887	0.0383672
At1g33670.1	F14M2.19; F14M2_19	leucine-rich repeat family protein; similar to disease resistance protein-related / LRR protein-related [Arabidopsis thaliana] (TAIR:AT1G33590.1); similar to unnamed protein product [Vitis vinifera] (GB:CAO44580.1); contains InterPro domain Leucine-rich repeat, N-terminal (InterPro:IPR013210); contains InterPro domain Leucine-rich repeat; (InterPro:IPR001611)	protein binding, signal transduction, endomembrane system	B	196	2.84832	3.24535	3.43112	3.17493	0.171887	0.00291818	-0.658008	0.144659	0.00944249	-0.167969	0.248109	0.568217	1.43713	0.673071	3.0138	1.708	0.689148	0.131451	0.647867	0.619541	0.314959	0.527456	0.106563	0.0384764
At1g33720.1	CYP76C6	member of CYP76C	electron transport, oxygen binding, endomembrane system	L	121	4.39408	3.14675	3.59658	3.71247	0.364707	0.0095133	0.282748	0.386236	0.0155076	0.228164	0.110445	0.174829	0.105097	0.471095	0.56882	0.381671	0.141135	0.113856	0.761728	-0.0459231	0.0793343	0.265046	0.250959	0.401643
At1g43160.1	F1I21.18; F1I21_18; RAP2.6; RELATED TO AP2 6	encodes a member of the ERF (ethylene response factor) subfamily B-4 of ERF/AP2 transcription factor family (RAP2.6). The protein contains one AP2 domain. There are 7 members in this subfamily.	nucleus, DNA binding, transcription factor activity, regulation of transcription, DNA-dependent	DI	244	3.6567	2.5869	2.43166	2.89175	0.385089	0.0172755	-0.767915	1.00314	0.938543	0.391255	0.579885	0.569402	0.1795	1.72578	1.05609	0.987123	0.447701	0.158266	0.275992	-0.22847	-2.532	-0.828158	0.864276	0.439074
At1g54100.1	ALDEHYDE DEHYDROGENASE 7B4; ALDH7B4	Aldehyde dehydrogenase	3-chloroallyl aldehyde dehydrogenase activity, response to desiccation, response to salt stress, response to abscisic acid stimulus	M	190	3.40982	2.99204	3.20199	3.20128	0.120602	0.00141624	1.32523	1.28177	1.16079	1.25593	0.049197	0.0015309	1.50009	1.68113	1.74123	1.64082	0.0724689	0.00194498	0.512649	0.349455	0.788798	0.550301	0.128217	0.0502311
At1g55850.1	ATCSLE1; CELLULOSE SYNTHASE LIKE E1; CSLE1	encodes a protein similar to cellulose synthase	endoplasmic reticulum, cellulose synthase activity, polysaccharide biosynthetic process, plant-type cell wall biogenesis, transferase activity, transferring glycosyl groups, cellulose synthase activity	H	229	3.16454	2.87951	2.87004	2.97137	0.0966269	0.00105583	0.763244	0.391134	0.289285	0.481221	0.144044	0.0791123	2.44111	1.91507	2.89237	2.41618	0.282395	0.0133865	0.712977	0.941062	1.27135	0.975131	0.162087	0.0265347
At1g55920.1	ATSERAT2;1; SAT1; SAT5; SERINE ACETYLTRANSFERASE 1; SERINE ACETYLTRANSFERASE 2;1; SERINE ACETYLTRANSFERASE 5	Encodes a chloroplast/cytosol localized serine O-acetyltransferase involved in sulfur assimilation and cysteine biosynthesis. Expressed in the vascular system.	response to cold, chloroplast, cytosol, serine O-acetyltransferase activity, cellular response to sulfate starvation, root vascular system, root, leaf	H	290	2.85133	2.57711	2.65455	2.69433	0.0816188	0.000916393	1.18868	1.40304	1.2842	1.29198	0.0620026	0.00229516	1.84197	1.56691	1.90816	1.77235	0.104483	0.00345727	0.386122	0.30385	0.419618	0.369863	0.0343938	0.00853669
At1g58180.2	T15M6.18	carbonic anhydrase family protein / carbonate dehydratase family protein; similar to carbonic anhydrase family protein / carbonate dehydratase family protein [Arabidopsis thaliana] (TAIR:AT4G33580.1); similar to unnamed protein product [Vitis vinifera] (GB:CAO61613.1); contains InterPro domain Carbonic anhydrase, prokaryotic-like, conserved site; (InterPro:IPR015892); contains InterPro domain Car…	mitochondrion, carbonate dehydratase activity, zinc ion binding, carbon utilization, fruit, root, flower, leaf, stem	LM	206	3.70261	2.95461	2.6818	3.11301	0.30514	0.00947184	0.473928	0.476118	0.591921	0.513989	0.0389711	0.00569968	0.523256	1.54301	1.5129	1.19306	0.335012	0.0706012	-0.417788	-0.0717733	-0.245548	-0.245036	0.0998862	0.133651
At1g62840.1	F23N19.19; F23N19_19	similar to unknown protein [Arabidopsis thaliana] (TAIR:AT1G12320.1); similar to Os02g0455400 [Oryza sativa (japonica cultivar-group)] (GB:NP_001046773.1); similar to unknown protein [Oryza sativa (japonica cultivar-group)] (GB:BAD19988.1); contains InterPro domain Protein of unknown function DUF1442; (InterPro:IPR009902)	cellular component unknown, molecular function unknown, biological process unknown	O	134	3.43045	3.48528	3.79906	3.5716	0.11483	0.00103207	1.01975	0.202491	0.261496	0.494579	0.263137	0.20093	1.70827	1.49143	2.57479	1.92483	0.330953	0.0283133	0.96513	0.694674	0.700187	0.786664	0.0892473	0.0126277
At1g63090.1	ATPP2-A11; F16M19.16; F16M19_16; PHLOEM PROTEIN 2-A11	ATPP2-A11 (Phloem protein 2-A11); carbohydrate binding; Identical to F-box protein PP2-A11 (PP2A11) [Arabidopsis Thaliana] (GB:Q9CAN4;GB:Q84WN6); similar to ATPP2-A12 (PHLOEM PROTEIN 2-A12), carbohydrate binding [Arabidopsis thaliana] (TAIR:AT1G12710.1); similar to unnamed protein product [Vitis vinifera] (GB:CAO63669.1); contains InterPro domain Cyclin-like F-box (InterPro:IPR001810)	cellular component unknown, N-terminal protein myristoylation, carbohydrate binding	L	237	2.66569	2.68334	3.39135	2.91346	0.238999	0.00666217	1.16445	1.92774	1.91504	1.66907	0.25234	0.0221022	1.47641	1.10514	2.02649	1.53601	0.267633	0.029043	0.589265	0.844317	0.799579	0.744387	0.0786288	0.0109741
At1g63180.1	F16M19.8; F16M19_8; UDP-D-GLUCOSE/UDP-D-GALACTOSE 4-EPIMERASE 3; UGE3	Encodes a protein with UDP-D-glucose 4-epimerase activity. Involved in pollen development.	UDP-glucose 4-epimerase activity, pollen development, protein dimerization activity, columella root cap cell, seed, root, root stele, inflorescence, flower	B, M	195	3.82742	3.19176	2.50616	3.17512	0.381507	0.014132	-0.609101	-0.356704	-0.167743	-0.377849	0.127847	0.0979517	-0.355696	0.12502	1.17634	0.315223	0.452371	0.558013	-0.953695	-0.181596	-0.91344	-0.682911	0.250927	0.11265
At1g69880.1	ATH8; T17F3.9; T17F3_9; THIOREDOXIN H-TYPE 8	ATH8 (thioredoxin H-type 8); thiol-disulfide exchange intermediate; similar to ATH7 (thioredoxin H-type 7), thiol-disulfide exchange intermediate [Arabidopsis thaliana] (TAIR:AT1G59730.1); similar to thioredoxin [Brassica juncea] (GB:ABM54166.1); contains InterPro domain Thioredoxin family (InterPro:IPR015467); contains InterPro domain Thioredoxin-like fold (InterPro:IPR012336); contains InterPro…	cellular component unknown, N-terminal protein myristoylation, thiol-disulfide exchange intermediate activity, cell redox homeostasis	M	215	3.36211	2.76247	2.99847	3.04102	0.174405	0.00327298	1.04806	0.179543	0.138422	0.455342	0.296598	0.264502	0.96582	0.499132	1.00325	0.822733	0.162161	0.0367218	0.730242	0.426855	0.218363	0.458487	0.148611	0.090956
At1g69890.1	T17F3.8; T17F3_8	similar to unknown protein [Arabidopsis thaliana] (TAIR:AT1G27100.1); similar to Cytosolic fatty-acid binding; Actin-crosslinking proteins [Medicago truncatula] (GB:ABE82702.1); contains InterPro domain Protein of unknown function DUF569; (InterPro:IPR007679); contains InterPro domain Actin-crosslinking proteins; (InterPro:IPR008999)	molecular function unknown, biological process unknown	O	192	3.75297	2.92458	2.88693	3.18816	0.282615	0.00776654	0.806371	0.533819	0.499351	0.61318	0.0971064	0.0241739	0.878747	1.7603	1.46313	1.36739	0.258947	0.0340412	2.09366	0.80703	0.412814	1.1045	0.507502	0.161484
At1g70290.1	ATTPS8; ATTPSC; TPS8; TREHALOSE -6-PHOSPHATASE SYNTHASE S8	Encodes an enzyme putatively involved in trehalose biosynthesis. Though the protein has both trehalose-6-phosphate synthase (TPS)-like and trehalose-6-phosphate phosphatase (TPP)-like domains, neither activity has been detected in enzymatic assays nor has the protein been able to complement yeast TPS or TPP mutants.	alpha,alpha-trehalose-phosphate synthase (UDP-forming) activity, trehalose-phosphatase activity, root, flower, stem, rosette leaf, metabolic process, trehalose biosynthetic process, transferase activity, transferring glycosyl groups	C, H	269	3.04313	2.75665	2.51616	2.77198	0.152319	0.00300583	-0.266713	-0.221575	0.0926256	-0.131888	0.11301	0.363515	0.660969	1.13735	1.95419	1.25084	0.377608	0.0803091	0.249482	0.308562	-0.531034	0.00900332	0.270557	0.976476
At1g74000.1	SS3; STRICTOSIDINE SYNTHASE 3	encodes a protein similar to strictosidine synthase, which is involved in the production of monoterpene indole alkaloids. This gene belongs to a family of 13 members in Arabidopsis.	plant-type cell wall, biosynthetic process, strictosidine synthase activity	M	108	4.18199	3.43548	3.69795	3.7718	0.218641	0.00334336	1.22954	0.892709	1.20658	1.10961	0.108653	0.00945254	0.751222	1.52219	1.22211	1.16517	0.224372	0.0351386	1.75169	1.35022	1.07709	1.393	0.19591	0.0192113
At1g78830.1	F9K20.12; F9K20_12	curculin-like (mannose-binding) lectin family protein; similar to curculin-like (mannose-binding) lectin family protein / PAN domain-containing protein [Arabidopsis thaliana] (TAIR:AT1G78820.1); similar to hypothetical protein [Vitis vinifera] (GB:CAN75015.1); contains InterPro domain Curculin-like (mannose-binding) lectin; (InterPro:IPR001480); contains InterPro domain Glycoside hydrolase, famil…	plant-type cell wall, sugar binding, polysaccharide catabolic process	L	143	3.3762	3.04712	3.97636	3.46656	0.272026	0.00610147	-0.0713109	0.742493	0.889606	0.520262	0.29882	0.2238	1.34511	1.60786	2.82004	1.92434	0.454228	0.0514544	0.660365	1.06984	1.20503	0.97841	0.163741	0.0268832
At1g80160.1		lactoylglutathione lyase family protein / glyoxalase I family protein; similar to lactoylglutathione lyase family protein / glyoxalase I family protein [Arabidopsis thaliana] (TAIR:AT1G15380.1); similar to lactoylglutathione lyase family protein / glyoxalase I family protein [Arabidopsis thaliana] (TAIR:AT1G15380.2); similar to unnamed protein product [Vitis vinifera] (GB:CAO62772.1); contains In…	lactoylglutathione lyase activity, carbohydrate metabolic process, endomembrane system	M	50	4.71604	3.6504	4.61732	4.32792	0.339957	0.00611354	1.43312	0.756281	0.792775	0.994059	0.219784	0.0455686	1.36067	2.41463	0.745061	1.50679	0.487469	0.0906552	0.0468777	0.284351	0.0730052	0.134745	0.0751824	0.214966
At1g80380.1	F5I6.13; F5I6_13	encodes a glycerate kinase which catalyzes the last step of photorespiration C2 cycle.	chloroplast, glycerate kinase activity, photorespiration	A, H	179	4.01989	2.88748	2.86107	3.25614	0.381948	0.0134819	-0.730417	-1.32686	-1.37073	-1.14267	0.206515	0.0311454	0.420143	1.43092	1.07575	0.975606	0.296053	0.0810477	0.655779	-0.00470247	-0.366646	0.0948103	0.299313	0.781433
At2g15480.1	F9O13.3; UDP-GLUCOSYL TRANSFERASE 73B5; UGT73B5	UGT73B5 (UDP-GLUCOSYL TRANSFERASE 73B5); UDP-glycosyltransferase/ transferase, transferring glycosyl groups; similar to UGT73B4, UDP-glycosyltransferase/ transferase, transferring glycosyl groups [Arabidopsis thaliana] (TAIR:AT2G15490.1); similar to UGT73B2, UDP-glucosyltransferase/ UDP-glycosyltransferase/ flavonol 3-O-glucosyltransferase [Arabidopsis thaliana] (TAIR:AT4G34135.1); similar to UGT…	UDP-glycosyltransferase activity, endomembrane system, transferase activity, transferring glycosyl groups, response to other organism	H	224	2.79031	3.24746	2.92995	2.98924	0.135257	0.00204111	0.796879	0.765419	0.496655	0.686318	0.0952653	0.0187277	2.25835	1.17332	3.06403	2.16524	0.547783	0.0584488	0.313096	0.800154	0.493628	0.535626	0.142161	0.063778
At2g16660.1	T24I21.7, T24I21_7	nodulin family protein; similar to nodulin family protein [Arabidopsis thaliana] (TAIR:AT4G34950.1); similar to unnamed protein product [Vitis vinifera] (GB:CAO47362.1); contains InterPro domain Major facilitator superfamily MFS-1 (InterPro:IPR011701); contains InterPro domain MFS general substrate transporter (InterPro:IPR016196); contains InterPro domain Nodulin-like (InterPro:IPR010658)	endomembrane system	O	183	3.00357	3.12722	3.58617	3.23899	0.177222	0.00298037	1.71652	0.553697	0.542713	0.937644	0.389452	0.13775	1.61013	2.20097	1.77701	1.8627	0.175859	0.00879595	2.57161	0.49442	1.12256	1.3962	0.615043	0.151232
At2g18700.1	ATTPS11; ATTPSB; TPS11; TREHALOSE-6-PHOSPHATE SYNTHASE 11	Encodes an enzyme putatively involved in trehalose biosynthesis. The protein has a trehalose synthase (TPS)-like domain that may or may not be active as well as a trehalose phosphatase (TPP)-like domain.	mitochondrion, metabolic process, trehalose biosynthetic process, transferase activity, transferring glycosyl groups, root, flower, stem, rosette leaf	H	125	4.01595	3.78426	3.19654	3.66559	0.243873	0.00439711	0.788593	0.685685	0.868521	0.780933	0.0529191	0.00456056	1.14478	1.85462	2.40582	1.80174	0.364992	0.0386728	0.178393	0.114637	-0.29541	-0.00079347	0.148454	0.996221
At2g27830.1	F15K20.7; F15K20_7	similar to pentatricopeptide (PPR) repeat-containing protein [Arabidopsis thaliana] (TAIR:AT4G22760.1); similar to hypothetical protein [Catharanthus roseus] (GB:CAC09928.1)	molecular function unknown	O	226	3.81736	2.53142	2.61136	2.98672	0.415965	0.0188499	1.56838	0.7898	1.14491	1.1677	0.225046	0.0351942	0.747288	1.68467	1.57317	1.33504	0.295635	0.0457013	0.459377	0.805004	0.53387	0.599417	0.105019	0.0293509
At2g28400.1	T1B3.8; T1B3_8	similar to unknown protein [Arabidopsis thaliana] (TAIR:AT5G60680.1); similar to Protein of unknown function DUF584 [Medicago truncatula] (GB:ABE80969.1); contains InterPro domain Protein of unknown function DUF584; (InterPro:IPR007608)	molecular function unknown, biological process unknown	O	220	2.66175	3.2284	3.17223	3.02079	0.180251	0.00354163	1.05722	1.90792	2.20821	1.72445	0.344695	0.0377092	1.13666	1.67933	1.84727	1.55442	0.214433	0.0185038	2.69027	2.28502	0.770138	1.91514	0.584333	0.0818291
At2g29440.1	ARABIDOPSIS THALIANA GLUTATHIONE S-TRANSFERASE TAU 6; ATGSTU6; GLUTATHIONE S-TRANSFERASE 24; GST24	Encodes glutathione transferase belonging to the tau class of GSTs. Naming convention according to Wagner et al. (2002).	glutathione transferase activity, cytoplasm, toxin catabolic process	H	48	3.3354	4.42167	5.28424	4.3471	0.563816	0.016409	1.51675	1.1861	1.47383	1.39223	0.103807	0.00551354	2.05349	1.6143	2.49095	2.05291	0.253068	0.0148583	1.54278	0.91765	1.45943	1.30662	0.195967	0.0217625
At2g32150.1	F22D22.10; F22D22_10	haloacid dehalogenase-like hydrolase family protein; similar to haloacid dehalogenase-like hydrolase family protein [Arabidopsis thaliana] (TAIR:AT5G02230.1); similar to haloacid dehalogenase-like hydrolase family protein [Arabidopsis thaliana] (TAIR:AT5G02230.2); similar to unknown [Populus trichocarpa] (GB:ABK94360.1); contains InterPro domain Haloacid dehalogenase-like hydrolase; (InterPro:IPR…	cellular component unknown, hydrolase activity, metabolic process	C	251	2.9501	3.02201	2.5734	2.8485	0.139108	0.00237639	0.888063	1.44703	1.48905	1.27472	0.193707	0.0223218	0.678183	1.22321	1.2808	1.06073	0.191996	0.0312352	1.25303	1.19338	-0.0655558	0.793616	0.429931	0.206188
At2g38250.1	F16M14.18; F16M14_18	DNA-binding protein-related; similar to transcription factor [Arabidopsis thaliana] (TAIR:AT5G01380.1); similar to unnamed protein product [Vitis vinifera] (GB:CAO50136.1); contains InterPro domain SANT, DNA-binding; (InterPro:IPR001005)	transcription factor activity, regulation of transcription	I	104	3.67535	3.57017	4.09546	3.78033	0.160467	0.00179696	2.21174	1.79859	1.24926	1.7532	0.278768	0.0243626	2.58715	1.36909	2.62042	2.19222	0.411678	0.033503	2.65841	1.67535	1.07482	1.80286	0.461565	0.0597328
At2g38870.1	T7F6.4; T7F6_4	protease inhibitor, putative; similar to serine protease inhibitor, potato inhibitor I-type family protein [Arabidopsis thaliana] (TAIR:AT2G38900.1); similar to type I proteinase inhibitor-like protein [Citrus x paradisi] (GB:AAN76363.1); contains InterPro domain Proteinase inhibitor I13, potato inhibitor I; (InterPro:IPR000864)	cellular component unknown, serine-type endopeptidase inhibitor activity, response to wounding, defense response to fungus	N	84	3.74619	3.9829	4.16911	3.96607	0.122377	0.000950742	-0.395228	0.0593074	0.0243696	-0.103851	0.146038	0.550759	1.61711	2.21228	2.43339	2.08759	0.243748	0.0133604	1.14418	1.08636	1.45392	1.22815	0.11411	0.0085224
At2g39660.1	BIK1; BOTRYTIS-INDUCED KINASE1; F12L6.32; F12L6_32	Encodes a plasma membrane-localized ser/thr protein kinase that is a crucial component of host response signaling required to activate the resistance responses to Botrytis and A. brassicicola infection. It is likely a negative regulator of salicylic acid accumulation and basal defense against virulent bacterial pathogens.	cytoplasm, nucleolus, nucleus, plasma membrane, kinase activity, N-terminal protein myristoylation, response to fungus, protein amino acid autophosphorylation, defense response to fungus	A	194	3.04397	3.3215	3.19051	3.18533	0.0801572	0.000632651	0.846357	0.247989	0.19936	0.431235	0.208035	0.173935	1.92497	1.76785	2.54935	2.08072	0.238665	0.0129027	0.666038	0.491447	0.865891	0.674459	0.108175	0.0247722
At2g45570.1	CYP76C2	member of CYP76C	electron transport, oxygen binding	L	227	3.49804	2.54418	2.91505	2.98576	0.277616	0.00853481	0.12966	0.129969	0.149615	0.136415	0.00660066	0.00233308	-0.357673	0.334763	0.272493	0.0831943	0.221166	0.74295	-0.0177713	-0.103787	0.24263	0.0403571	0.10414	0.735719
At2g47550.1	T30B22.15	pectinesterase family protein; similar to ATPMEPCRB, pectinesterase [Arabidopsis thaliana] (TAIR:AT4G02330.1); similar to pectinesterase family protein [Arabidopsis thaliana] (TAIR:AT1G02810.1); similar to unnamed protein product [Vitis vinifera] (GB:CAO40042.1); similar to papillar cell-specific pectin methylesterase-like protein [Brassica napus] (GB:AAK84428.1); contains InterPro domain Pectin …	plant-type cell wall, pectinesterase activity, cell wall modification, flower	C	158	2.70773	3.57829	3.84648	3.3775	0.343718	0.0101984	-0.797008	-1.18035	-1.18709	-1.05482	0.128918	0.0146109	1.41345	1.75496	2.34115	1.83652	0.270891	0.0210716	-0.36586	-0.445296	-0.668785	-0.493314	0.090683	0.0321697
At3g06850.2	BCE2; DARK INDUCIBLE 3; DIN3; LTA1	dihydrolipoamide branched chain acyltransferase	mitochondrion, acetyltransferase activity, dihydrolipoamide branched chain acyltransferase activity, response to light stimulus, response to sucrose stimulus, alpha-ketoacid dehydrogenase activity	H, M	110	4.19097	3.67279	3.43999	3.76792	0.221944	0.00345168	0.222938	0.0689126	0.47179	0.254547	0.11737	0.162355	-0.330906	1.35201	0.288652	0.436585	0.491414	0.468047	0.0410645	-0.0677646	-0.0777668	-0.0348223	0.0380531	0.456741
At3g09390.1	ARABIDOPSIS THALIANA METALLOTHIONEIN-1; ARABIDOPSIS THALIANA METALLOTHIONEIN-K; ATMT-1; ATMT-K; METALLOTHIONEIN 2A; MT2; MT2A	metallothionein, binds to and detoxifies excess copper and other metals, limiting oxidative damage	cellular component unknown, copper ion binding, cellular copper ion homeostasis, leaf trichome, cotyledon	L	248	3.3394	2.83046	2.44007	2.86998	0.260366	0.00813002	0.653677	0.175384	0.229325	0.352795	0.151245	0.144885	-0.574606	-0.0113351	0.105677	-0.160088	0.209994	0.525491	0.584068	0.684801	0.946195	0.738355	0.107912	0.0206994
At3g15356.1		legume lectin family protein; similar to legume lectin family protein [Arabidopsis thaliana] (TAIR:AT3G16530.1); similar to unnamed protein product [Vitis vinifera] (GB:CAO69752.1); contains InterPro domain Legume lectin, alpha; (InterPro:IPR000985); contains InterPro domain Concanavalin A-like lectin/glucanase, subgroup (InterPro:IPR013320); contains InterPro domain L-type lectin, plant (InterPr…	biological process unknown, carbohydrate binding, endomembrane system	L	135	3.39964	3.48174	3.75848	3.54662	0.108549	0.00093544	0.735341	0.200768	0.323001	0.419703	0.161715	0.121903	1.60467	1.13279	2.1614	1.63295	0.297269	0.0315785	1.07735	0.851435	0.868318	0.932368	0.0726548	0.00601755
At3g21780.1	MSD21.11; UDP-GLUCOSYL TRANSFERASE 71B6; UGT71B6	Encodes a protein with UDP-glucosyl transferase activity that was shown to preferentially glucosylates abscisic acid (ABA), and not its catabolites. Moreover, UGT71B6 was shown to have a strict preference for the naturally-occurring ABA enantiomer, (+)-ABA, and not its 'unnatural' relative, (-)-ABA. This is in contrast to the other identified UGT genes catalyzing the glucosylation of ABA which we…	UDP-glycosyltransferase activity, response to osmotic stress, response to salt stress, endomembrane system, response to abscisic acid stimulus, abscisic acid catabolic process, transferase activity, transferring glycosyl groups, rosette leaf, abscisic acid glucosyltransferase activity	H	231	3.54491	2.66534	2.6631	2.95778	0.293565	0.00970769	0.751662	1.45093	0.657167	0.953254	0.250331	0.0625603	1.4459	3.06192	2.35682	2.28822	0.467765	0.0393395	1.33634	1.33671	0.354999	1.00935	0.327177	0.0909617
At3g22250.1	MMP21.3	UDP-glucoronosyl/UDP-glucosyl transferase family protein; similar to ATUGT85A1/UGT85A1 (UDP-GLUCOSYL TRANSFERASE 85A1), UDP-glycosyltransferase/ glucuronosyltransferase/ transferase, transferring glycosyl groups / transferase, transferring hexosyl groups [Arabidopsis thaliana] (TAIR:AT1G22400.1); similar to unnamed protein product [Vitis vinifera] (GB:CAO15326.1); contains InterPro domain UDP-glu…	UDP-glycosyltransferase activity, metabolic process, transferase activity, transferring glycosyl groups	H	213	3.91164	2.72328	2.53695	3.05729	0.430546	0.0192609	-0.595163	0.117902	0.0176636	-0.153199	0.222868	0.562842	-0.195845	0.24043	1.09893	0.381172	0.380336	0.421805	-0.258557	-0.581412	-0.683035	-0.507668	0.127964	0.0580572
At3g26200.1	CYP71B22	putative cytochrome P450	electron transport, oxygen binding	L	112	3.66479	4.04916	3.56636	3.7601	0.147295	0.00153101	-0.575654	0.768486	0.716203	0.303012	0.439592	0.561863	2.09531	2.67258	2.12696	2.29828	0.187373	0.00658116	1.09893	0.673612	0.416974	0.72984	0.198863	0.0668801
At3g48520.1	CYP94B3	member of CYP94B	electron transport, oxygen binding, endomembrane system	L	219	3.37645	2.80803	2.88324	3.02257	0.178264	0.00346033	0.654079	0.231268	0.246577	0.377308	0.138456	0.112405	0.534345	1.8521	0.797996	1.06148	0.402571	0.118752	0.668657	0.914484	0.54114	0.708094	0.109564	0.0231148
At3g54640.1	TRP3; TRYPTOPHAN SYNTHASE ALPHA CHAIN; TRYPTOPHAN-REQUIRING 3; TSA1	Catalyzes the conversion of indole-3-glycerolphosphate to indole, the penultimate reaction in the biosynthesis of tryptophan. Functions as a heterocomplex with tryptophan synthase beta subunit (TSA2).	chloroplast, tryptophan synthase activity, tryptophan biosynthetic process	M	259	2.74501	2.73576	2.9558	2.81219	0.0718548	0.000652223	0.829723	0.598941	0.486388	0.638351	0.101052	0.0241553	0.973878	1.28017	1.38566	1.21324	0.123494	0.0102026	1.21921	0.520244	0.75867	0.832709	0.205143	0.0556717
At3g55840.1	F27K19.20	similar to unknown protein [Arabidopsis thaliana] (TAIR:AT2G40000.1); similar to putative Hs1pro-1-like receptor [Glycine max] (GB:AAG44839.1); contains InterPro domain Hs1pro-1, C-terminal; (InterPro:IPR009743); contains InterPro domain Hs1pro-1, N-terminal; (InterPro:IPR009869)	cellular component unknown, molecular function unknown, biological process unknown	O	119	4.2662	2.68404	4.23685	3.72903	0.522562	0.0190773	1.28649	0.733268	1.00467	1.00814	0.15971	0.0241899	2.69596	1.53378	4.05794	2.76256	0.729422	0.063181	2.28039	1.38546	0.796832	1.48756	0.431297	0.0747584
At3g59710.1	T16L24.260	short-chain dehydrogenase/reductase (SDR) family protein; similar to short-chain dehydrogenase/reductase (SDR) family protein [Arabidopsis thaliana] (TAIR:AT5G51030.1); similar to putative short-chain hydrogenase/reductase [Musa acuminata] (GB:AAR96014.1); contains InterPro domain Glucose/ribitol dehydrogenase; (InterPro:IPR002347); contains InterPro domain Short-chain dehydrogenase/reductase SDR…	oxidoreductase activity, metabolic process, endomembrane system	M	127	4.91203	2.82111	3.22731	3.65349	0.640105	0.0293517	1.4971	0.879813	0.534852	0.970588	0.28146	0.0747829	1.89135	3.28061	1.14277	2.10491	0.626309	0.0782797	1.3989	0.901246	1.32369	1.20795	0.154879	0.016045
At3g59750.1	F24G16.20	receptor lectin kinase, putative; similar to ATHLECRK (ARABIDOPSIS THALIANA LECTIN-RECEPTOR KINASE), kinase [Arabidopsis thaliana] (TAIR:AT3G59700.1); similar to lectin protein kinase family protein [Arabidopsis thaliana] (TAIR:AT2G43700.1); similar to receptor lectin kinase 3 (lecRK3) [Arabidopsis thaliana] (TAIR:AT3G59740.1); similar to unnamed protein product [Vitis vinifera] (GB:CAO15684.1); …	kinase activity, protein amino acid phosphorylation, endomembrane system	A	182	3.00492	3.08127	3.65114	3.24578	0.203879	0.00392234	1.47629	0.680246	0.711453	0.955997	0.260304	0.0667964	2.467	1.81396	3.52475	2.60191	0.498447	0.034795	1.48383	1.15379	0.963498	1.20037	0.152001	0.0156591
At4g20830.2	F21C20.180; F21C20_180	FAD-binding domain-containing protein; Identical to Reticuline oxidase-like protein precursor [Arabidopsis Thaliana] (GB:Q9SVG4;GB:Q3E9Y2;GB:Q8H7B5); similar to FAD-binding domain-containing protein [Arabidopsis thaliana] (TAIR:AT4G20840.1); similar to electron carrier [Arabidopsis thaliana] (TAIR:AT1G11770.1); similar to unnamed protein product [Vitis vinifera] (GB:CAO42591.1); contains InterPro…	plant-type cell wall, plasma membrane, electron carrier activity, response to oxidative stress	M	93	3.27038	3.95308	4.39091	3.87146	0.326035	0.00701763	0.111418	0.526781	0.623041	0.420413	0.156977	0.115714	1.99451	1.88422	2.99126	2.29	0.352073	0.0228308	0.990825	0.938005	0.940926	0.956585	0.0171406	0.00032092
At4g24110.1	T19F6.100; T19F6_100	similar to Hypothetical protein [Oryza sativa (japonica cultivar-group)] (GB:AAO17020.1)	cellular component unknown, molecular function unknown, biological process unknown	O	234	2.90346	2.83145	3.06883	2.93458	0.0702702	0.000572897	-0.262934	0.345549	0.115685	0.0661001	0.177395	0.745216	1.83411	1.43969	2.22049	1.83143	0.225402	0.0148116	1.53743	1.05609	1.24554	1.27968	0.139996	0.0117574
At4g24350.1	T22A6.180; T22A6_180	phosphorylase family protein; similar to phosphorylase family protein [Arabidopsis thaliana] (TAIR:AT4G24340.1); similar to unnamed protein product [Vitis vinifera] (GB:CAO17977.1); contains InterPro domain Nucleoside phosphorylase; (InterPro:IPR000845)	nucleoside metabolic process, endomembrane system, nutrient reservoir activity	N	173	4.4082	2.04999	1.97614	2.81144	0.798661	0.0720819	0.683454	0.0584291	0.150901	0.297595	0.194768	0.266107	1.47313	0.735682	2.26794	1.49225	0.442429	0.077785	1.16069	0.14764	-0.256356	0.350659	0.421473	0.492938
At4g25780.1	F14M19.60; F14M19_60	pathogenesis-related protein, putative; similar to allergen V5/Tpx-1-related family protein [Arabidopsis thaliana] (TAIR:AT5G57625.1); similar to hypothetical protein [Vitis vinifera] (GB:CAN72926.1); contains InterPro domain Allergen V5/Tpx-1 related; (InterPro:IPR001283); contains InterPro domain SCP-like extracellular (InterPro:IPR014044); contains InterPro domain Ves allergen (InterPro:IPR002…	extracellular region, molecular function unknown, biological process unknown	O	83	5.19149	3.24518	3.46362	3.96676	0.615604	0.0232476	-1.78366	-0.193228	-0.456423	-0.811104	0.492178	0.241119	0.91769	4.00427	4.56919	3.16372	1.13479	0.108179	-2.09811	-1.58545	-0.695652	-1.45974	0.409706	0.0705422
At4g28350.1	F20O9.40; F20O9_40	lectin protein kinase family protein; similar to lectin protein kinase, putative [Arabidopsis thaliana] (TAIR:AT4G04960.1); similar to unnamed protein product [Vitis vinifera] (GB:CAO69752.1); similar to lectin kinase [Pisum sativum] (GB:ABU75307.1); contains InterPro domain Legume lectin, alpha; (InterPro:IPR000985); contains InterPro domain Concanavalin A-like lectin/glucanase, subgroup (InterP…	kinase activity, protein amino acid phosphorylation, carbohydrate binding, endomembrane system	A, L	96	4.11551	3.52847	3.93257	3.85885	0.173428	0.00201376	0.607801	0.00784823	0.227688	0.281112	0.175239	0.249878	1.35132	0.860574	2.53442	1.5821	0.496785	0.0860604	0.496316	0.57796	0.285901	0.453392	0.086999	0.0349034
At4g30430.1	F17I23.230; F17I23_230; TET9; TETRASPANIN9	Member of TETRASPANIN family	integral to membrane, molecular function unknown, aging, endomembrane system	O	267	2.7839	2.7177	2.82104	2.77421	0.0302239	0.000118671	0.770817	0.887414	0.733323	0.797185	0.0463949	0.00336994	1.44955	1.98868	2.01212	1.81678	0.183741	0.010074	1.88456	1.01641	0.275409	1.05879	0.465006	0.150516
At4g31970.1	CYP82C2	member of CYP82C	electron transport, oxygen binding, endomembrane system	L	86	2.66022	5.19496	3.93447	3.92988	0.731722	0.0329637	-1.45147	-0.765261	-0.784317	-1.00035	0.225626	0.0472921	-0.0161836	3.16714	1.84082	1.66392	0.923192	0.213273	-1.52774	-0.667398	-0.730814	-0.975318	0.276818	0.0719678
At4g35480.1	RHA3B	Encodes a putative RING-H2 finger protein RHA3b.	protein binding, zinc ion binding	B, L	97	4.27756	3.48437	3.81084	3.85759	0.230163	0.003541	1.70133	1.07798	1.0861	1.28847	0.206444	0.0247237	2.26156	1.78381	2.64169	2.22902	0.248183	0.012171	1.22881	0.861804	1.12311	1.07124	0.109072	0.0102086
At4g35770.1	ARABIDOPSIS THALIANA SENESCENCE 1; ATSEN1; DARK INDUCIBLE 1; DIN1; SEN1; SENESCENCE 1	Senescence-associated gene that is strongly induced by phosphate starvation. Transcripts are differentially regulated at the level of mRNA stability at different times of day. mRNAs are targets of the mRNA degradation pathway mediated by the downstream (DST) instability determinant.	chloroplast, molecular function unknown, aging, response to wounding, response to jasmonic acid stimulus, molecular function unknown, aging, response to light stimulus, response to oxidative stress, response to sucrose stimulus	O	32	4.96808	4.45918	4.29019	4.57249	0.203726	0.00197924	2.80168	0.971821	1.11958	1.63103	0.586879	0.108756	0.527438	2.28616	0.679395	1.16433	0.562628	0.174372	0.854105	0.782295	0.714618	0.783673	0.0402724	0.00263044
At4g37390.1	AUR3; AUXIN UPREGULATED 3; YADOKARI 1; YDK1	Encodes an IAA-amido synthase that conjugates Asp and other amino acids to auxin in vitro. Lines carrying insertions in this gene are hypersensitive to auxin. May function as a negative component in auxin signaling by regulating auxin activity.	response to auxin stimulus, auxin homeostasis, indole-3-acetic acid amido synthetase	M	40	4.50811	4.70974	4.08929	4.43571	0.182729	0.00169273	1.65888	0.529182	0.910475	1.03285	0.331807	0.0895572	0.990524	0.693004	2.37356	1.35236	0.51777	0.120629	1.54667	0.867541	0.735302	1.04984	0.251334	0.0528139
At4g37610.1	BT5; BTB AND TAZ DOMAIN PROTEIN 5; F19F18.100; F19F18_100	BT5 (BTB and TAZ domain protein 5); protein binding / transcription regulator; similar to BT4 (BTB AND TAZ DOMAIN PROTEIN 4), protein binding [Arabidopsis thaliana] (TAIR:AT5G67480.2); similar to BT4 (BTB AND TAZ DOMAIN PROTEIN 4), protein binding / transcription regulator [Arabidopsis thaliana] (TAIR:AT5G67480.1); similar to unnamed protein product [Vitis vinifera] (GB:CAO72001.1); contains Inte…	nucleus, protein binding, regulation of transcription, DNA-dependent, transcription regulator activity	B, N	268	2.9515	2.76683	2.60178	2.77337	0.101009	0.00132385	0.438375	-0.0640168	0.00498555	0.126448	0.15723	0.50567	0.588341	1.43291	1.1531	1.05812	0.248388	0.0509321	1.01381	-0.248017	-0.32483	0.146986	0.433977	0.767092
At4g37770.1	ACS8	Encodes an auxin inducible ACC synthase.	cellular component unknown, 1-aminocyclopropane-1-carboxylate synthase activity, ethylene biosynthetic process	M	58	4.69583	4.25194	3.7896	4.24579	0.261623	0.00377546	1.84867	-0.180706	1.10755	0.925172	0.592886	0.259025	2.1359	0.709879	2.99381	1.94653	0.666079	0.0998604	2.68818	2.16611	0.426143	1.76014	0.683815	0.12357
At5g01100.1	F7J8.80; F7J8_80	similar to unknown protein [Arabidopsis thaliana] (TAIR:AT2G37980.1); similar to unknown protein [Arabidopsis thaliana] (TAIR:AT3G54100.1); similar to Os09g0442900 [Oryza sativa (japonica cultivar-group)] (GB:NP_001063294.1); similar to Plant protein family, putative [Medicago truncatula] (GB:ABE88136.1); contains InterPro domain Protein of unknown function DUF246, plant; (InterPro:IPR004348)	molecular function unknown, biological process unknown	O	172	2.70602	3.20786	3.96432	3.29273	0.36571	0.012112	-0.0278673	-0.181302	-0.163588	-0.124253	0.0484632	0.124375	2.12577	1.91845	3.34582	2.46335	0.445278	0.0311558	1.46375	1.55516	1.63159	1.55017	0.0485163	0.000978097
At5g05730.1	A-METHYL TRYPTOPHAN RESISTANT 1; AMT1; ANTHRANILATE SYNTHASE ALPHA SUBUNIT 1; ASA1; TRP5; TRYPTOPHAN BIOSYNTHESIS 5; WEAK ETHYLENE INSENSITIVE 2; WEI2	ASA1 encodes the alpha subunit of anthranilate synthase, which catalyzes the rate-limiting step of tryptophan synthesis. ASA1 is induced by ethylene, and forms a link between ethylene signalling and auxin synthesis in roots.	chloroplast, anthranilate synthase complex, anthranilate synthase activity, response to bacterium, response to wounding, tryptophan biosynthetic process, response to ethylene stimulus, auxin biosynthetic process, pericycle, cotyledon vascular system, lateral root primordium, primary root tip, lateral root primordium development	M	157	3.07503	3.17849	3.88974	3.38108	0.256075	0.00568728	1.29893	1.24155	1.1802	1.24023	0.0342808	0.000763138	1.91719	1.77746	3.08418	2.25961	0.414253	0.032005	1.77521	0.974374	1.06146	1.27035	0.253679	0.0376401
At5g08350.1	F8L15.80; F8L15_80	GRAM domain-containing protein / ABA-responsive protein-related; Identical to GEM-like protein 4 [Arabidopsis Thaliana] (GB:Q9FTA0;GB:Q8GWV3); similar to GRAM domain-containing protein / ABA-responsive protein-related [Arabidopsis thaliana] (TAIR:AT5G23370.1); similar to unnamed protein product [Vitis vinifera] (GB:CAO66463.1); contains InterPro domain GRAM (InterPro:IPR004182)	cellular component unknown, molecular function unknown, biological process unknown	O	236	2.88296	3.11792	2.75197	2.91761	0.107054	0.00134361	0.485043	0.484601	0.754557	0.574733	0.0899118	0.0236104	0.276765	-0.0511887	0.161862	0.129146	0.0960748	0.311057	-0.149186	-0.840296	-0.481917	-0.490466	0.199552	0.13324
At5g16370.1	MQK4.9; MQK4_9	AMP-binding protein, putative; similar to AMP-binding protein, putative [Arabidopsis thaliana] (TAIR:AT5G16340.1); similar to AMP-binding protein, putative [Arabidopsis thaliana] (TAIR:AT1G75960.1); similar to AMP-binding protein, putative [Arabidopsis thaliana] (TAIR:AT1G21540.1); similar to unnamed protein product [Vitis vinifera] (GB:CAO22162.1); similar to hypothetical protein [Vitis vinifera…	catalytic activity, metabolic process	M	245	3.31706	2.60443	2.72546	2.88232	0.220159	0.00578377	-0.039365	-0.119803	-0.154047	-0.104405	0.0339893	0.0916478	0.287865	0.767726	0.704151	0.58658	0.150481	0.059955	0.25358	0.176373	0.2603	0.230084	0.0269256	0.0134197
At5g19230.1	T24G5.130; T24G5_130	Identical to Uncharacterized GPI-anchored protein At5g19230 precursor [Arabidopsis Thaliana] (GB:Q8GUL8); similar to unknown protein [Arabidopsis thaliana] (TAIR:AT5G19250.1); similar to conserved hypothetical protein [Medicago truncatula] (GB:ABD32399.1); contains domain PR-1-like (SSF55797)	molecular function unknown, biological process unknown, anchored to membrane	O	262	2.87509	2.80614	2.73278	2.80467	0.0410877	0.000214546	0.0239914	-0.33867	-0.281456	-0.198712	0.11257	0.219569	0.769476	1.60164	1.25534	1.20882	0.241349	0.0376272	0.839684	0.520493	0.226795	0.528991	0.176977	0.0960694
At5g24780.1	ATVSP; VEGETATIVE STORAGE PROTEIN 1; VSP1	encodes an acid phosphatase similar to soybean vegetative storage proteins. Gene expression is induced by wounding and jasmonic acid.	acid phosphatase activity, endomembrane system, response to jasmonic acid stimulus, transcription factor binding, defense response, response to jasmonic acid stimulus, fruit, gynoecium, valve	B, C	133	3.86234	3.74531	3.12946	3.57904	0.227314	0.00400961	0.931131	0.372941	0.359336	0.554469	0.188372	0.0986375	0.658967	2.89789	0.54675	1.36787	0.765697	0.215944	1.94573	0.800217	1.07976	1.27524	0.344823	0.0659636
At5g35940.1	MEE13.1; MEE13_1	jacalin lectin family protein; similar to jacalin lectin family protein [Arabidopsis thaliana] (TAIR:AT5G35950.1); similar to jasmonate inducible protein [Brassica napus] (GB:CAA72271.1); contains InterPro domain Mannose-binding lectin (InterPro:IPR001229)	cellular component unknown, molecular function unknown, biological process unknown	O	191	3.16267	3.20125	3.21145	3.19179	0.0148551	2.16606e-05	-1.97651	0.489483	0.580742	-0.302095	0.837621	0.752886	0.334906	-0.855126	0.953469	0.144416	0.530713	0.81105	1.89451	1.41804	1.12802	1.48019	0.223437	0.0220361
At5g46180.1	DELTA-OAT	ornithine delta-aminotransferase	mitochondrion, ornithine-oxo-acid transaminase activity, ornithine-oxo-acid transaminase activity, proline biosynthetic process, hyperosmotic salinity response	H	250	2.91429	2.82522	2.81182	2.85044	0.0321563	0.00012724	1.19659	1.11566	1.11062	1.14096	0.0278554	0.000595514	1.27207	1.49713	1.78818	1.51913	0.149394	0.00953306	0.686296	0.552646	0.654771	0.631238	0.0403357	0.0040583
At5g49700.1	K2I5.6; K2I5_6	DNA-binding protein-related; similar to DNA-binding protein-related [Arabidopsis thaliana] (TAIR:AT1G14490.1); similar to hypothetical protein [Vitis vinifera] (GB:CAN74013.1); similar to unnamed protein product [Vitis vinifera] (GB:CAO61615.1); contains InterPro domain Predicted AT-hook DNA-binding (InterPro:IPR014476); contains InterPro domain Protein of unknown function DUF296 (InterPro:IPR005…	molecular function unknown, biological process unknown	O	184	3.45828	3.09428	3.16224	3.23827	0.111743	0.0011886	1.22444	0.93871	0.829467	0.997539	0.117752	0.0136494	1.87355	2.15161	1.79176	1.93898	0.108909	0.00314004	0.0169876	0.216878	0.399768	0.211211	0.110536	0.196203
At5g52400.1	CYP715A1	member of CYP715A	oxygen binding, endomembrane system	L	145	3.6012	3.16359	3.61934	3.46138	0.148986	0.00184752	0.515287	0.063837	0.0161306	0.198418	0.159032	0.33843	1.32852	1.63021	3.01377	1.99083	0.51883	0.0616983	1.27854	1.17905	0.281083	0.912891	0.317207	0.102508
At5g53970.1	K19P17.14; K19P17_14	encodes tyrosine aminotransferase which is strongly induced upon aging and coronatine treatment	cellular component unknown, transaminase activity, tyrosine transaminase activity, biosynthetic process, vitamin E biosynthetic process	H	187	3.66447	2.55744	3.46347	3.22846	0.340491	0.0109408	0.921323	0.475607	0.824485	0.740471	0.13535	0.0318256	1.59504	1.90748	1.63335	1.71195	0.0983843	0.00328641	0.994126	0.747366	1.73602	1.15917	0.29709	0.0598508
At5g53990.1	K19P17.16; K19P17_16	glycosyltransferase family protein; similar to glycosyltransferase family protein [Arabidopsis thaliana] (TAIR:AT1G64920.1); similar to glycosyltransferase family protein [Arabidopsis thaliana] (TAIR:AT4G09500.2); similar to glycosyltransferase family protein [Arabidopsis thaliana] (TAIR:AT1G64910.1); similar to hypothetical protein [Vitis vinifera] (GB:CAN63555.1); contains InterPro domain UDP-g…	metabolic process, transferase activity, transferring glycosyl groups	H	178	3.17729	3.41445	3.17852	3.25676	0.0788491	0.000585654	1.41713	2.23449	2.1132	1.92161	0.254655	0.0171125	1.35405	3.26362	1.67156	2.09641	0.590758	0.0710497	1.57604	1.40538	1.17571	1.38571	0.115984	0.00693293
At5g54300.1	MDK4.12; MDK4_12	similar to unknown protein [Arabidopsis thaliana] (TAIR:AT1G61260.1); similar to Protein of unknown function DUF761, plant [Medicago truncatula] (GB:ABE84235.1); contains InterPro domain Protein of unknown function DUF761, plant; (InterPro:IPR008480)	molecular function unknown, biological process unknown, endomembrane system	O	80	4.41459	4.1636	3.36556	3.98125	0.316257	0.00625106	2.19433	0.725535	0.814349	1.24474	0.475488	0.120178	0.592244	-0.41588	1.13626	0.437541	0.454692	0.437444	0.771793	1.28637	1.13618	1.06478	0.152775	0.019972
At5g54810.1	TRP2; TRPB; TRYPTOPHAN BIOSYNTHESIS 2; TRYPTOPHAN BIOSYNTHESIS B; TRYPTOPHAN SYNTHASE BETA-SUBUNIT 1; TSB1	A.thaliana tryptophan synthase beta subunit (trpB)	chloroplast, tryptophan synthase activity, indoleacetic acid biosynthetic process, response to oxidative stress	M	280	2.7956	2.66921	2.70354	2.72278	0.0377333	0.000191999	0.193474	-0.177026	-0.095388	-0.0263134	0.112392	0.836674	0.967423	0.79823	1.50007	1.08857	0.211464	0.0357262	1.2406	0.886401	0.465825	0.864274	0.223931	0.0610483
At5g61890.1	K22G18.1; K22G18_1	encodes a member of the ERF (ethylene response factor) subfamily B-4 of ERF/AP2 transcription factor family. The protein contains one AP2 domain. There are 7 members in this subfamily.	nucleus, DNA binding, transcription factor activity, regulation of transcription, DNA-dependent	D, I	278	2.94987	2.52665	2.72863	2.73505	0.122216	0.00199081	0.414339	0.131178	0.154137	0.233218	0.0908028	0.124014	0.857924	1.82371	1.56564	1.41576	0.288694	0.0391554	0.391478	0.193425	0.165501	0.250135	0.0711298	0.0722142
At5g65690.1	PCK2; PEPCK; PHOSPHOENOLPYRUVATE CARBOXYKINASE; PHOSPHOENOLPYRUVATE CARBOXYKINASE 2	Encodes a putative phosphoenolpyruvate carboxykinase (ATP-dependent).	cellular component unknown, ATP binding, phosphoenolpyruvate carboxykinase (ATP) activity, gluconeogenesis, trichome, root, flower, stem, seedling growth	E, M	122	4.11948	3.85897	3.13461	3.70435	0.294633	0.00626672	-0.475048	-1.24587	-1.11614	-0.945685	0.23828	0.0580166	0.0575097	0.58769	0.36616	0.33712	0.153737	0.159613	0.890883	0.477437	0.00627691	0.458199	0.255545	0.214833
a The Arabidopsis genome initiative gene code. b alternative names for genes. c A brief description of the gene. d Characteristics of data in TAIR. e Gene ontology at TAIR in aspect of molecular function group, A: kinase activity, B:protein binding, C:hydrase activity, D:DNA or RNA binding, E: nucleotide binding, F: nucleic acid binding, G:transporter activity, H:transferase activity, I:transcrip…

## Sheet: AlCd
List of genes greatly-upregulated by Al and Cd rhizotoxicities identified by comparative microarray. (See Figure 3)
			Annotation				log2[Fold change (treatment/control)] g
Gene Model a	Other Name b	Description c	Keyword d	Molecular function category group e	Fold change rank in Al f	Fold change rank in Cd f	25 µM Al						15 µM Cd						1.6 µM Cu						50 mM Na
							1	2	3	mean (N=3)	StdErr Norm	t-test P-value	1	2	3	mean (N=3)	StdErr Norm	t-test P-value	1	2	3	mean (N=3)	StdErr Norm	t-test P-value	1	2	3	mean (N=3)	StdErr Norm	t-test P-value
At1g08920.1	F7G19.20; F7G19_20	sugar transporter, putative; Identical to Sugar transporter ERD6-like 3 (SUGTL2) [Arabidopsis Thaliana] (GB:Q94KE0;GB:O04037;GB:Q9SCW9); similar to ERD6 (EARLY RESPONSE TO DEHYDRATION 6), carbohydrate transmembrane transporter/ sugar:hydrogen ion symporter [Arabidopsis thaliana] (TAIR:AT1G08930.1); similar to ERD6 (EARLY RESPONSE TO DEHYDRATION 6), carbohydrate transmembrane transporter/ sugar:hy…	membrane, carbohydrate transmembrane transporter activity, sugar:hydrogen symporter activity, carbohydrate transport, transport	G	117	253	2.24144	1.89609	1.79962	1.97905	0.134119	0.00456128	2.21337	2.50164	2.50957	2.40819	0.09744	0.00163315	3.00295	2.12204	2.47794	2.53431	0.255855	0.0100389	1.57876	0.739249	0.886065	1.06803	0.258861	0.0540283
At1g11330.1	T28P6.2; T28P6_2	S-locus lectin protein kinase family protein; similar to carbohydrate binding / kinase [Arabidopsis thaliana] (TAIR:AT1G11300.1); similar to B120, protein kinase/ sugar binding [Arabidopsis thaliana] (TAIR:AT4G21390.1); similar to S-locus lectin protein kinase family protein [Arabidopsis thaliana] (TAIR:AT1G11350.1); similar to unnamed protein product [Vitis vinifera] (GB:CAO45332.1); similar to …	plasma membrane, kinase activity, protein amino acid phosphorylation, carbohydrate binding, recognition or rejection of self pollen	A, L	243	167	1.71781	1.37221	1.54144	1.54382	0.0997747	0.00415086	2.68965	2.62422	3.25636	2.85674	0.200701	0.00489954	1.46392	0.834732	1.2741	1.19092	0.186332	0.0236162	1.13348	0.552961	1.34579	1.01074	0.236955	0.0508082
At1g12200.1	T28K15.7; T28K15_7	flavin-containing monooxygenase family protein / FMO family protein; similar to flavin-containing monooxygenase family protein / FMO family protein [Arabidopsis thaliana] (TAIR:AT1G62580.1); similar to FMO-like protein [Thellungiella halophila] (GB:ABJ98059.1); contains InterPro domain Pyridine nucleotide-disulphide oxidoreductase, class I; (InterPro:IPR001100); contains InterPro domain Flavin-co…	cellular component unknown, monooxygenase activity, electron transport	M	91	221	2.06708	2.11093	2.20233	2.12678	0.0398417	0.000350753	2.39511	2.26036	3.08725	2.58091	0.256141	0.00970629	1.86491	1.59372	1.24664	1.56842	0.178926	0.0127656	1.04827	0.703655	1.2127	0.988208	0.149985	0.0222691
At1g24140.1	F3I6.6; F3I6_6	matrixin family protein; similar to MMP (MATRIX METALLOPROTEINASE), metalloendopeptidase [Arabidopsis thaliana] (TAIR:AT1G70170.1); similar to hypothetical protein [Vitis vinifera] (GB:CAN76268.1); contains InterPro domain Peptidase M10A and M12B, matrixin and adamalysin; (InterPro:IPR001818); contains InterPro domain Peptidase, metallopeptidases; (InterPro:IPR006026); contains InterPro domain Pe…	metalloendopeptidase activity, proteolysis, anchored to membrane	C	229	111	1.86968	1.35567	1.57349	1.59961	0.148957	0.00856032	2.95919	2.86858	3.83838	3.22205	0.309274	0.00908804	3.02653	2.11463	2.94507	2.69541	0.291342	0.0114822	1.57146	1.75532	1.02877	1.45185	0.218097	0.0218298
At1g47890.1	ATRLP7; RECEPTOR LIKE PROTEIN 7; T6B12.2; T6B12_2	disease resistance family protein; similar to leucine-rich repeat family protein [Arabidopsis thaliana] (TAIR:AT1G45616.1); similar to hypothetical protein [Vitis vinifera] (GB:CAN66148.1); contains InterPro domain Leucine-rich repeat, N-terminal (InterPro:IPR013210); contains InterPro domain Leucine-rich repeat; (InterPro:IPR001611)	kinase activity, protein binding, defense response, signal transduction, endomembrane system	A, B	182	18	1.62211	1.57248	2.10764	1.76741	0.170718	0.00920151	3.24441	4.49301	5.40949	4.3823	0.627452	0.0198905	3.39862	1.64285	1.34435	2.12861	0.640826	0.0799194	0.289205	-0.122081	0.249199	0.138775	0.130938	0.400293
At1g52130.1	F5F19.19; F5F19_19	jacalin lectin family protein; similar to unknown protein [Arabidopsis thaliana] (TAIR:AT1G52120.1); similar to jasmonate inducible protein [Brassica napus] (GB:CAA72271.1); contains InterPro domain Mannose-binding lectin (InterPro:IPR001229)	cellular component unknown, molecular function unknown, biological process unknown	O	25	79	2.29533	3.68881	3.49272	3.15895	0.435506	0.0184813	2.22732	3.9163	4.47618	3.53993	0.675915	0.0345782	2.22809	0.142739	0.694058	1.02163	0.623872	0.243167	0.662902	0.1923	-0.199889	0.218437	0.249409	0.473491
At2g29480.1	ARABIDOPSIS THALIANA GLUTATHIONE S-TRANSFERASE TAU 2; ATGSTU2; GLUTATHIONE S-TRANSFERASE 20; GST20	Encodes glutathione transferase belonging to the tau class of GSTs. Naming convention according to Wagner et al. (2002).	glutathione transferase activity, cytoplasm, toxin catabolic process	H	104	157	2.10613	2.13778	1.93761	2.06051	0.0621249	0.000907804	3.24702	2.21862	3.26772	2.91112	0.346301	0.0138575	3.08152	2.96921	2.3911	2.81394	0.213894	0.00572826	1.30972	1.40573	1.09068	1.26871	0.0932274	0.00535629
At3g13090.1	ATMRP8	member of MRP subfamily	integral to membrane, transport, endomembrane system, ATPase activity, coupled to transmembrane movement of substances	C, G	204	106	1.73696	1.73366	1.61046	1.69369	0.0416278	0.000603539	2.85612	3.21479	3.63529	3.2354	0.225165	0.00480843	1.49636	1.20724	1.17424	1.29261	0.102318	0.0062074	1.35749	0.946639	0.670942	0.991689	0.199464	0.0381552
At3g13100.1	ATMRP7	member of MRP subfamily	integral to membrane, endomembrane system, response to other organism, ATPase activity, coupled to transmembrane movement of substances	C, G	73	62	2.51019	2.20201	2.16387	2.29202	0.109637	0.00228028	3.45717	3.34754	4.52971	3.77814	0.377116	0.00981662	2.06711	2.1498	2.53215	2.24969	0.143234	0.00402918	2.02381	1.13435	1.48057	1.54624	0.258855	0.0269
At3g49120.1	ARABIDOPSIS THALIANA PEROXIDASE CB; ATPCB; ATPERX34; F2K15.3; PEROXIDASE 34; PEROXIDASE CB; PERX34; PRXCB	Class III peroxidase Perx34. Expressed in roots, leaves and stems. Located in the cell wall. Involved in cell elongation. Expression activated by light. May play a role in generating H2O2 during defense response.	plant-type cell wall, peroxidase activity, response to light stimulus, oxygen and reactive oxygen species metabolic process, unidimensional cell growth, defense response to bacterium, defense response to fungus, root, leaf, stem	M	89	242	2.37316	2.13732	1.88196	2.13081	0.141837	0.00440161	2.19238	2.42651	2.77516	2.46468	0.169314	0.00468601	2.35413	3.07999	3.38522	2.93978	0.305792	0.0106474	1.64873	0.712282	1.82309	1.3947	0.344902	0.0560614
At3g49570.1	T9C5.160	similar to unknown protein [Arabidopsis thaliana] (TAIR:AT5G24660.1); similar to unknown protein [Brassica rapa subsp. pekinensis] (GB:AAQ92331.1)	cellular component unknown, molecular function unknown, biological process unknown	O	161	75	2.69579	1.28505	1.46682	1.81588	0.44307	0.0546959	3.28133	3.70871	3.81855	3.60286	0.163863	0.00206215	2.05635	1.83567	1.59341	1.82848	0.133686	0.00530307	-0.19405	-1.19662	-0.382167	-0.590944	0.307666	0.194732
At5g10180.1	AST68; SLUFATE TRANSPORTER 2;1; SULTR2;1; T31P16.170; T31P16_170	Encodes a low-affinity sulfate transporter expressed in the root cap and central cylinder, where it is induced by sulfur starvation. Expression in the shoot vascular system is not induced by sulfur starvation.	integral to membrane, membrane, sulfate transmembrane transporter activity, sulfate transport, root cap, root stele, vascular system	G	30	32	3.84465	2.58417	2.62339	3.0174	0.413779	0.0182905	4.47632	4.241	3.77241	4.16324	0.206886	0.00246033	0.609332	-0.0634481	0.343533	0.296472	0.195635	0.268898	1.96979	-0.6154	1.44077	0.931717	0.788489	0.358811
At5g13330.1	RAP2.6L; RELATED TO AP2 6L; T22N19.2	encodes a member of the ERF (ethylene response factor) subfamily B-4 of ERF/AP2 transcription factor family. The protein contains one AP2 domain. There are 7 members in this subfamily.	nucleus, DNA binding, transcription factor activity, regulation of transcription, DNA-dependent	D,I	122	216	2.21491	1.76931	1.92336	1.96919	0.130659	0.00437366	2.78724	2.48945	2.52817	2.60162	0.0934798	0.00128857	2.5678	2.34362	2.50415	2.47186	0.0667004	0.000727337	1.45474	0.395304	1.03054	0.960195	0.307849	0.089245
At5g14760.1	AO; L-ASPARTATE OXIDASE; T9L3.60; T9L3_60	At5g14760 encodes for L-aspartate oxidase involved in the early steps of NAD biosynthesis. In contrary to the EC 1.4.3.16 (l-aspartate oxidase - deaminating) the enzyme catalyzes the reaction L-aspartate + O2 = iminoaspartate (alpha-iminosuccinate) + H2O2	chloroplast, L-aspartate oxidase activity, NAD biosynthetic process	M	39	186	2.38871	2.94067	2.96591	2.7651	0.188334	0.0046071	2.11111	3.42666	2.71188	2.74989	0.380242	0.0185887	0.820916	1.22553	1.04403	1.03016	0.117009	0.0126567	1.318	0.0456499	0.110862	0.491504	0.413676	0.356746
At5g45110.1	K17O22.11; K17O22_11; NPR1-LIKE PROTEIN 3; NPR3	Encodes a paralog of NPR1. Involved in negative regulation of defense responses against bacterial and oomycete pathogens. npr3 mutants has elevated level of PR1 expression. Interacts with TGA2, TGA3, TGA5 and TGA6 in yeast two hybrid assays.	chloroplast, protein binding, defense response to bacterium, incompatible interaction, defense response to fungus, incompatible interaction	B	200	235	1.71783	1.6966	1.728	1.71414	0.0092492	2.91136e-05	2.45792	2.40414	2.69105	2.5177	0.0880536	0.00122092	1.68858	2.24505	1.94789	1.96051	0.160761	0.00665685	1.57844	1.07967	0.85892	1.17234	0.212814	0.0314084
At5g48850.1	K24G6.19; K24G6_19	male sterility MS5 family protein; similar to male sterility MS5 family protein [Arabidopsis thaliana] (TAIR:AT1G04770.1); similar to hypothetical protein [Vitis vinifera] (GB:CAN61444.1); contains InterPro domain Tetratricopeptide-like helical; (InterPro:IPR011990); contains InterPro domain Tetratricopeptide TPR2 (InterPro:IPR013105); contains InterPro domain Tetratricopeptide region (InterPro:I…	cellular component unknown, binding, biological process unknown	L	109	88	3.15314	1.4886	1.49671	2.04615	0.553499	0.0660115	3.19721	3.45897	3.61938	3.42519	0.123035	0.0012878	-0.0434031	2.13894	1.94307	1.3462	0.6971	0.193204	-0.444555	-1.22758	-0.345773	-0.672635	0.278933	0.137396
At5g59540.1	F2O15.6; F2O15_6	oxidoreductase, 2OG-Fe(II) oxygenase family protein; similar to 2-oxoglutarate-dependent dioxygenase, putative [Arabidopsis thaliana] (TAIR:AT5G59530.1); similar to hypothetical protein [Vitis vinifera] (GB:CAN66433.1); contains InterPro domain ATPase, F1/V1/A1 complex, alpha/beta subunit, nucleotide-binding; (InterPro:IPR000194); contains InterPro domain 2OG-Fe(II) oxygenase (InterPro:IPR005123)	proton-transporting two-sector ATPase complex, oxidoreductase activity	M	172	85	1.94135	1.41031	2.01512	1.78893	0.190502	0.0111507	3.26607	2.92355	4.18879	3.45947	0.377827	0.0117187	4.01653	1.50631	3.45864	2.99383	0.760994	0.0589555	-0.765015	0.945191	0.613297	0.264491	0.523594	0.663623
At5g64810.1	ATWRKY51; WRKY51	member of WRKY Transcription Factor; Group II-c	nucleus, transcription factor activity, regulation of transcription, DNA-dependent	I	82	262	1.86403	2.24701	2.49283	2.20129	0.182954	0.00683688	1.90599	2.17702	3.01102	2.36467	0.332508	0.0192047	1.38695	0.892015	1.13384	1.1376	0.142886	0.0154124	1.84843	0.904589	0.686563	1.14653	0.356552	0.0846166
a The Arabidopsis genome initiative gene code. b alternative names for genes. c A brief description of the gene. d Characteristics of data in TAIR. e Gene ontology at TAIR in aspect of molecular function group, A: kinase activity, B:protein binding, C:hydrase activity, D:DNA or RNA binding, E: nucleotide binding, F: nucleic acid binding, G:transporter activity, H:transferase activity, I:transcrip…

## Sheet: Al Cu
List of genes greatly-upregulated by Al and Cu rhizotoxicities identified by comparative microarray. (See Figure 3)
			Annotation				log2[Fold change (treatment/control)] g
Gene Model a	Other Name b	Description c	Keyword d	Molecular function category group e	Fold change rank in Al f	Fold change rank in Cu f	25 µM Al						1.6 µM Cu						15 µM Cd						50 mM Na
							1	2	3	mean (N=3)	StdErr Norm	t-test P-value	1	2	3	mean (N=3)	StdErr Norm	t-test P-value	1	2	3	mean (N=3)	StdErr Norm	t-test P-value	1	2	3	mean (N=3)	StdErr Norm	t-test P-value
At1g02310.1	T6A9.1; T6A9_1	glycosyl hydrolase family protein 5 / cellulase family protein / (1-4)-beta-mannan endohydrolase, putative; Identical to Mannan endo-1,4-beta-mannosidase 1 precursor (MAN1) [Arabidopsis Thaliana] (GB:Q9FZ29); similar to (1-4)-beta-mannan endohydrolase, putative [Arabidopsis thaliana] (TAIR:AT5G66460.1); similar to (1-4)-beta-mannan endohydrolase [Coffea arabica] (GB:CAC08442.1); contains InterPro…	hydrolase activity, hydrolyzing O-glycosyl compounds, carbohydrate metabolic process, endomembrane system	C	121	69	2.24694	1.92185	1.74126	1.97002	0.14795	0.00559288	4.38261	3.77636	4.10455	4.08784	0.175208	0.001832	2.56333	2.06668	3.46777	2.69926	0.410129	0.0223163	1.4178	0.972278	0.668677	1.01959	0.217544	0.0426343
At1g17310.1	T13M22.2; T13M22_2	MADS-box protein (AGL100); similar to MADS-box protein (AGL60) [Arabidopsis thaliana] (TAIR:AT1G72350.1); similar to SRF-type transcription factor family protein, expressed [Oryza sativa (japonica cultivar-group)] (GB:ABA97557.1); contains InterPro domain Transcription factor, MADS-box; (InterPro:IPR002100)	nucleus, DNA binding, transcription factor activity, regulation of transcription, DNA-dependent	D, I	150	177	1.79317	1.76045	2.11264	1.88875	0.112343	0.0035192	4.13127	2.85735	2.78434	3.25765	0.437316	0.0175481	2.7072	1.27312	4.30747	2.7626	0.876379	0.0876118	-1.30066	-0.0116491	-0.622591	-0.644968	0.372275	0.225322
At1g19960.1	T20H2.25; T20H2_25	similar to transmembrane receptor [Arabidopsis thaliana] (TAIR:AT2G32140.1)	cellular component unknown, molecular function unknown, biological process unknown	O	19	123	2.18502	4.01227	3.63239	3.27656	0.556679	0.0276726	3.04428	3.72892	4.33776	3.70365	0.373609	0.0100232	2.19016	2.53734	2.28645	2.33798	0.103482	0.00195331	2.14302	1.32579	0.716597	1.39514	0.41323	0.0776495
At1g23550.1	F28C11.18; SIMILAR TO RCD ONE 2; SRO2	Encodes a protein with similarity to RCD1 but without the WWE domain. The protein does have a PARP signature upstream of the C-terminal protein interaction domain. The PARP signature may bind NAD+ and attach the ADP-ribose-moiety from NAD+ to the target molecule. Its presence suggests a role for the protein in ADP ribosylation.	nucleus, NAD+ ADP-ribosyltransferase activity, biological process unknown	H	72	273	2.45503	2.27276	2.16663	2.29814	0.0842161	0.00134018	2.79937	2.79262	2.66289	2.75163	0.0444097	0.000260379	2.53126	1.62165	1.80256	1.98515	0.278001	0.0190526	0.571726	0.459078	0.609875	0.546893	0.0452675	0.00678163
At1g67070.1	DARK INDUCIBLE 9; DIN9	encodes a protein similar to phosphomannose isomerase. Expression is induced after 24 hours of dark treatment, in senescing leaves and treatment with exogenous photosynthesis inhibitor. Induction of gene expression was suppressed in excised leaves supplied with sugar. The authors suggest that the gene's expression pattern is responding to the level of sugar in the cell.	mannose-6-phosphate isomerase activity, carbohydrate metabolic process, cellular component unknown, aging, response to light stimulus, response to sucrose stimulus, 4 leaf senescence stage	M	165	28	1.73537	1.8843	1.81461	1.81143	0.0430202	0.000563553	5.39128	4.17804	4.54063	4.70332	0.359555	0.00579342	1.48132	2.35683	2.904	2.24738	0.414324	0.0323479	1.30988	0.236911	0.529026	0.691938	0.320271	0.163313
At1g76930.1	ATEXT1; ATEXT4; EXTENSIN 1; EXTENSIN 4; OBP3-RESPONSIVE GENE 5; ORG5	Encodes an Arabidopsis extensin gene that belongs to cell-wall hydroxyproline-rich glycoproteins. The cross-link of extensins enforces cell wall strength. Transgenic plants overexpressing this gene show an increase in stem thickness.	endomembrane system, structural constituent of cell wall, response to wounding, response to abscisic acid stimulus, response to jasmonic acid stimulus, response to salicylic acid stimulus	K	115	147	2.30344	2.02154	1.61818	1.98106	0.19885	0.00992551	2.89099	3.50658	3.98223	3.45994	0.315876	0.00823208	1.36994	2.12433	1.92362	1.80596	0.225582	0.0152464	1.38617	1.10243	2.82796	1.77219	0.534206	0.0800997
At1g79160.1	YUP8H12R.23; YUP8H12R_23	similar to unknown protein [Arabidopsis thaliana] (TAIR:AT1G16500.1); similar to H0313F03.6 [Oryza sativa (indica cultivar-group)] (GB:CAH68335.1)	cellular component unknown, biological process unknown	O	313	240	1.45817	1.21654	1.48702	1.38725	0.0857564	0.00379967	3.06917	2.55526	3.09943	2.90795	0.176563	0.00366631	1.40405	2.29992	1.7943	1.83276	0.25933	0.0194395	1.46457	1.25288	1.58439	1.43395	0.0969171	0.004537
At2g15490.1	F9O13.4; UDP-GLYCOSYLTRANSFERASE 73B4; UGT73B4	UGT73B4; UDP-glycosyltransferase/ transferase, transferring glycosyl groups; similar to UGT73B5 (UDP-GLUCOSYL TRANSFERASE 73B5), UDP-glycosyltransferase/ transferase, transferring glycosyl groups [Arabidopsis thaliana] (TAIR:AT2G15480.1); similar to hypothetical protein [Vitis vinifera] (GB:CAN65903.1); contains InterPro domain UDP-glucuronosyl/UDP-glucosyltransferase; (InterPro:IPR002213)	UDP-glycosyltransferase activity, endomembrane system, transferase activity, transferring glycosyl groups, response to other organism	H	107	102	2.32434	1.87471	1.95462	2.05123	0.138491	0.00452753	3.87951	3.83347	3.70809	3.80702	0.0512225	0.000180981	3.48397	0.856111	4.07588	2.80532	0.98947	0.105147	0.764387	1.10505	1.53652	1.13532	0.223409	0.0366094
At2g46510.1	F11C10.32	basic helix-loop-helix (bHLH) family protein; similar to basic helix-loop-helix (bHLH) family protein [Arabidopsis thaliana] (TAIR:AT1G01260.2); similar to basic helix-loop-helix (bHLH) family protein [Arabidopsis thaliana] (TAIR:AT1G01260.1); similar to unnamed protein product [Vitis vinifera] (GB:CAO14389.1); contains InterPro domain Basic helix-loop-helix dimerisation region bHLH; (InterPro:IP…	nucleus, DNA binding, transcription factor activity, regulation of transcription	D, I	234	113	1.93058	1.43295	1.38956	1.58436	0.17356	0.0117884	3.60417	3.81432	3.8407	3.75306	0.0748336	0.00039734	2.1411	1.65336	2.66586	2.15344	0.292351	0.0179364	2.11174	1.35443	0.867231	1.44447	0.362069	0.0574675
At3g50260.1	ATERF#011; CEJ1; COOPERATIVELY REGULATED BY ETHYLENE AND JASMONATE 1; F11C1.100	encodes a member of the DREB subfamily A-5 of ERF/AP2 transcription factor family. The protein contains one AP2 domain. There are 16 members in this subfamily including RAP2.1, RAP2.9 and RAP2.10.	nucleus, DNA binding, transcription factor activity, regulation of transcription, DNA-dependent	D, I	127	214	2.01013	1.90732	1.96369	1.96038	0.0297259	0.000229848	2.77757	3.24502	3.11833	3.04697	0.139578	0.00209187	1.87877	1.43626	1.95265	1.75589	0.161232	0.00832639	1.09885	1.34914	1.05021	1.16606	0.0926072	0.00624826
At3g61390.2	F2A19.1	U-box domain-containing protein; similar to U-box domain-containing protein [Arabidopsis thaliana] (TAIR:AT2G45920.1); similar to unnamed protein product [Vitis vinifera] (GB:CAO39621.1); contains domain Adenine nucleotide alpha hydrolases-like (SSF52402)	ubiquitin ligase complex, ubiquitin-protein ligase activity, protein ubiquitination	M	210	275	1.90508	1.58719	1.53102	1.67443	0.116461	0.00480271	2.83218	2.89717	2.50377	2.74437	0.121758	0.0019626	1.6542	1.68872	2.38789	1.91027	0.239019	0.0152975	1.6854	1.95429	0.843149	1.49428	0.33469	0.0466827
At4g13250.1	F17N18.140; F17N18_140	short-chain dehydrogenase/reductase (SDR) family protein; similar to short-chain dehydrogenase/reductase (SDR) family protein [Arabidopsis thaliana] (TAIR:AT5G04900.1); similar to Os01g0227100 [Oryza sativa (japonica cultivar-group)] (GB:NP_001042468.1); similar to unnamed protein product [Vitis vinifera] (GB:CAO65523.1); contains InterPro domain Glucose/ribitol dehydrogenase; (InterPro:IPR002347…	cellular component unknown, oxidoreductase activity, metabolic process	M	123	114	2.78604	1.53276	1.5794	1.96607	0.410208	0.0408813	4.68409	2.88888	3.68161	3.75152	0.519411	0.0186352	0.0378531	2.583	0.312158	0.977669	0.80656	0.34922	0.679802	0.0814351	0.0458225	0.26902	0.205648	0.320956
At5g06860.1	PGIP1; POLYGALACTURONASE INHIBITING PROTEIN 1	polygalacturonase inhibiting protein 1 (PGIP1) mRNA,	plant-type cell wall, protein binding, defense response, signal transduction	B	22	256	2.04	3.77186	3.81843	3.2101	0.585204	0.0316636	3.16818	2.5796	2.72602	2.8246	0.176915	0.00390002	-0.576762	-0.413932	0.715874	-0.0916068	0.406467	0.842623	1.15113	1.24206	0.81494	1.06937	0.129897	0.0144363
At5g37960.1	K18L3.120; K18L3_120	oxidoreductase-related; similar to NADP-dependent oxidoreductase, putative [Arabidopsis thaliana] (TAIR:AT3G03080.1); similar to unknown [Populus trichocarpa] (GB:ABK93507.1); contains InterPro domain GroES-like (InterPro:IPR011032); contains InterPro domain Alcohol dehydrogenase superfamily, zinc-containing; (InterPro:IPR002085)	cellular component unknown, oxidoreductase activity, zinc ion binding, N-terminal protein myristoylation	L, M	144	72	2.59776	1.53748	1.58385	1.90636	0.345957	0.0313907	3.78418	4.51571	3.77985	4.02658	0.244569	0.0036689	1.82657	2.22031	0.803659	1.61685	0.422181	0.0619158	0.561434	0.228403	0.447118	0.412319	0.0976996	0.0518205
At5g38710.1	MKD10.10; MKD10_10	proline oxidase, putative / osmotic stress-responsive proline dehydrogenase, putative; similar to ERD5 (EARLY RESPONSIVE TO DEHYDRATION 5), proline dehydrogenase [Arabidopsis thaliana] (TAIR:AT3G30775.1); similar to early responsive to dehydration 5 dehydrogenase [Brassica rapa] (GB:ABV89624.1); contains InterPro domain Proline dehydrogenase; (InterPro:IPR002872); contains InterPro domain Proline…	proline dehydrogenase activity, glutamate biosynthetic process, proline catabolic process	M	142	152	2.19738	1.9041	1.64206	1.91452	0.160392	0.00694553	3.45126	3.21941	3.53286	3.40118	0.0938857	0.000761105	0.353497	0.754165	0.196338	0.434667	0.166066	0.120207	2.11496	0.918462	0.737637	1.25702	0.432134	0.100654
At5g64900.1	ATPEP1, ELICITOR PEPTIDE 1 PRECURSOR, MXK3.13, MXK3_13, PROPEP1	Encodes a putative 92-aa protein that is the precursor of AtPep1, a 23-aa peptide which activates transcription of the defensive gene defensin (PDF1.2) and activates the synthesis of H2O2, both being components of the innate immune response.	response to wounding, innate immune response, response to ethylene stimulus, response to jasmonic acid stimulus	O	132	150	1.77479	1.98986	2.07349	1.94605	0.0889656	0.00208343	3.45635	3.37544	3.50454	3.44544	0.0376668	0.000119495	2.32312	2.17761	2.27259	2.25777	0.0426541	0.00035672	2.4201	1.32029	1.09028	1.61022	0.410344	0.0592308
At5g66170.1	K2A18.25; K2A18_25	similar to unknown protein [Arabidopsis thaliana] (TAIR:AT2G17850.1); similar to Rhodanese-like domain [Medicago truncatula] (GB:ABE88183.1); contains InterPro domain Rhodanese-like; (InterPro:IPR001763)	cellular component unknown, molecular function unknown, aging	O	98	252	2.05113	2.23383	2.00633	2.0971	0.0695782	0.00109899	2.93206	2.66091	2.9216	2.83819	0.0886901	0.000975061	0.886106	2.48143	2.00971	1.79242	0.473174	0.0631585	-0.0237348	-0.226054	0.162828	-0.0289871	0.112291	0.820433
At5g66650.1	MSN2.3; MSN2_3	similar to unknown protein [Arabidopsis thaliana] (TAIR:AT2G23790.1); similar to Os10g0501500 [Oryza sativa (japonica cultivar-group)] (GB:NP_001064986.1); similar to Protein of unknown function DUF607 [Medicago truncatula] (GB:ABE78504.1); similar to Os03g0233000 [Oryza sativa (japonica cultivar-group)] (GB:NP_001049472.1); contains InterPro domain Protein of unknown function DUF607; (InterPro:I…	molecular function unknown, biological process unknown	O	3	36	4.34709	4.57561	4.61822	4.51364	0.0841796	0.000347643	5.9181	3.70311	3.9739	4.5317	0.697593	0.022886	1.64986	3.31186	0.749705	1.90381	0.750451	0.12655	2.5608	1.17779	0.581759	1.44012	0.586163	0.133326
At5g66700.1	ATHB53; HB53	Encodes a homeodomain protein. Member of HD-ZIP 1 family, most closely related to HB5. AtHB53 is auxin-inducible and it's induction is inhibited by cytokinin, especially in roots therefore may be involved in root development.	DNA binding, transcription factor activity, response to auxin stimulus, root development, root, elongation zone, root meristem, flower, stem	D, I	193	210	1.59803	1.79361	1.82031	1.73732	0.0700692	0.0016227	3.38692	2.83038	2.99283	3.07004	0.165232	0.00288416	1.24443	1.82113	2.55535	1.87364	0.379339	0.0386309	1.10943	0.439332	1.12036	0.889708	0.22521	0.0585072
a The Arabidopsis genome initiative gene code. b alternative names for genes. c A brief description of the gene. d Characteristics of data in TAIR. e Gene ontology at TAIR in aspect of molecular function group, A: kinase activity, B:protein binding, C:hydrase activity, D:DNA or RNA binding, E: nucleotide binding, F: nucleic acid binding, G:transporter activity, H:transferase activity, I:transcrip…

## Sheet: Al Na
List of genes greatly-upregulated by Al and NaCl rhizotoxicities identified by comparative microarray. (See Figure 3)
			Annotation				log2[Fold change (treatment/control)] g
Gene Model a	Other Name b	Description c	Keyword d	Molecular function category group e	Fold change rank in Al f	Fold change rank in Na f	25 µM Al						50 mM Na						1.6 µM Cu						15 µM Cd
							1	2	3	mean (N=3)	StdErr Norm	t-test P-value	1	2	3	mean (N=3)	StdErr Norm	t-test P-value	1	2	3	mean (N=3)	StdErr Norm	t-test P-value	1	2	3	mean (N=3)	StdErr Norm	t-test P-value
At1g02850.1	F22D16.15; F22D16_15	glycosyl hydrolase family 1 protein; similar to glycosyl hydrolase family 1 protein [Arabidopsis thaliana] (TAIR:AT4G22100.1); similar to unnamed protein product [Vitis vinifera] (GB:CAO40013.1); contains InterPro domain 6-phospho-beta-galactosidase, eukaryotic; (InterPro:IPR011580); contains InterPro domain Glycoside hydrolase, catalytic core; (InterPro:IPR013781); contains InterPro domain Glyco…	hydrolase activity, hydrolyzing O-glycosyl compounds, carbohydrate metabolic process, endomembrane system	C	221	93	1.74496	1.60707	1.55887	1.63697	0.0557603	0.00115828	1.86452	1.71856	2.8016	2.12823	0.339313	0.0244895	2.56638	1.64525	1.67685	1.96283	0.301915	0.0228516	3.22935	2.07405	3.66846	2.99062	0.475493	0.0243594
At1g55780.1	F20N2.22	heavy-metal-associated domain-containing protein; contains InterPro domain Heavy metal transport/detoxification protein; (InterPro:IPR006121)	metal ion transport, metal ion binding	L	51	47	3.16325	2.28859	2.22318	2.55834	0.303045	0.0137428	2.75456	3.10844	1.84738	2.57013	0.375535	0.0206895	2.544	1.06344	1.54414	1.71719	0.436073	0.0588528	1.31608	0.861588	1.01117	1.06295	0.133732	0.0154625
At1g56320.1	F14G9.7; F14G9_7	similar to unknown protein [Arabidopsis thaliana] (TAIR:AT5G49350.1); similar to conserved hypothetical protein [Medicago truncatula] (GB:ABE84262.1)	molecular function unknown, biological process unknown, anchored to membrane	O	241	151	1.79685	1.25255	1.60428	1.55123	0.159347	0.010388	1.7804	1.56545	2.00194	1.7826	0.126011	0.00495987	-0.220327	0.181674	0.51127	0.157539	0.211538	0.534054	-1.04237	-0.888114	-1.23597	-1.05548	0.10063	0.00896761
At1g59590.1	T30E16.15, T30E16_15, ZCF37	ZCF37 mRNA, complete cds		O	105	85	1.86858	2.10948	2.195	2.05769	0.0977244	0.00224792	2.35718	2.30414	1.86998	2.1771	0.154321	0.00498693	1.91672	2.39324	3.068	2.45932	0.333982	0.0179474	2.03919	1.86555	3.73778	2.54751	0.597243	0.0508105
At1g78340.1	ATGSTU22; GLUTATHIONE S-TRANSFERASE TAU 22	Encodes glutathione transferase belonging to the tau class of GSTs. Naming convention according to Wagner et al. (2002).	glutathione transferase activity, cytoplasm, toxin catabolic process	H	23	122	3.8651	2.88013	2.80341	3.18288	0.341829	0.0113381	1.97996	1.58017	2.22531	1.92848	0.188007	0.00937091	-0.939792	0.108701	0.533755	-0.0991118	0.437883	0.841963	2.61392	0.891172	2.37854	1.96121	0.539316	0.0679978
At2g40370.1	LAC5; LACCASE 5; T3G21.14; T3G21_14	putative laccase, a member of laccase family of genes (17 members in Arabidopsis).	copper ion binding, oxidoreductase activity, endomembrane system	L, M	85	152	2.4675	1.86413	2.1479	2.15984	0.174281	0.00644818	1.63193	1.5638	2.14709	1.78094	0.184127	0.0105206	0.520642	0.143519	0.624065	0.429409	0.146029	0.0988049	-1.25444	-1.40036	-2.27154	-1.64211	0.317519	0.0354138
At2g43000.1	ANAC042; ARABIDOPSIS NAC DOMAIN CONTAINING PROTEIN 42; F23E6.1; F23E6_1	ANAC042 (Arabidopsis NAC domain containing protein 42); transcription factor; Identical to Putative NAC domain-containing protein 42 [Arabidopsis Thaliana] (GB:Q9SK55); similar to transcription factor [Arabidopsis thaliana] (TAIR:AT3G12910.1); similar to unnamed protein product [Vitis vinifera] (GB:CAO69983.1); contains InterPro domain No apical meristem (NAM) protein; (InterPro:IPR003441)	cellular component unknown, transcription factor activity, multicellular organismal development	I	48	71	2.45451	2.47434	2.80906	2.5793	0.11502	0.00198267	2.63954	2.31866	1.94674	2.30164	0.200175	0.00747915	2.59221	3.22527	4.08646	3.30131	0.433025	0.0167733	2.74209	1.6748	3.67946	2.69878	0.5791	0.0430897
At3g03640.1	GLUC	Encodes beta-glucosidase (GLUC).	hydrolase activity, hydrolyzing O-glycosyl compounds, carbohydrate metabolic process, endomembrane system, root	C	18	191	3.80586	3.13227	3.07472	3.33761	0.234711	0.00490895	1.72275	1.44963	1.71311	1.62849	0.0894752	0.00300519	0.747808	0.947495	1.54702	1.08077	0.240143	0.0459915	2.32263	1.13853	1.62083	1.69399	0.343771	0.0388015
At3g11430.1	ATGPAT5; F24K9.10; GLYCEROL-3-PHOSPHATE ACYLTRANSFERASE 5; GPAT5	Encodes a protein with glycerol-3-phosphate acyltransferase activity, involved in the biosynthesis of suberin polyester.	1-acylglycerol-3-phosphate O-acyltransferase activity, acyltransferase activity, organic anion transmembrane transporter activity, metabolic process, hypocotyl, seed coat, root, anther, suberin biosynthetic process	G, H	283	186	1.57036	1.37358	1.38316	1.44237	0.0640557	0.00196644	1.73909	1.30904	1.92177	1.65663	0.181623	0.0118071	-0.14549	0.0905246	0.208522	0.0511855	0.10407	0.671518	-2.30385	-1.41306	-3.36193	-2.35961	0.563283	0.052536
At3g44540.1	F14L2.90	oxidoreductase, acting on the CH-CH group of donors; similar to acyl CoA reductase, putative / male-sterility protein, putative [Arabidopsis thaliana] (TAIR:AT5G22500.1); similar to oxidoreductase, acting on the CH-CH group of donors [Arabidopsis thaliana] (TAIR:AT3G44550.1); similar to unnamed protein product [Vitis vinifera] (GB:CAO22305.1); contains InterPro domain Male sterility (InterPro:IPR…	cellular component unknown, oxidoreductase activity, acting on the CH-CH group of donors, microsporogenesis	M	205	187	2.11668	1.34878	1.61295	1.6928	0.225242	0.0172478	1.88313	1.24544	1.81345	1.64734	0.201954	0.0146988	0.439499	0.801233	0.546616	0.595783	0.107278	0.0309264	-0.25243	0.20118	-0.0542492	-0.0351666	0.131293	0.813911
At3g51860.1	ATCAX3; ATHCX1; CATION EXCHANGER 3; CAX1-LIKE; CAX3	member of calcium exchanger family with highest homology (77%) to CAX1, a functional vacuolar cation/H+ antiporter	vacuole, cation:cation antiporter activity, cation transport, response to nematode, sodium ion transport, root, lithium ion transport, vacuolar membrane, calcium:cation antiporter activity, calcium:hydrogen antiporter activity, cellular calcium ion homeostasis, phosphorus metabolic process, cellular zinc ion homeostasis, cellular manganese ion homeostasis, plant-type vacuole membrane, fruit, root…	G	151	76	1.56505	1.88591	2.19832	1.8831	0.182815	0.00929375	2.33772	2.00349	2.47928	2.2735	0.141052	0.00382712	1.75538	1.13582	1.858	1.58306	0.225577	0.0197064	0.104688	0.679673	1.72319	0.835851	0.473702	0.219694
At4g13420.1	HAK5	Encodes a protein of the KUP/HAK/KT potassium channel class that is upregulated in the roots by K levels.	membrane, potassium ion transmembrane transporter activity, potassium ion transport, potassium:sodium symporter activity, lateral root, root cortex, root stele	G	46	2	2.64089	2.51437	2.63606	2.59711	0.0413933	0.000253931	4.60218	4.29691	2.88323	3.92744	0.529489	0.0176949	2.16375	0.180998	0.233367	0.859372	0.652365	0.318405	-0.955638	-0.594813	-1.61007	-1.05351	0.297137	0.0711627
At4g23680.1	F9D16.150; F9D16_150	major latex protein-related / MLP-related; similar to major latex protein-related / MLP-related [Arabidopsis thaliana] (TAIR:AT4G23670.1); similar to major latex protein homologue [Datisca glomerata] (GB:CAD33533.1); contains InterPro domain Bet v I allergen; (InterPro:IPR000916)	cellular component unknown, molecular function unknown, defense response, response to biotic stimulus	O	152	89	2.06178	1.85275	1.73183	1.88212	0.096374	0.0026117	3.1612	1.29969	2.01833	2.15974	0.542003	0.0575927	1.08942	1.26663	2.05702	1.47103	0.297429	0.0385339	0.231467	0.879821	-1.29659	-0.0617662	0.645156	0.932457
At5g58860.1	CYP86; CYP86A1; CYTOCHROME P450 86 A1	Encodes a member of the CYP86A subfamily of cytochrome p450 genes. Expressed significantly only in root tissue.	oxygen binding, endomembrane system, fatty acid (omega-1)-hydroxylase activity, fatty acid metabolic process, root, suberin biosynthetic process	L, M	247	149	1.47517	1.61755	1.51715	1.53662	0.0422401	0.000754785	1.90013	1.46578	2.04233	1.80275	0.173413	0.00912672	-3.16796	-2.59126	-2.69696	-2.81873	0.177262	0.00393151	-3.39007	-2.41275	-4.3605	-3.38777	0.562269	0.0264578
a The Arabidopsis genome initiative gene code. b alternative names for genes. c A brief description of the gene. d Characteristics of data in TAIR. e Gene ontology at TAIR in aspect of molecular function group, A: kinase activity, B:protein binding, C:hydrase activity, D:DNA or RNA binding, E: nucleotide binding, F: nucleic acid binding, G:transporter activity, H:transferase activity, I:transcrip…

## Sheet: Cd Cu
List of genes greatly-upregulated by Cd and Cu rhizotoxicities identified by comparative microarray. (See Figure 3)
			Annotation				log2[Fold change (treatment/control)] g
Gene Model a	Other Name b	Description c	Keyword d	Molecular function category group e	Fold change rank in Cd f	Fold change rank in Cu f	15 µM Cd						1.6 µM Cu						25 µM Al						50 mM Na
							1	2	3	mean (N=3)	StdErr Norm	t-test P-value	1	2	3	mean (N=3)	StdErr Norm	t-test P-value	1	2	3	mean (N=3)	StdErr Norm	t-test P-value	1	2	3	mean (N=3)	StdErr Norm	t-test P-value
At1g02220.1	ANAC003; ARABIDOPSIS NAC DOMAIN CONTAINING PROTEIN 3; T6A9.17	ANAC003 (Arabidopsis NAC domain containing protein 3); transcription factor; similar to ANAC048 (Arabidopsis NAC domain containing protein 48), transcription factor [Arabidopsis thaliana] (TAIR:AT3G04420.1); similar to hypothetical protein [Vitis vinifera] (GB:CAN62332.1); similar to unnamed protein product [Vitis vinifera] (GB:CAO24346.1); contains InterPro domain No apical meristem (NAM) protei…	cellular component unknown, transcription factor activity, multicellular organismal development	I	127	188	2.90624	3.04729	3.34567	3.09974	0.129534	0.00174172	3.17909	2.5567	3.91217	3.21599	0.391723	0.0145142	1.17328	0.90557	0.666254	0.915033	0.146441	0.0246688	0.86186	0.996567	1.21605	1.02483	0.103218	0.00999223
At1g04350.1	F19P19.22; F19P19_22	encodes a protein whose sequence is similar to 2-oxoglutarate-dependent dioxygenase	cellular component unknown, biological process unknown, 2-oxoglutarate-dependent dioxygenase activity	M	256	277	1.85672	2.46718	2.86373	2.39588	0.292877	0.0146163	2.72232	2.77123	2.72115	2.73824	0.0165002	3.6309e-05	1.049	0.244303	-0.00149866	0.4306	0.317236	0.307546	0.445004	0.543359	0.71611	0.568158	0.0792377	0.0189006
At1g05060.1	T7A14.7; T7A14_7	similar to conserved hypothetical protein [Medicago truncatula] (GB:ABE78856.1)	cellular component unknown, molecular function unknown	O	155	155	2.8934	2.30269	3.59844	2.93151	0.374536	0.0159341	3.46023	2.88048	3.83117	3.39063	0.27664	0.00659114	1.12143	0.465865	0.559668	0.715655	0.204688	0.0729642	1.09644	0.955739	1.57293	1.20837	0.186749	0.0230615
At1g11925.1		Encodes a Stigma-specific Stig1 family protein	molecular function unknown, biological process unknown, endomembrane system	O	8	5	4.32886	5.39481	4.94738	4.89035	0.309032	0.0039695	5.83826	5.13258	5.59199	5.52094	0.206787	0.00139993	0.684279	0.476851	0.125083	0.428738	0.163209	0.119489	1.07967	1.55911	0.553295	1.06402	0.290459	0.0671049
At1g13520.1	F13B4.3; F13B4_3	similar to unknown protein [Arabidopsis thaliana] (TAIR:AT1G13480.1); similar to hypothetical protein [Oryza sativa (japonica cultivar-group)] (GB:BAC99699.1); contains InterPro domain Protein of unknown function DUF1262; (InterPro:IPR010683)	cellular component unknown, molecular function unknown	O	170	107	2.2688	2.5496	3.67891	2.83244	0.430928	0.0223728	3.49006	4.1575	3.66929	3.77229	0.199435	0.0027834	1.27419	1.34516	1.41091	1.34342	0.0394778	0.000862425	1.34522	2.67995	1.35111	1.79209	0.443932	0.0562372
At1g16370.1	ARABIDOPSIS THALIANA ORGANIC CATION/CARNITINE TRANSPORTER 6; ATOCT6; F3O9.17; F3O9_17; OCT6; ORGANIC CATION/CARNITINE TRANSPORTER 6	ATOCT6; carbohydrate transmembrane transporter/ sugar:hydrogen ion symporter; similar to ATOCT5 (ARABIDOPSIS THALIANA ORGANIC CATION/CARNITINE TRANSPORTER5), carbohydrate transmembrane transporter/ sugar:hydrogen ion symporter [Arabidopsis thaliana] (TAIR:AT1G79410.1); similar to unnamed protein product [Vitis vinifera] (GB:CAO64952.1); contains InterPro domain Major facilitator superfamily MFS-1…	membrane, carbohydrate transmembrane transporter activity, sugar:hydrogen symporter activity, transport	G	260	118	2.09583	2.32689	2.72712	2.38328	0.184407	0.00593366	3.95446	3.57877	3.6577	3.73031	0.114368	0.000938656	0.46695	1.05999	1.38544	0.970795	0.268871	0.0688758	0.54444	0.0409359	0.0802628	0.221879	0.161679	0.303596
At1g28190.1	F3H9.15; F3H9_15	similar to unknown protein [Arabidopsis thaliana] (TAIR:AT5G12340.1); similar to expressed protein [Oryza sativa (japonica cultivar-group)] (GB:ABA94082.1)	cellular component unknown, molecular function unknown, biological process unknown	O	119	87	2.9411	2.94732	3.5697	3.15271	0.208504	0.00434535	4.13382	3.6874	3.95122	3.92415	0.129579	0.0010886	1.31773	2.1729	1.82956	1.7734	0.248458	0.0190691	1.36081	1.00316	1.4973	1.28709	0.147333	0.0128512
At1g28380.1	F3M18.18; F3M18_18; NECROTIC SPOTTED LESIONS 1; NSL1	This gene is predicted to encode a protein involved in negatively regulating salicylic acid-related defense responses and cell death programs. nsl1 mutants develop necrotic lesions spontaneously and show other features of a defense response, such as higher levels of SA and disease resistance-related transcripts, in the absence of a biotic stimulus. The NSL1 protein is predicted to have a MACPF do…	cellular component unknown, molecular function unknown, plant-type hypersensitive response, response to salt stress, callose deposition during defense response, regulation of salicylic acid metabolic process	O	195	238	2.77368	2.31452	2.96768	2.68529	0.193661	0.00516094	2.79987	2.81617	3.1178	2.91128	0.103369	0.00125831	0.968555	0.143014	-0.0648173	0.348917	0.315575	0.384078	1.64969	1.70019	1.06801	1.47263	0.202833	0.0184476
At1g30040.1	ATGA2OX2; GIBBERELLIN 2-OXIDASE; T1P2.6; T1P2_6	Encodes a gibberellin 2-oxidase. AtGA2OX2 expression is responsive to cytokinin and KNOX activities.	response to red or far red light, gibberellin catabolic process, gibberellin 2-beta-dioxygenase activity, response to red light, shoot apical meristem, leaf primordium	M	81	60	3.6574	3.08171	3.76872	3.50261	0.21289	0.0036739	3.94304	3.18957	5.58207	4.23823	0.706248	0.0266626	2.39908	0.813992	1.10409	1.43905	0.487264	0.0980737	2.35781	1.16695	2.17392	1.89956	0.370133	0.0359333
At1g52890.1	ANAC019; ARABIDOPSIS NAC DOMAIN CONTAINING PROTEIN 19; F14G24.16; F14G24_16	encodes a NAC transcription factor whose expression is induced by drought, high salt, and abscisic acid. This gene binds to ERD1 promoter in vitro.	cellular component unknown, transcription factor activity, multicellular organismal development, response to water deprivation, leaf	I	150	67	2.5492	3.68171	2.59482	2.94191	0.370136	0.0154632	4.89508	3.69875	3.73052	4.10812	0.393591	0.00905474	3.21275	1.10195	1.13209	1.8156	0.69863	0.121634	1.47761	0.677784	0.0569916	0.737462	0.411182	0.214751
At1g57990.1	ATPUP18	Member of a family of proteins related to PUP1, a purine transporter. May be involved in the transport of purine and purine derivatives such as cytokinins, across the plasma membrane.	membrane, purine transmembrane transporter activity, purine transport	G	206	81	1.94438	2.89341	3.11364	2.65048	0.358726	0.0178295	3.22331	4.5652	4.11674	3.96842	0.394406	0.00973363	1.36393	1.78081	2.2106	1.78511	0.244422	0.0182365	1.34069	1.19789	0.823792	1.12079	0.154115	0.018388
At1g61820.1	BGLU46; F8K4.3; F8K4_3	BGLU46; hydrolase, hydrolyzing O-glycosyl compounds; similar to BGLU45, hydrolase, hydrolyzing O-glycosyl compounds [Arabidopsis thaliana] (TAIR:AT1G61810.1); similar to unnamed protein product [Vitis vinifera] (GB:CAO69674.1); contains InterPro domain Glycoside hydrolase, catalytic core; (InterPro:IPR013781); contains InterPro domain Glycoside hydrolase, family 1; (InterPro:IPR001360)	hydrolase activity, hydrolyzing O-glycosyl compounds, carbohydrate metabolic process, endomembrane system	C	154	3	2.35549	2.99675	3.44243	2.93155	0.315462	0.0113824	5.51872	5.52632	5.7677	5.60425	0.0817582	0.00021276	2.01405	1.33876	1.22996	1.52759	0.245249	0.0248196	1.60638	1.3135	0.917491	1.27912	0.199608	0.0234968
At1g64660.1	ARABIDOPSIS THALIANA METHIONINE GAMMA-LYASE; ATMGL; F1N19.23; F1N19_23	Encodes a functional methionine gamma-lyase, a cytosolic enzyme catalyzes the degradation of methionine into methanethiol, alpha-ketobutyrate and ammonia. The catabolism of excess methionine is important to methionine homeostasis.	cytosol, catalytic activity, amino acid metabolic process, methionine gamma-lyase activity, methionine catabolic process via 2-oxobutanoate	M	190	85	2.22802	2.94914	2.96441	2.71386	0.242959	0.0079197	3.84026	3.91263	4.13825	3.96371	0.089734	0.000512125	0.817218	0.905966	0.721141	0.814775	0.0533686	0.00426296	-0.224303	0.348821	0.282353	0.135623	0.180983	0.531787
At1g67980.1	CCOAMT	Encodes S-adenosyl-L-methionine: transcaffeoyl Coenzyme A 3-O-methyltransferase.	cytosol, lignin biosynthetic process, caffeoyl-CoA O-methyltransferase activity	H	139	27	1.94799	3.7148	3.29581	2.9862	0.533009	0.030413	5.35711	4.46581	4.32719	4.7167	0.322695	0.00464806	1.31067	0.715056	0.810934	0.945553	0.184644	0.0360817	2.79493	0.652171	0.860291	1.4358	0.682217	0.169984
At1g74360.1	F1M20.4; F1M20_4	leucine-rich repeat transmembrane protein kinase, putative; similar to BRL2 (BRI1-LIKE 2), ATP binding / protein serine/threonine kinase [Arabidopsis thaliana] (TAIR:AT2G01950.1); similar to unnamed protein product [Vitis vinifera] (GB:CAO64499.1); similar to hypothetical protein OsI_025817 [Oryza sativa (indica cultivar-group)] (GB:EAZ04585.1); similar to putative brassinosteroid insensitive 1 p…	mitochondrion, ATP binding, protein serine/threonine kinase activity, protein amino acid phosphorylation, transmembrane receptor protein tyrosine kinase signaling pathway	A, E, H	113	76	3.14747	2.66212	3.84915	3.21958	0.344559	0.0112601	3.68192	4.06681	4.26868	4.00581	0.172107	0.00184085	1.23667	0.665711	0.505256	0.802546	0.221949	0.0686957	1.58206	1.11491	1.27531	1.32409	0.137044	0.0105432
At1g79680.1	F20B17.10; F20B17_10	wall-associated kinase, putative; Identical to Wall-associated receptor kinase-like 10 precursor (WAKL10) [Arabidopsis Thaliana] (GB:Q8VYA3;GB:Q9MA08); similar to wall-associated kinase, putative [Arabidopsis thaliana] (TAIR:AT1G17910.1); similar to wall-associated kinase, putative [Arabidopsis thaliana] (TAIR:AT1G19390.1); similar to protein kinase family protein [Arabidopsis thaliana] (TAIR:AT1…	kinase activity, protein amino acid phosphorylation, endomembrane system	A	134	151	2.4575	3.29003	3.39667	3.04807	0.296885	0.00935405	4.58582	2.7153	3.02799	3.44304	0.578478	0.027087	0.630112	0.368717	0.164539	0.38779	0.134737	0.102495	0.83231	0.635862	0.868562	0.778911	0.0722863	0.00850294
At2g24180.1	CYP71B6; CYTOCHROME P450 71B6	cytochrome P450 monooxygenase	endoplasmic reticulum, electron transport, oxygen binding	L	145	126	2.51838	2.92456	3.42957	2.9575	0.263553	0.00784783	3.09982	3.87961	3.99073	3.65672	0.280292	0.00582414	1.12946	0.874118	0.85678	0.953453	0.0881458	0.0084388	1.191	1.30615	1.38362	1.29359	0.0559574	0.00186598
At2g30750.1	CYP71A12; CYTOCHROME P450, FAMILY 71, SUBFAMILY A, POLYPEPTIDE 12; T11J7.14; T11J7_14	putative cytochrome P450	response to bacterium, oxygen binding, endomembrane system	L	45	17	3.34437	3.61853	4.89429	3.9524	0.47755	0.0142867	3.97644	5.4619	5.74095	5.05976	0.54762	0.0115119	1.17947	2.74336	2.48706	2.13663	0.484268	0.047723	2.53661	2.26568	1.17417	1.99215	0.416403	0.0410205
At2g32660.1	ATRLP22; F24L7.20; F24L7_20; RECEPTOR LIKE PROTEIN 22	disease resistance family protein / LRR family protein; similar to leucine-rich repeat family protein [Arabidopsis thaliana] (TAIR:AT2G33020.1); similar to leucine-rich repeat family protein [Arabidopsis thaliana] (TAIR:AT2G33060.1); similar to leucine-rich repeat family protein [Arabidopsis thaliana] (TAIR:AT2G33050.1); similar to putative LRR family protein [Brassica napus] (GB:ABI99471.1); sim…		A, B	199	130	2.10367	3.44535	2.48728	2.67877	0.398969	0.0214706	4.12988	3.52646	3.25564	3.63732	0.258387	0.00500845	0.946475	0.407184	0.316486	0.556715	0.196631	0.105393	1.04656	0.38832	0.500386	0.64509	0.203327	0.0866309
At2g42980.1	F23E6.3; F23E6_3	aspartyl protease family protein; similar to aspartyl protease family protein [Arabidopsis thaliana] (TAIR:AT3G59080.1); similar to unnamed protein product [Vitis vinifera] (GB:CAO69991.1); contains InterPro domain Peptidase aspartic, catalytic; (InterPro:IPR009007); contains InterPro domain Peptidase A1; (InterPro:IPR001461)	pepsin A activity, proteolysis	C	102	180	3.10532	2.86203	3.94644	3.3046	0.328516	0.00973856	3.2324	3.57305	2.9482	3.25121	0.180624	0.00307225	0.899918	0.348711	0.280387	0.509672	0.196117	0.121633	1.54925	1.35804	1.11931	1.3422	0.124367	0.00847673
At2g46750.1	F19D11.3	FAD-binding domain-containing protein; similar to FAD-binding domain-containing protein [Arabidopsis thaliana] (TAIR:AT2G46740.1); similar to FAD-binding domain-containing protein [Arabidopsis thaliana] (TAIR:AT2G46760.1); similar to FAD-binding domain-containing protein [Arabidopsis thaliana] (TAIR:AT5G56490.1); similar to unnamed protein product [Vitis vinifera] (GB:CAO24313.1); similar to hypo…	catalytic activity, oxidoreductase activity, electron transport, FAD binding	E, L, M	233	106	2.021	3.00503	2.54955	2.52519	0.284325	0.0124416	3.56461	3.85271	3.90086	3.77273	0.104983	0.000773429	1.44704	0.922302	1.01752	1.12895	0.1614	0.0198328	0.740575	0.52939	0.262702	0.510889	0.13826	0.0660635
At3g06490.1	BOS1; BOTRYTIS-SUSCEPTIBLE1; MYB DOMAIN PROTEIN 108; MYB108	putative transcription factor MYB108 (MYB108) mRNA,	DNA binding, transcription factor activity, response to salt stress, regulation of transcription, DNA-dependent, response to abscisic acid stimulus, response to ethylene stimulus, response to jasmonic acid stimulus, response to fungus	D, I	41	64	5.16316	2.62815	4.28898	4.02677	0.743445	0.0324373	4.3836	4.38202	3.76185	4.17582	0.20699	0.00244804	3.74327	1.13611	1.53303	2.13747	0.811036	0.118847	3.67531	1.78966	0.364377	1.94312	0.958859	0.179946
At3g21520.1	MIL23.9	similar to unknown protein [Arabidopsis thaliana] (TAIR:AT3G21550.1); similar to Os07g0645300 [Oryza sativa (japonica cultivar-group)] (GB:NP_001060454.1); similar to Os03g0370400 [Oryza sativa (japonica cultivar-group)] (GB:NP_001050198.1); similar to unknown protein [Oryza sativa (japonica cultivar-group)] (GB:AAU10653.1); contains InterPro domain Protein of unknown function DUF679; (InterPro:I…	cellular component unknown, molecular function unknown, biological process unknown	O	80	24	2.79118	4.19735	3.63072	3.53975	0.408467	0.0130556	5.73036	3.46685	5.19301	4.79674	0.682797	0.0196667	0.839146	0.458719	0.471552	0.589806	0.124725	0.0419265	-0.0531252	0.661742	0.92179	0.510136	0.291464	0.222178
At3g22160.1	MKA23.7	VQ motif-containing protein; similar to VQ motif-containing protein [Arabidopsis thaliana] (TAIR:AT4G15120.1); similar to hypothetical protein [Vitis vinifera] (GB:CAN73253.1); contains InterPro domain VQ (InterPro:IPR008889)	chloroplast, molecular function unknown, biological process unknown	O	160	232	2.53814	2.78492	3.36688	2.89665	0.245672	0.00711651	2.75815	3.00253	3.06471	2.9418	0.093562	0.00100999	1.4129	1.34979	1.21438	1.32569	0.0585602	0.0019456	1.26219	0.929062	1.66737	1.2862	0.213468	0.0264569
At3g47380.1	T21L8.130	invertase/pectin methylesterase inhibitor family protein; similar to invertase/pectin methylesterase inhibitor family protein / DC 1.2 homolog (FL5-2I22) [Arabidopsis thaliana] (TAIR:AT5G62350.1); similar to unknown [Populus trichocarpa] (GB:ABK93773.1); contains InterPro domain Pectinesterase inhibitor; (InterPro:IPR006501)	biological process unknown, endomembrane system, pectinesterase inhibitor activity	N	73	116	2.9149	3.65695	4.27093	3.61426	0.392034	0.0115618	3.83678	3.5682	3.84515	3.75004	0.0909541	0.000587744	-1.22548	-1.35827	-1.2398	-1.27452	0.0420808	0.00108835	0.786437	0.681965	0.555778	0.674727	0.0666837	0.00962669
At3g53160.1	T4D2.90; UDP-GLUCOSYL TRANSFERASE 73C7; UGT73C7	UGT73C7 (UDP-GLUCOSYL TRANSFERASE 73C7); UDP-glycosyltransferase/ transferase, transferring glycosyl groups; similar to UDP-glucoronosyl/UDP-glucosyl transferase family protein [Arabidopsis thaliana] (TAIR:AT2G36770.1); similar to glucosyltransferase-14 [Vigna angularis] (GB:BAB86932.1); contains InterPro domain UDP-glucuronosyl/UDP-glucosyltransferase; (InterPro:IPR002213)	cellular component unknown, UDP-glycosyltransferase activity, transferase activity, transferring glycosyl groups, response to other organism	H	153	168	2.43806	2.50826	3.85278	2.93303	0.460319	0.0237569	3.98538	2.44341	3.53171	3.32017	0.457524	0.018465	0.796453	1.1271	1.4211	1.11488	0.180424	0.0252037	0.401909	0.452155	0.329607	0.394557	0.035567	0.00802825
At3g55870.1	F27K19.50	anthranilate synthase, alpha subunit, putative; similar to ASA1 (ANTHRANILATE SYNTHASE ALPHA SUBUNIT 1), anthranilate synthase [Arabidopsis thaliana] (TAIR:AT5G05730.1); similar to ASA2 (anthranilate synthase 2), anthranilate synthase [Arabidopsis thaliana] (TAIR:AT2G29690.1); similar to anthranilate synthetase alpha subunit [eukaryotic synthetic construct] (GB:BAD90675.1); similar to anthranilat…	anthranilate synthase activity, oxo-acid-lyase activity, biosynthetic process, tryptophan biosynthetic process, endomembrane system	M	249	246	1.95707	2.76009	2.54596	2.42104	0.240077	0.00969058	3.18072	2.6484	2.81395	2.88102	0.157286	0.00296722	1.03708	0.706906	0.489315	0.744435	0.159236	0.0428357	1.66693	0.499222	0.752477	0.972878	0.354645	0.111161
At3g62150.1	P-GLYCOPROTEIN 21; PGP21; T17J13.110	PGP21 (P-GLYCOPROTEIN 21); ATPase, coupled to transmembrane movement of substances; Identical to Multidrug resistance protein 17 (MDR17) [Arabidopsis Thaliana] (GB:Q9M1Q9); similar to PGP11 (P-GLYCOPROTEIN 11), ATPase, coupled to transmembrane movement of substances [Arabidopsis thaliana] (TAIR:AT1G02520.1); similar to MDR4/PGP4 (P-GLYCOPROTEIN4), ATPase, coupled to transmembrane movement of subs…	integral to membrane, transport, ATPase activity, coupled to transmembrane movement of substances	C, G	165	239	2.55461	2.60173	3.44148	2.86594	0.288094	0.00995434	3.06606	2.90345	2.75757	2.90903	0.089098	0.000936762	0.818603	0.546103	0.458512	0.607739	0.108421	0.0303838	0.576753	0.707747	0.706121	0.66354	0.0433961	0.00425003
At4g11170.1	T22B4.150; T22B4_150	disease resistance protein (TIR-NBS-LRR class), putative; Identical to Putative disease resistance protein At4g11170 [Arabidopsis Thaliana] (GB:O82500;GB:Q9T016); similar to disease resistance protein (TIR-NBS-LRR class), putative [Arabidopsis thaliana] (TAIR:AT1G65850.1); similar to disease resistance protein (TIR-NBS-LRR class), putative [Arabidopsis thaliana] (TAIR:AT5G49140.1); similar to dis…	mitochondrion, ATP binding, nucleotide binding, protein binding, transmembrane receptor activity, defense response, nucleoside-triphosphatase activity	B, C, E, J	64	159	3.63656	2.46606	5.12179	3.74147	0.768437	0.0396881	4.05938	3.17288	2.88746	3.37324	0.352826	0.0107639	0.311611	0.175602	0.29183	0.259681	0.0424254	0.0256682	2.24742	1.85679	1.12414	1.74278	0.329236	0.033885
At4g37290.1	F6G17.7	similar to unknown protein [Arabidopsis thaliana] (TAIR:AT2G23270.1)	molecular function unknown, biological process unknown, endomembrane system	O	72	47	3.97716	3.30655	3.56915	3.61762	0.195099	0.00289584	5.85091	3.31375	3.93977	4.36814	0.763092	0.0291887	1.19721	0.686296	1.11491	0.999474	0.158381	0.024203	0.747861	1.22344	0.345323	0.772209	0.253783	0.0931608
At5g13220.1	TIFY DOMAIN PROTEIN 9; TIFY9	JAS1/JAZ10/TIFY9 (JASMONATE-ZIM-DOMAIN PROTEIN 10); Identical to Protein TIFY 9 (TIFY9) [Arabidopsis Thaliana] (GB:Q93ZM9;GB:Q3E9I1;GB:Q3E9I2;GB:Q9LYV4); similar to JAZ12/TIFY3B (JASMONATE-ZIM-DOMAIN PROTEIN 12) [Arabidopsis thaliana] (TAIR:AT5G20900.1); similar to hypothetical protein [Vitis vinifera] (GB:CAN60098.1); contains InterPro domain ZIM (InterPro:IPR010399)	cellular component unknown, molecular function unknown, response to jasmonic acid stimulus	O	192	174	2.27706	3.11357	2.72938	2.70667	0.241746	0.00788295	3.96349	3.31654	2.58209	3.28737	0.399043	0.0144169	1.05934	0.522855	0.463445	0.68188	0.189508	0.0693057	2.30254	2.29586	0.738111	1.77884	0.520366	0.0759536
At5g36970.1	NDR1/HIN1-LIKE 25; NHL25	NDR1/HIN1-like protein, expression induced during incompatible response to a pathogen, expression is at least partly dependent on the salicylic acid signaling pathway	cellular component unknown, molecular function unknown, defense response, incompatible interaction, salicylic acid mediated signaling pathway	O	110	77	2.49228	4.08614	3.08802	3.22215	0.464969	0.020195	5.09254	3.52988	3.36705	3.99649	0.550037	0.0184203	1.18498	0.641633	0.350731	0.725781	0.244474	0.0972018	0.396384	0.387821	0.520577	0.434928	0.0428961	0.00958783
At5g40170.1	ATRLP54; MSN9.70; MSN9_70; RECEPTOR LIKE PROTEIN 54	disease resistance family protein; similar to leucine-rich repeat family protein [Arabidopsis thaliana] (TAIR:AT2G33060.1); similar to unnamed protein product [Vitis vinifera] (GB:CAO43413.1); contains InterPro domain Leucine-rich repeat; (InterPro:IPR001611); contains InterPro domain Leucine-rich repeat, typical subtype (InterPro:IPR003591)	kinase activity, protein binding, defense response, signal transduction, endomembrane system	A, B	223	288	1.90957	2.44305	3.38406	2.57889	0.431034	0.0268168	3.02324	2.55527	2.50979	2.6961	0.164094	0.00368391	0.959728	0.778576	0.870248	0.869517	0.0522954	0.00359767	0.951694	1.52434	1.17643	1.21749	0.166579	0.0182103
At5g49665.1		zinc finger (C3HC4-type RING finger) family protein; similar to EDA40 (embryo sac development arrest 40), protein binding / ubiquitin-protein ligase/ zinc ion binding [Arabidopsis thaliana] (TAIR:AT4G37890.2); similar to hypothetical protein [Vitis vinifera] (GB:CAN77438.1); contains InterPro domain Zinc finger, RING/FYVE/PHD-type (InterPro:IPR013083); contains InterPro domain von Willebrand fact…	protein binding, ubiquitin-protein ligase activity, zinc ion binding	B, L, M	218	222	2.35064	2.32683	3.1187	2.59873	0.260078	0.00986783	3.11049	2.8429	3.03455	2.99598	0.0796178	0.000705476	0.989976	1.12969	1.10713	1.0756	0.0433027	0.00161687	-0.260231	0.0446568	-0.131595	-0.115723	0.0883707	0.320574
At5g54170.1	K18G13.4; K18G13_4	similar to CP5 [Arabidopsis thaliana] (TAIR:AT1G64720.1); similar to putative nodule membrane protein [Medicago sativa] (GB:AAL57201.1); contains InterPro domain Lipid-binding START; (InterPro:IPR002913)	molecular function unknown, biological process unknown	O	274	105	1.98839	2.12691	2.79284	2.30271	0.248306	0.0114288	3.18904	3.97039	4.16354	3.77432	0.297905	0.00617223	0.152025	0.278206	0.418082	0.282771	0.0768379	0.0665516	1.11464	0.915927	0.988411	1.00633	0.0580597	0.00331215
At5g67080.1	MAPKKK19	member of MEKK subfamily	cellular component unknown, kinase activity, protein amino acid phosphorylation	A	211	153	1.97335	2.92418	2.99052	2.62935	0.32856	0.0152582	4.0827	3.04665	3.0671	3.39882	0.341993	0.00997338	1.44073	0.196352	0.033542	0.556876	0.444421	0.336832	0.246524	-0.161136	-0.267053	-0.0605549	0.156554	0.736182
a The Arabidopsis genome initiative gene code. b alternative names for genes. c A brief description of the gene. d Characteristics of data in TAIR. e Gene ontology at TAIR in aspect of molecular function group, A: kinase activity, B:protein binding, C:hydrase activity, D:DNA or RNA binding, E: nucleotide binding, F: nucleic acid binding, G:transporter activity, H:transferase activity, I:transcrip…

## Sheet: Cd Na
List of genes greatly-upregulated by Cd and NaCl rhizotoxicities identified by comparative microarray. (See Figure 3)
			Annotation				log2[Fold change (treatment/control)] g
Gene Model a	Other Name b	Description c	Keyword d	Molecular function category group e	Fold change rank in Cd f	Fold change rank in Na f	15 µM Cd						50 mM Na						25 µM Al						1.6 µM Cu
							1	2	3	mean (N=3)	StdErr Norm	t-test P-value	1	2	3	mean (N=3)	StdErr Norm	t-test P-value	1	2	3	mean (N=3)	StdErr Norm	t-test P-value	1	2	3	mean (N=3)	StdErr Norm	t-test P-value
At1g19250.1	FLAVIN-DEPENDENT MONOOXYGENASE 1; FMO1; T29M8.12; T29M8_12	FMO1 is required for full expression of TIR-NB-LRR conditioned resistance to avirulent pathogens and for basal resistance to invasive virulent pathogens. Functions in an EDS1-regulated but SA-independent mechanism that promotes resistance and cell death at pathogen infection sites.	cellular component unknown, transcription factor activity, multicellular organismal development	M	123	46	2.04056	3.68129	3.68767	3.13651	0.547976	0.0291933	2.69085	2.54508	2.4996	2.57851	0.0576861	0.000500126	1.10041	0.851826	0.761118	0.904452	0.101419	0.0123415	0.943196	0.511546	0.803123	0.752622	0.127139	0.0273706
At1g29860.1	ATWRKY71; WRKY71	member of WRKY Transcription Factor; Group II-c	cellular component unknown, biological process unknown, 2-oxoglutarate-dependent dioxygenase activity	I	48	132	3.78472	3.60411	4.39736	3.92873	0.240046	0.00371244	2.27434	1.2709	2.09884	1.88136	0.309405	0.0259964	1.79443	0.693094	0.522553	1.00336	0.398586	0.128164	2.83869	1.02692	1.17308	1.67956	0.581096	0.101758
At1g53540.1	F22G10.20	17.6 kDa class I small heat shock protein (HSP17.6C-CI) (AA 1-156); Identical to 17.6 kDa class I heat shock protein (HSP17.6) [Arabidopsis Thaliana] (GB:P13853;GB:Q9C8L3); similar to ATHSP17.4 (Arabidopsis thaliana heat shock protein 17.4) [Arabidopsis thaliana] (TAIR:AT3G46230.1); similar to low molecular weight heat-shock protein [Brassica rapa] (GB:AAB72109.1); contains InterPro domain HSP20-…	cellular component unknown, response to heat	O	34	33	4.51007	4.04937	3.74477	4.1014	0.222449	0.00292876	2.9546	3.61317	1.66516	2.74431	0.572086	0.0408147	0.918212	0.368065	0.142895	0.476391	0.230275	0.174456	1.34905	1.53964	1.27971	1.38947	0.0777076	0.00311313
At1g63750.1	F24D7.6; F24D7_6	ATP binding / nucleoside-triphosphatase/ nucleotide binding / protein binding; similar to disease resistance protein (TIR-NBS-LRR class), putative [Arabidopsis thaliana] (TAIR:AT1G63870.1); similar to disease resistance protein (TIR-NBS-LRR class), putative [Arabidopsis thaliana] (TAIR:AT5G58120.1); similar to disease resistance protein (TIR-NBS-LRR class), putative [Arabidopsis thaliana] (TAIR:A…	cellular component unknown, molecular function unknown	B, C, E, J	168	116	2.95354	2.48102	3.12997	2.85484	0.193727	0.00457331	2.38101	1.97786	1.53418	1.96435	0.244551	0.0151476	0.816074	0.551502	0.862769	0.743448	0.0969154	0.0165723	2.44702	1.30473	1.56388	1.77188	0.345761	0.0360335
At2g17040.1	ANAC036; ARABIDOPSIS NAC DOMAIN CONTAINING PROTEIN 36; F6P23.7; F6P23_7	ANAC036 (Arabidopsis NAC domain containing protein 36); transcription factor; similar to ANAC034/ANAC035 (Arabidopsis NAC domain containing protein 34, Arabidopsis NAC domain containing protein 35), transcription factor [Arabidopsis thaliana] (TAIR:AT2G02450.2); similar to ANAC034/ANAC035 (Arabidopsis NAC domain containing protein 34, Arabidopsis NAC domain containing protein 35), transcription f…	molecular function unknown, biological process unknown, endomembrane system	I	4	73	4.6511	5.66441	5.64168	5.31906	0.334044	0.00392081	3.07125	2.56883	1.23891	2.293	0.546635	0.052404	1.26242	0.8469	1.03863	1.04932	0.120068	0.0128415	2.46855	0.512004	0.377218	1.11926	0.675768	0.239508
At2g24600.1	F25P17.10; F25P17_10	ankyrin repeat family protein; similar to ankyrin repeat family protein [Arabidopsis thaliana] (TAIR:AT1G10340.1); similar to ankyrin repeat family protein [Arabidopsis thaliana] (TAIR:AT1G10340.2); similar to unnamed protein product [Vitis vinifera] (GB:CAO45850.1); contains InterPro domain Ankyrin (InterPro:IPR002110)	cellular component unknown, molecular function unknown	B	210	65	2.66422	2.52544	2.72491	2.63819	0.0590352	0.000500362	3.29473	2.02703	1.7765	2.36609	0.469923	0.0372546	0.99646	1.67387	1.58644	1.41892	0.212734	0.0217474	1.47002	1.06511	1.46968	1.33494	0.134916	0.0100603
At2g38470.1	ATWRKY33; WRKY33	Member of the plant WRKY transcription factor family. Regulates the antagonistic relationship between defense pathways mediating responses to P. syringae and necrotrophic fungal pathogens.	membrane, carbohydrate transmembrane transporter activity, sugar:hydrogen symporter activity, transport	I	241	145	2.24802	2.14479	3.03917	2.47732	0.282498	0.0127554	1.77066	2.23866	1.43544	1.81492	0.232923	0.0160746	1.20415	1.36778	1.27209	1.28134	0.0474598	0.00136908	2.18228	3.01039	2.84405	2.67891	0.252913	0.00879566
At4g26120.1	F20B18.230; F20B18_230	ankyrin repeat family protein / BTB/POZ domain-containing protein; similar to NPR1 (NONEXPRESSER OF PR GENES 1), protein binding [Arabidopsis thaliana] (TAIR:AT1G64280.1); similar to putative NPR1 transcriptional factor [Brassica juncea] (GB:AAV52267.1); contains InterPro domain BTB/POZ fold; (InterPro:IPR011333); contains InterPro domain BTB/POZ-like; (InterPro:IPR000210); contains InterPro doma…	cellular component unknown, molecular function unknown, biological process unknown	B	133	158	3.65255	2.1865	3.33447	3.05784	0.445242	0.0205501	1.83618	1.35789	2.09722	1.76376	0.216477	0.014732	1.40192	0.73962	0.880629	1.00739	0.201421	0.0377295	3.99331	3.73627	2.37488	3.36815	0.50215	0.0215125
At4g29780.1	F27B13.20, F27B13_20	similar to unknown protein [Arabidopsis thaliana] (TAIR:AT5G12010.1); similar to Os01g0582600 [Oryza sativa (japonica cultivar-group)] (GB:NP_001043414.1); similar to Os05g0593000 [Oryza sativa (japonica cultivar-group)] (GB:NP_001056499.1); similar to unknown protein [Oryza sativa (japonica cultivar-group)] (GB:BAD72250.1)	cellular component unknown	O	238	102	2.34505	2.36731	2.74956	2.48731	0.131285	0.00277437	2.77183	1.76775	1.62069	2.05342	0.361706	0.0296547	0.589041	0.651077	0.636672	0.625597	0.018745	0.000896597	1.8422	2.4711	2.70315	2.33881	0.257186	0.0118772
At5g13200.1	T19L5.4	GRAM domain-containing protein / ABA-responsive protein-related; Identical to GEM-like protein 5 [Arabidopsis Thaliana] (GB:Q9LYV6); similar to GEM [Arabidopsis thaliana] (TAIR:AT2G22475.1); similar to unnamed protein product [Vitis vinifera] (GB:CAO41288.1); contains InterPro domain GRAM (InterPro:IPR004182)	cellular component unknown, molecular function unknown, plant-type hypersensitive response, response to salt stress, callose deposition during defense response, regulation of salicylic acid metabolic process	O	259	209	2.22463	2.21626	2.71376	2.38488	0.164458	0.00472161	1.75308	1.68704	1.32527	1.58846	0.132969	0.00693445	2.24673	1.16008	1.45352	1.62011	0.324558	0.0378675	2.43433	1.70306	3.06941	2.40226	0.394756	0.0259565
At5g25930.1	F18A17.4	leucine-rich repeat family protein / protein kinase family protein; similar to HAESA (RECEPTOR-LIKE PROTEIN KINASE 5), ATP binding / kinase/ protein serine/threonine kinase [Arabidopsis thaliana] (TAIR:AT4G28490.1); similar to disease resistance family protein [Arabidopsis thaliana] (TAIR:AT5G25910.1); similar to HSL1 (HAESA-LIKE 1), ATP binding / kinase/ protein serine/threonine kinase [Arabidop…	response to red or far red light, gibberellin catabolic process, gibberellin 2-beta-dioxygenase activity, response to red light, shoot apical meristem, leaf primordium	A	240	115	2.39571	2.20998	2.83559	2.48043	0.185499	0.00554636	2.00558	2.01463	1.88948	1.9699	0.0402945	0.00041815	1.50394	0.915483	0.771907	1.06378	0.223951	0.0415761	2.37489	2.78922	2.89708	2.68706	0.159164	0.00349024
At5g39150.1	MXF12.160; MXF12_160	germin-like protein, putative; Identical to Germin-like protein subfamily 1 member 17 precursor [Arabidopsis Thaliana] (GB:Q9FIC6); similar to germin-like protein, putative [Arabidopsis thaliana] (TAIR:AT5G39180.1); similar to unnamed protein product [Vitis vinifera] (GB:CAO17570.1); contains InterPro domain RmlC-like jelly roll fold (InterPro:IPR014710); contains InterPro domain Cupin 1; (InterP…	cellular component unknown, transcription factor activity, multicellular organismal development, response to water deprivation, leaf	L, N	5	104	4.30708	5.5506	5.71987	5.19252	0.445407	0.00727774	2.15209	2.41678	1.53953	2.03614	0.259794	0.0158926	1.94184	0.461091	0.691638	1.03152	0.459999	0.154159	4.03631	1.73429	1.52847	2.43302	0.803844	0.0940164
At5g51190.1	MWD22.13; MWD22_13	encodes a member of the ERF (ethylene response factor) subfamily B-3 of ERF/AP2 transcription factor family. The protein contains one AP2 domain. There are 18 members in this subfamily including ATERF-1, ATERF-2, AND ATERF-5.	membrane, purine transmembrane transporter activity, purine transport	D, I	237	74	1.939	2.47811	3.09689	2.50467	0.334517	0.0173741	2.6237	2.42562	1.80114	2.28348	0.247859	0.0115776	1.16963	0.669985	0.830522	0.890045	0.147273	0.026304	1.79158	0.57972	-0.0158216	0.785161	0.531768	0.277823
a The Arabidopsis genome initiative gene code. b alternative names for genes. c A brief description of the gene. d Characteristics of data in TAIR. e Gene ontology at TAIR in aspect of molecular function group, A: kinase activity, B:protein binding, C:hydrase activity, D:DNA or RNA binding, E: nucleotide binding, F: nucleic acid binding, G:transporter activity, H:transferase activity, I:transcrip…

[truncated: 5 more sheets: Cu Na, Al Cd Cu, Al Cd Na, Al Cu Na, Cd Cu Na]
