# Supplementary material for: Comparative transcriptomic characterization of aluminum, sodium chloride, cadmium and copper rhizotoxicities in Arabidopsis thaliana
Source: BMC Plant Biol. 2009 Mar 23;9:32. doi: 10.1186/1471-2229-9-32 (PMC2666732; doi:10.1186/1471-2229-9-32)
Supplement: Additional file 5 — Mean of the relative fold change of the genes that were grouped by cluster analysis in Figure 4. Mean of relative fold change of the genes belongs to specific gene cluster was statistically compared to those of others. The mean of specific clusters, the cluster E of Al unique genes group and the clusters C of NaCl, Cd or Cu unique genes groups, were same or significantly less than other clustered gene groups when judged by Scheffe test (P < 0.05). [file 1471-2229-9-32-S5.xls]

## Sheet: Additional file 5
Mean of the relative fold change (RFC) of the genes that were grouped by cluster analysis (see Figure 4)
Mean of the RFC of clusterd genes within Al unique gene group
	NaCl	Cd	Cu
GroupA	0.59b	0.85b	1.45d
GroupB	0.60b	1.43c	0.87c
GroupC	0.26a	0.51ab	0.86bc
GroupD	0.53ab	0.76ab	0.36ab
GroupE	0.27a	0.36a	0.28a
GroupF	0.74b	0.23a	0.36a
Mean of the RFC of clusterd genes within NaCl unique gene group
	Al	Cd	Cu
GroupA	0.39b	1.11b	1.81b
GroupB	0.75c	0.35a	0.27a
GroupC	0.22a	0.33a	0.24a
GroupD	0.81c	0.63ab	0.68b
Mean of the RFC of clusterd genes within Cd unique gene group
	Al	NaCl	Cu
GroupA	0.28b	0.29b	0.77c
GroupB	0.37b	0.30b	0.31a
GroupC	0.15a	0.18a	0.24a
GroupD	0.14a	0.13a	0.53b
Mean of the RFC of clusterd genes within Cu unique gene group
	Al	NaCl	Cd
GroupA	0.12a	0.13a	0.22a
GroupB	0.28b	0.26b	0.39b
GroupC	0.15a	0.21b	0.55c
Different letters indicate significant difference by Scheffe test (P < 0.05).
