# Supplementary material for: Comparative transcriptomic characterization of aluminum, sodium chloride, cadmium and copper rhizotoxicities in Arabidopsis thaliana
Source: BMC Plant Biol. 2009 Mar 23;9:32. doi: 10.1186/1471-2229-9-32 (PMC2666732; doi:10.1186/1471-2229-9-32)
Supplement: Additional file 6 — Networked genes within the uniquely identified gene groups, and their response to various treatments summarized by response viewer of GENEVESTIGATOR. By coexpression gene analysis, the networked genes groups were identified within uniquely identified genes groups by a Venn diagram approach in Figure 3 (see Figure 6). Fold change values of the networked genes to various stress treatments were manually collected from the response viewer of "GENEVESTIGATOR" through the TAIR database. [file 1471-2229-9-32-S6.xls]

## Sheet: Kagiana-All(41)
Expression ratio (treatment/control) of genes clustered by KAGIANA within gene group shared by all stressors (See Figure 6). "Ratio" was collected from Genevestigator ( https://iii.genevestigator.ethz.ch/).
		At1g17380	At1g57630	At1g76600	At1g76650	At2g25460	At2g26380	At2g26530	At2g40000	At3g01830	At3g23250	AT3G28580	At3g47480	At3g53600	At5g39670	At5g42380	At5g47070		At1g17170	At1g60730	At2g30140	At4g01870		At2g02930	At3g16530	At4g22710
Treatment	Control	Ratio	Ratio	Ratio	Ratio	Ratio	Ratio	Ratio	Ratio	Ratio	Ratio	Ratio	Ratio	Ratio	Ratio	Ratio	Ratio		Ratio	Ratio	Ratio	Ratio		Ratio	Ratio	Ratio
Biotic: A. brassiciola (+)	Biotic: A. brassiciola (-)	n/a	n/a	n/a	n/a	n/a	n/a	n/a	n/a	n/a	n/a	n/a	n/a	n/a	n/a	n/a	n/a		n/a	n/a	n/a	n/a		n/a	n/a	n/a
Biotic: A. tumefaciens (+)	Biotic: A. tumefaciens (-)	0.73	4.51	1.85	4.9	0.93	3.24	2.92	2.42	0.35	4.49	13	14.11	1	1.76	0.89	1.79		45.76	0.82	1.15	3.99		4.26	1.11	0.49
Biotic: B. cinerea (+)	Biotic: B. cinerea (-)	7.61	6.66	2.05	2.99	2.47	1.16	1.65	1.07	3.31	6.67	7.19	2.27	22	1.5	6.36	1.5		34.33	2.45	5.06	19.01		1.75	2.41	1.11
Biotic: E. cichoracearum (+)	Biotic: E. cichoracearum (-)	0.75	3.88	1.12	1.57	1.89	0.94	0.67	1.06	5.68	1.79	2.67	4.7	0.52	4.82	5.77	2.04		1.41	0.85	3.6	0.95		2.32	1.7	1.15
Biotic: E. orontii (+)	Biotic: E. orontii (-)	0.6	7.4	0.68	0.38	0.75	1.07	0.58	0.58	1.01	0.74	3.61	2.62	0.77	2.77	0.92	1		1.13	1.08	2.18	1.64		1.7	2.07	0.99
Biotic: F. occidentalis (+)	Biotic: F. occidentalis (-)	n/a	n/a	n/a	n/a	n/a	n/a	n/a	n/a	n/a	n/a	n/a	n/a	n/a	n/a	n/a	n/a		n/a	n/a	n/a	n/a		n/a	n/a	n/a
Biotic: M. persicae (+)	Biotic: M. persicae (-)	n/a	n/a	n/a	n/a	n/a	0.76	n/a	n/a	n/a	n/a	2.19	n/a	0.75	n/a	n/a	n/a		n/a	n/a	n/a	n/a		n/a	n/a	n/a
Biotic: M. persicae (+)	Biotic: M. persicae (-)	2.06	2.14	1.06	0.37	0.74	n/a	1.34	1.48	4.38	2	n/a	0.41	n/a	1.72	1.5	0.73		0.81	0.53	1.41	0.69		1.18	2	0.73
Biotic: mycorrhiza (+)	Biotic: mycorrhiza (-)	0.89	0.94	0.92	1.01	0.49	0.63	0.85	0.99	0.56	1.16	0.8	1.12	1	0.93	0.72	1.09		1.08	0.68	0.79	1.23		1.01	0.47	1.11
Biotic: nematode (+)	Biotic: nematode (-)	1.51	0.94	0.98	1.01	2.93	1.67	0.58	0.44	0.29	0.45	2.93	0.63	1.11	1.63	0.46	0.86		0.5	1.33	0.96	0.41		0.69	0.39	1.16
Biotic: P. infestans (+)	Biotic: P. infestans (-)	1.4	8.4	2.44	0.7	0.91	1.23	1.61	1.6	1.72	3.29	8.97	5.97	4.4	2.28	1.29	1.5		5.05	1.04	3.47	1.55		3.83	2.87	1.51
Biotic: P. rapae (+)	Biotic: P. rapae (-)	n/a	n/a	n/a	n/a	n/a	n/a	n/a	n/a	n/a	n/a	n/a	n/a	n/a	n/a	n/a	n/a		n/a	n/a	n/a	n/a		n/a	n/a	n/a
Biotic: P. syringae (+)	Biotic: P. syringae (-)	2.14	2.66	1.53	2.34	3.16	0.95	1.44	1.36	1.87	1.76	1.33	1.24	2.27	1.36	1.43	1.37		1.57	0.94	2.22	2.63		0.88	1.09	0.51
Biotic: P. syringae (+)	Biotic: P. syringae (-)	n/a	n/a	n/a	n/a	n/a	n/a	n/a	n/a	n/a	n/a	n/a	n/a	n/a	n/a	n/a	n/a		n/a	n/a	n/a	n/a		n/a	n/a	n/a
Chemical: 2,4,6 T (+)	Chemical: 2,4,6 T (-)	0.68	1.14	3.09	1.3	0.84	0.8	1.23	1.17	2.51	0.64	0.84	0.71	0.26	1.15	0.48	1.17		9.8	3.76	2.31	4.27		1.03	1.52	1.26
Chemical: 2,4-dichlorophenoxyacetic acid (+)	Chemical: 2,4-dichlorophenoxyacetic acid (-)	6.57	0.22	3.43	1.19	1.21	0.4	0.79	0.76	17.8	0.99	2.22	0.14	0.43	1.89	7.53	0.93		2.02	0.57	1.23	3.17		0.45	1.2	1.52
Chemical: 4-thiazolidinone/acetic acid (+)	Chemical: 4-thiazolidinone/acetic acid (-)	1.84	0.53	11.49	6.39	4.5	1.06	3.28	3.39	1.73	1.42	10	0.72	0.65	1.93	20.95	1.66		13.91	14.49	2	10.46		0.89	0.93	1.2
Chemical: 6-benzyl adenine (+)	Chemical: 6-benzyl adenine (-)	0.31	0.56	0.93	2.31	0.82	3.17	0.46	4.31	0.12	0.26	0.25	0.81	0.27	0.25	0.89	0.64		0.05	1.26	1.88	2.43		3.97	0.65	0.39
Chemical: AgNO3 (+)	Chemical: AgNO3 (-)	5.48	150.43	5.06	3.15	1.82	10.08	9.25	4.14	6.27	14.69	7.07	3.2	2.98	12.47	5.67	1.79		9.85	2.19	12.35	10.35		2.82	4.83	2
Chemical: AVG (+)	Chemical: AVG (-)	0.34	3.36	1.39	0.39	0.45	0.27	1	0.8	0.51	0.42	0.07	0.69	0.28	1.61	0.67	0.74		1.35	1	0.84	0.71		0.92	1.26	1.17
Chemical: brz220 (+)	Chemical: brz220 (-)	1.05	2.07	1.02	0.8	0.53	0.73	0.92	0.99	0.53	0.11	0.73	0.58	0.46	1.07	0.5	0.83		1.46	1.13	1.25	1.57		1.1	1.83	1.19
Chemical: brz91 (+)	Chemical: brz91 (-)	1.62	2.71	1.09	0.8	0.82	0.65	1.22	1.02	0.04	0.69	0.98	0.78	0.5	1.31	0.87	0.84		1.54	1.16	1.19	2.18		1.31	1.7	1.3
Chemical: chitin (+)	Chemical: chitin (-)	3.17	10.55	7.1	3.68	5.97	1.75	11.64	6.43	35.53	14.87	13.59	1.47	24.25	9.75	45.08	4.46		1.53	0.83	1.78	1.66		1.05	2.1	1.63
Chemical: CO2 high	Chemical: CO2 control	0.06	0.82	0.56	0.17	0.56	1.06	0.45	0.27	0.1	0.03	1.16	0.55	0.06	0.63	0.14	0.44		0.65	0.65	0.26	0.22		0.99	1.53	1.16
Chemical: cycloheximide (+)	Chemical: cycloheximide (-)	67.87	480.36	43.99	35.67	13.69	22.05	43.82	28.4	379.89	119.72	95.02	1.84	23.89	62.93	272.89	16.76		0.78	2.02	4.56	7.77		1.11	2.55	2.8
Chemical: daminozide (+)	Chemical: daminozide (-)	0.16	1.14	1.49	0.8	0.41	0.58	1.09	1.14	0.36	0.32	0.09	0.4	0.52	1.19	0.2	0.84		0.83	0.73	0.89	1.57		1.01	1.63	1.36
Chemical: fosmidomycin (+)	Chemical: fosmidomycin (-)	n/a	n/a	n/a	n/a	n/a	n/a	n/a	n/a	n/a	n/a	n/a	n/a	n/a	n/a	n/a	n/a		n/a	n/a	n/a	n/a		n/a	n/a	n/a
Chemical: furyl acrylate ester (+)	Chemical: furyl acrylate ester (-)	2.44	1.18	16.11	3.8	3.21	2.29	6.29	4.18	4.78	2.26	9.77	0.78	12.7	2.8	32.92	1.47		10.3	11.06	2.32	11		1.11	0.86	1.27
Chemical: hydrogen peroxide (+)	Chemical: hydrogen peroxide (-)	1.34	1.69	11.21	6.73	2.14	1.94	15.52	6.3	11.86	5.38	4.34	0.81	1.5	6.27	8.46	2.65		31.66	1.02	3.43	30.62		2.27	9.23	12.17
Chemical: ibuprofen (+)	Chemical: ibuprofen (-)	1.06	3.64	1.72	0.83	0.56	0.51	1.02	0.92	0.96	0.23	0.21	0.78	0.72	1.14	0.83	0.99		7.63	3.18	1.67	2.13		1.03	1.74	1.32
Chemical: isoxaben (+)	Chemical: isoxaben (-)	0.44	0.94	0.42	0.3	0.56	0.98	0.52	0.39	0.07	0.38	0.57	0.18	0.6	0.14	0.11	0.51		0.65	0.88	0.99	2.33		0.88	9.05	0.79
Chemical: lovastatin (+)	Chemical: lovastatin (-)	n/a	n/a	n/a	n/a	n/a	n/a	n/a	n/a	n/a	n/a	n/a	n/a	n/a	n/a	n/a	n/a		n/a	n/a	n/a	n/a		n/a	n/a	n/a
Chemical: MG13 (+)	Chemical: MG13 (-)	1.21	5.29	1.55	0.45	0.4	0.59	0.81	1.01	0.6	0.54	1.13	0.65	0.16	0.88	0.93	1		1.72	1.27	1	0.69		1.04	1.45	1.06
Chemical: norflurazon (+)	Chemical: norflurazon (-)	0.34	1.78	0.71	0.49	0.85	0.58	0.62	0.81	0.78	1.14	5	0.79	0.18	1.11	1.96	0.61		0.9	1.2	0.79	0.46		1.21	1.32	1.05
Chemical: NPA (+)	Chemical: NPA (-)	0.16	4.57	1.45	0.81	0.99	0.65	0.9	0.78	0.6	0.5	0.75	0.58	0.21	1.07	0.83	0.96		1.37	1.81	1.25	1.5		1.03	1.59	1.09
Chemical: ozone_1	Chemical: ozone_control_1	42.25	184.45	4.99	48.89	8.14	1.13	5.4	7.14	254.18	13.7	8.13	21.65	22.83	6.69	61.28	6.04		6.09	1.52	8.57	8.61		4.03	14.59	2.01
Chemical: ozone_2	Chemical: ozone_control_2	n/a	n/a	n/a	n/a	n/a	n/a	n/a	n/a	n/a	n/a	n/a	n/a	n/a	n/a	n/a	n/a		n/a	n/a	n/a	n/a		n/a	n/a	n/a
Chemical: paclobutrazole (+)	Chemical: paclobutrazole (-)	0.59	1.07	1.26	0.85	0.54	0.41	0.95	1.08	0.71	0.26	0.75	0.83	0.14	1.11	0.7	0.87		1.14	1.47	1.08	0.87		1.19	1.56	1.25
Chemical: PCIB (+)	Chemical: PCIB (-)	0.55	1.5	2.06	0.75	1.15	0.61	1.08	0.81	0.8	0.36	0.16	0.73	0.13	1.13	0.09	0.99		6.37	2.52	1.39	1.25		0.95	1.31	1.06
Chemical: PNO8 (+)	Chemical: PNO8 (-)	0.52	5.57	3.73	0.88	0.69	0.67	1.21	1.41	1.04	0.94	1.09	0.65	0.47	2.04	0.7	1.14		14.31	3.95	3.15	11.35		1.4	2.14	1.51
Chemical: prohexadione (+)	Chemical: prohexadione (-)	0.77	5.71	1.4	0.74	1.14	0.83	1.56	1.65	0.91	0.27	1.23	0.63	0.49	1.2	0.52	0.87		1.4	1.39	1.09	1.1		1.28	1.42	1.33
Chemical: propiconazole (+)	Chemical: propiconazole (-)	1.23	3.71	1.13	0.81	0.79	0.84	1.03	0.84	1.42	0.22	0.13	0.6	0.37	0.94	0.37	0.81		1.53	0.84	1.2	1.82		1.22	1.83	1.28
Chemical: syringolin (+)	Chemical: syringolin (-)	0.37	27.34	2.1	0.8	0.71	3.19	1.4	2.35	23.1	0.28	36.02	1.86	0.79	4.72	32.57	4.12		22.34	0.63	1.87	19.71		2.57	7.36	0.79
Chemical: TIBA (+)	Chemical: TIBA (-)	1.7	10.57	14.08	0.78	2.83	1.45	4.8	2.33	2.87	1.66	3.93	0.74	0.41	5.25	3.33	1.79		25.87	9	7	12.84		1.44	2.21	2.03
Chemical: uniconazole (+)	Chemical: uniconazole (-)	0.35	9.21	0.89	0.74	0.31	0.27	0.91	1.22	0.67	0.89	0.52	0.76	0.33	0.94	0.5	0.95		0.92	1.48	1.33	1.26		1.25	1.96	1.41
Chemical: zearalenone (+)	Chemical: zearalenone (-)	0.54	1.04	1.24	2.39	1.26	0.71	1.04	0.99	0.24	0.69	0.89	1.82	0.19	1.68	1.19	1.21		3.66	7.64	1.21	1.94		1.04	1.01	1.13
Hormone: ABA (+)	Hormone: ABA (-)	1.18	2.56	1.22	1.05	1.37	0.76	0.84	2.08	1.37	0.49	0.6	1	1.25	0.88	1.27	1.35		1.02	1.33	4.22	2.26		0.84	0.64	0.58
Hormone: ACC (+)	Hormone: ACC (-)	1.51	2.06	1.78	1.46	1.07	0.98	1.36	1.59	1.6	1.44	1.61	1.36	0.34	1.16	3.55	1.05		1.16	1.16	1.21	1.97		1.22	1.11	1.01
Hormone: BL (+)	Hormone: BL (-)	1.91	5.13	1.62	1.18	1.15	1.36	1.15	1.56	1.29	0.62	1.17	2.53	1.41	1.82	1.45	0.96		1.11	1	1.16	0.73		1.11	0.84	0.99
Hormone: BL / H3BO3 (+)	Hormone: BL / H3BO3 (-)	4	0.18	0.78	0.9	0.34	1.19	3.07	1.42	2.56	0.35	1.34	0.1	1.25	0.67	0.73	0.65		2.57	1.32	1.1	5.68		1.33	8.33	3.66
Hormone: ethylene (+)	Hormone: ethylene (-)	0.51	1.59	1.03	1	0.8	0.87	1.13	1.9	1.02	2.13	1.15	0.87	0.57	0.91	0.82	1.09		1.8	0.79	1.49	8.05		1.65	2.76	1.21
Hormone: GA3 (+)	Hormone: GA3 (-)	1.69	1.93	1.39	1.32	0.81	0.93	1.57	1.35	0.83	1.46	1.02	0.97	1.02	0.94	0.82	1.07		0.88	0.82	1.25	1.2		1.13	1.09	1.01
Hormone: IAA_1	Hormone: IAA_control_1	1.31	2.81	1.58	1.08	1.07	1.1	1.73	2.36	1.63	1.96	1.24	1.25	1.5	1.47	1.64	1.23		1.56	1.18	1.56	2.89		1.19	0.88	0.92
Hormone: IAA_2	Hormone: IAA_control_2	0.72	0.69	1.27	2.46	1.02	1.68	1.38	3.56	2.1	0.99	0.53	1.68	1.13	2.45	0.19	1.18		2.52	4.64	1.85	3.68		1	0.82	0.9
Hormone: IAA_3	Hormone: IAA_control_3	1.42	1.09	1.05	1.15	1	1.09	0.8	1.27	0.41	0.53	0.9	0.87	2.3	0.94	0.86	0.73		1.03	0.92	0.66	0.71		0.98	0.91	0.99
Hormone: MJ (+)	Hormone: MJ (-)	31.11	1.61	2.67	6.67	1.44	1.78	6.4	0.92	0.31	2.53	1.19	1.23	4.41	0.88	1.82	0.93		1.59	0.96	1.58	1.68		1.08	1.03	1.02
Hormone: salicylic acid (+)	Hormone: salicylic acid (-)	0.53	9.71	3.32	0.73	0.88	1.05	1.44	1.82	0.71	0.5	0.8	2.42	0.21	3.4	0.07	1.73		12.79	7.39	4.85	5.75		1.44	1.44	1.1
Hormone: zeatin (+)	Hormone: zeatin (-)	1.42	2.76	1.2	1.09	1.11	0.79	1.02	0.91	1.23	0.93	0.73	1.07	0.7	1	3.27	1.01		0.89	1.35	0.94	1.17		0.84	0.78	0.79
Light intensity: light_1	Light intensity: dark_1	1.06	0.46	0.77	0.56	0.8	0.85	0.97	0.52	2.17	0.8	1.32	0.93	0.57	0.87	0.42	0.83		0.94	0.84	0.86	0.64		0.73	0.85	0.94
Light intensity: light_2	Light intensity: dark_2	n/a	n/a	n/a	n/a	n/a	n/a	n/a	n/a	n/a	n/a	n/a	n/a	n/a	n/a	n/a	n/a		n/a	n/a	n/a	n/a		n/a	n/a	n/a
Light intensity: light_3	Light intensity: dark_3	n/a	n/a	n/a	n/a	n/a	n/a	n/a	n/a	n/a	n/a	n/a	n/a	n/a	n/a	n/a	n/a		n/a	n/a	n/a	n/a		n/a	n/a	n/a
Light quality: blue	Light quality: dark	1.35	0.64	0.72	1.01	1.03	0.97	1.23	0.43	4.33	1.17	0.95	0.82	1	0.97	1	0.73		1.07	1.08	1.05	0.83		0.88	1.15	1.07
Light quality: far red	Light quality: dark	1.39	0.41	0.75	0.82	0.72	1.01	1.07	0.58	3	1.06	1.77	1.19	0.86	0.94	0.55	0.84		0.97	1.06	0.98	0.86		0.76	0.77	0.94
Light quality: red	Light quality: dark	1.03	0.46	0.83	0.69	0.89	0.91	1.02	0.63	1.67	0.86	1.82	0.77	0.43	0.89	0.61	0.86		0.91	0.92	0.82	0.83		0.8	0.77	0.89
Light quality: UV-A	Light quality: dark	1.03	0.41	0.89	1.09	1.06	0.78	1.31	0.82	6.83	0.96	1	0.95	0.57	0.81	0.68	1		1.13	0.86	1.18	0.94		0.9	0.83	0.93
Light quality: UV-AB	Light quality: dark	1.45	0.84	0.94	1.02	1.03	0.92	1.73	0.66	21	0.78	1.5	0.81	0.57	1.2	0.76	1.37		2.99	1.23	1.63	2.04		0.94	1.28	1.45
Light quality: white	Light quality: dark	1.06	0.46	0.77	0.56	0.8	0.85	0.97	0.52	2.17	0.8	1.32	0.93	0.57	0.87	0.42	0.83		0.94	0.84	0.86	0.64		0.73	0.85	0.94
Light: UV_filtered_WG295	Light: UV_unfiltered_max-310nm	0.47	0.06	0.74	0.62	0.57	0.32	0.53	0.51	0.31	0.32	0.14	0.16	0.1	0.36	0.26	0.46		0.83	0.72	0.82	0.66		0.78	0.68	0.88
Light: UV_filtered_WG305	Light: UV_unfiltered_max-310nm	0.15	0.03	0.23	0.06	0.52	0.69	0.08	0.23	0.04	0.06	0.06	0.1	0.09	0.07	0.05	0.21		0.36	0.57	0.83	0.4		0.77	0.48	0.68
Light: UV_filtered_WG327	Light: UV_unfiltered_max-310nm	0.15	0.01	0.14	0.06	0.44	0.4	0.07	0.16	0.03	0.08	0.02	0.09	0.06	0.07	0.05	0.24		0.32	0.32	0.76	0.33		0.72	0.29	0.59
Nutrient: Caesium-137 (+)	Nutrient: Caesium-137 (-)	0.89	1.77	1.29	0.84	1.64	1.6	1.25	1.2	1.44	1.92	1.66	1.8	2.47	2.05	1.29	1.03		1.02	0.88	0.99	0.85		1.22	0.83	1.18
Nutrient: Cs (+)	Nutrient: Cs (n)	1.72	3.19	1.33	1.03	1.48	1.07	1.21	1.31	2.18	1.46	3	2.8	1.79	1.72	1.51	1.4		2.13	0.98	1.46	1.96		1.28	1.39	1.09
Nutrient: glucose_2-4-6h	Nutrient: no_glucose/mannitol	2.13	2.63	0.51	0.72	1.17	0.75	1.02	0.06	6.9	1.54	2.55	2.26	1.69	2.73	1.43	1.84		16.27	10.31	1.83	1.12		1.02	1.19	1.76
Nutrient: K (-)	Nutrient: K (n)	8.33	7.71	1.61	3.47	1.34	1.08	1.44	1.47	13.44	3.38	1.64	6.8	2.04	3.29	4.88	2.11		2.59	1.12	2.22	2.85		1.26	0.94	0.72
Nutrient: lowN_glucose	Nutrient: highN_glucose	0.26	2.62	1.41	1.79	0.98	0.32	0.93	1.02	2.39	1.24	5.73	3.15	1	2.17	0.95	0.95		2.46	0.7	1.35	0.82		0.97	0.67	1.42
Nutrient: mannitol_2-4-6h	Nutrient: no_glucose/mannitol	2.15	3.11	0.94	1.28	2.15	1.82	3.14	0.98	5.9	2	1.7	1.59	1.15	2.81	1.7	2.11		1.94	1.7	2.27	1.42		2.27	3.48	3.14
Nutrient: Nitrate_low	Nutrient: Nitrate_control	1.57	12.35	1.46	1.77	0.94	2.26	0.92	0.4	4.06	0.43	5.6	3.46	4.5	3.59	1.02	1.63		20.56	1.37	3.93	0.56		0.41	0.13	0.83
Nutrient: P (-)	Nutrient: P (n)	n/a	n/a	n/a	n/a	n/a	n/a	n/a	n/a	n/a	n/a	n/a	n/a	n/a	n/a	n/a	n/a		n/a	n/a	n/a	n/a		n/a	n/a	n/a
Nutrient: Pb (+)	Nutrient: Pb (n)	n/a	n/a	n/a	n/a	n/a	n/a	n/a	n/a	n/a	n/a	n/a	n/a	n/a	n/a	n/a	n/a		n/a	n/a	n/a	n/a		n/a	n/a	n/a
Nutrient: S deprivation	Nutrient: S control	0.66	0.74	1.1	0.73	0.8	1.27	0.82	0.66	0.77	0.91	0.58	1.02	0.79	0.68	0.68	0.94		1.68	1.44	1.3	1.31		0.92	0.42	0.66
Nutrient: sucrose (+)	Nutrient: sucrose (-)	0.77	0.59	0.59	1.43	0.8	2.29	0.66	0.46	0.15	4.89	1.68	18.23	1.27	0.73	0.35	1.36		2.44	1.39	0.91	0.87		0.54	0.27	1.36
Nutrient: Zn (+)	Nutrient: Zn (-)	n/a	n/a	n/a	n/a	n/a	n/a	n/a	n/a	n/a	n/a	n/a	n/a	n/a	n/a	n/a	n/a		n/a	n/a	n/a	n/a		n/a	n/a	n/a
PCD: senescence	PCD: control	1.32	1.17	3.9	0.36	1.91	0.81	0.23	3.88	0.3	0.97	0.24	0.14	2.17	0.24	0.24	5.41		0.25	0.43	0.9	3.33		1.28	2.46	0.24
Stress: anoxia (+)	Stress: anoxia (-)	0.81	2.11	1.21	46.41	2.07	1.12	1.25	1.68	1.32	1.48	0.65	0.55	0.6	0.6	3.18	0.66		1.98	1.64	1.61	1.67		1.6	0.94	2.89
Stress: cold_1	Stress: control	3.95	5.11	3.96	7.96	3.12	1.24	4.64	3.62	16.34	5.77	5.3	2.38	18.75	8.9	32.7	1.72		4.97	2.1	1.34	8.95		1.38	0.78	1.26
Stress: cold_2	Stress: cold_control_2	0.17	15.3	1.57	1.48	0.66	0.95	1.03	0.74	3.68	1.11	12.69	3.83	0.74	4.8	19.76	1.08		17.12	0.7	2.65	12.22		3.04	2.48	0.71
Stress: cold_3	Stress: cold_control_3	0.86	1.86	0.8	0.56	1.05	0.83	0.83	0.62	0.88	1.69	0.89	1.26	1.21	1.03	1.05	0.89		3.89	1.92	1.58	5.24		1.24	0.3	0.29
Stress: drought	Stress: control	2.32	1.77	1.31	0.75	1.01	0.94	2.2	1.32	1.13	1.7	1.34	1.3	3.38	1.05	1.15	1.16		1.77	1.18	1.41	1.45		1.39	1.31	1.18
Stress: genotoxic	Stress: control	1.31	5.12	1.27	1.04	1.22	0.77	1.99	1.7	1.59	2.08	4.6	4.09	4.38	2.54	1.57	1.59		1.77	1.6	1.68	1.5		1.67	2.38	1.43
Stress: heat_1	Stress: control	0.86	0.6	1.06	0.29	1.05	1.11	1.16	1.95	1.19	0.95	0.53	0.69	1.38	0.87	1.37	1.06		0.57	1.23	1.27	0.73		1.05	0.47	0.68
Stress: heat_2	Stress: heat_2_control	0.18	0.04	1.63	0.99	0.24	0.57	0.47	2.35	0.36	0.33	0.28	0.66	0.03	0.42	8.36	3.29		1.2	0.89	2.07	0.61		1.31	0.11	1.27
Stress: hypoxia (+)	Stress: hypoxia (-)	2.04	2.67	6	27.39	5.52	1.84	2.66	3.97	3.08	5.46	2.77	0.65	0.4	1.15	6.3	1.08		5.29	2.93	2.93	1.71		1.1	1.31	2.55
Stress: osmotic	Stress: control	2.46	5.75	1.92	3.39	3.27	1.42	2.96	4.07	4.91	5.17	1.72	1.33	4.88	1.77	2.89	2.12		2.22	2.17	4.82	4.1		2.74	3.29	1.51
Stress: oxidative	Stress: control	1.65	8.21	2.61	1.42	1.11	0.8	2.4	1.99	3.06	2.35	1.88	1.42	2.75	1.39	3.96	1.49		2.5	1.6	1.67	6.96		1.69	3.23	1.35
Stress: salt	Stress: control	38.63	10.58	20.09	2.25	16.15	36.32	18.26	4.68	32.53	46.76	16.52	1.24	704.88	4.53	98.83	5.13		3.28	3.08	2.37	12.22		1.88	0.64	2.15
Stress: wounding	Stress: control	3.47	3.12	1.75	1.72	1.83	1.13	2.82	1.92	2.59	2.02	1.56	1.99	5.88	1.6	1.67	1.04		1.49	1.61	1.55	2.14		1.38	1.93	1

## Sheet: Kagiana-Al(103)
Expression ratio (treatment/control) of genes clustered by KAGIANA within gene group shared by all stressors (See Figure 6). "Ratio" was collected from Genevestigator ( https://iii.genevestigator.ethz.ch/).
		At5g64250	At1g64950	At5g61820	At4g34135	At2g29490	At3g09270	At5g37990	At5g48010		At1g05340	At1g63720	At3g62260	At1g01720		At1g73220	At1g11190	At5g50260	At1g78780		At3g53230	At5g20910	At4g12120
Treatment	Control	Ratio	Ratio	Ratio	Ratio	Ratio	Ratio	Ratio	Ratio		Ratio	Ratio	Ratio	Ratio		Ratio	Ratio	Ratio	Ratio		Ratio	Ratio	Ratio
Biotic: A. brassiciola (+)	Biotic: A. brassiciola (-)	n/a	n/a	n/a	n/a	n/a	n/a	n/a	n/a		n/a	n/a	n/a	n/a		n/a	n/a	n/a	n/a		n/a	n/a	n/a
Biotic: A. tumefaciens (+)	Biotic: A. tumefaciens (-)	0.91	2.83	0.2	3.63	20.33	49.6	0.88	18.92		0.15	1.88	0.23	0.92		0.03	0.86	0.15	0.13		0.1	0.89	1.53
Biotic: B. cinerea (+)	Biotic: B. cinerea (-)	1.73	0.64	6.19	10.27	67.2	2.75	0.42	1.24		18.92	4.99	2.48	3.63		3.67	0.94	1.88	1.4		3.71	2.65	3.42
Biotic: E. cichoracearum (+)	Biotic: E. cichoracearum (-)	0.89	1.17	0.89	4.06	0.86	2.6	1.18	0.8		2.05	1.73	1.19	0.98		0.92	0.82	2.13	1.19		1.03	1.03	0.97
Biotic: E. orontii (+)	Biotic: E. orontii (-)	0.91	0.64	0.86	1.54	0.91	1.31	0.72	0.4		2.29	1.12	0.83	0.77		0.79	1.01	1.18	0.85		0.94	0.99	1.15
Biotic: F. occidentalis (+)	Biotic: F. occidentalis (-)	n/a	n/a	n/a	n/a	n/a	n/a	n/a	n/a		n/a	n/a	n/a	n/a		n/a	n/a	n/a	n/a		n/a	n/a	n/a
Biotic: M. persicae (+)	Biotic: M. persicae (-)	n/a	n/a	n/a	n/a	n/a	n/a	n/a	n/a		n/a	n/a	n/a	n/a		n/a	n/a	n/a	n/a		n/a	n/a	n/a
Biotic: M. persicae (+)	Biotic: M. persicae (-)	1.09	0.93	1.23	1.01	0.65	1.19	1.29	1.23		1.62	0.91	1.09	0.85		1.33	0.88	1.14	0.54		n/a	0.98	1.25
Biotic: mycorrhiza (+)	Biotic: mycorrhiza (-)	0.94	1.58	0.83	0.91	0.96	1.05	1.08	1.31		0.51	0.9	1.26	0.79		0.78	0.86	0.35	1.14		0.9	0.87	0.97
Biotic: nematode (+)	Biotic: nematode (-)	0.71	1.64	0.56	0.62	0.81	0.36	0.31	0.17		0.29	0.57	0.74	0.62		0.31	0.45	0.55	0.58		1.08	0.61	1.16
Biotic: P. infestans (+)	Biotic: P. infestans (-)	1.15	0.95	1.83	1.47	6.9	2.43	1	1.42		4.3	1.82	1.25	1.5		1.67	0.94	0.95	0.89		2.36	2.31	2.27
Biotic: P. rapae (+)	Biotic: P. rapae (-)	n/a	n/a	n/a	n/a	n/a	n/a	n/a	n/a		n/a	n/a	n/a	n/a		n/a	n/a	n/a	n/a		n/a	n/a	n/a
Biotic: P. syringae (+)	Biotic: P. syringae (-)	1.63	1.6	2.42	3.29	2.66	1.1	0.92	1.57		4.24	1.81	1.88	3.7		9.38	0.84	0.84	2.26		2.96	1.96	2.27
Biotic: P. syringae (+)	Biotic: P. syringae (-)	n/a	n/a	n/a	n/a	n/a	n/a	n/a	n/a		n/a	n/a	n/a	n/a		n/a	n/a	n/a	n/a		n/a	n/a	n/a
Chemical: 2,4,6 T (+)	Chemical: 2,4,6 T (-)	4.74	1.41	4.31	7.8	4.85	3.09	1.08	1.45		1.17	1.11	0.97	3.09		0.24	1.16	0.17	0.39		1.28	1.72	0.94
Chemical: 2,4-dichlorophenoxyacetic acid (+)	Chemical: 2,4-dichlorophenoxyacetic acid (-)	1.2	2.21	5.19	11.39	1.35	0.95	3.9	2.31		2.48	0.5	2.92	7.09		15	0.89	0.23	2.07		0.8	0.9	0.55
Chemical: 4-thiazolidinone/acetic acid (+)	Chemical: 4-thiazolidinone/acetic acid (-)	7.33	3.45	6.55	19.92	10.42	2.16	0.84	0.6		0.44	1.48	3.15	5.17		1.67	0.98	0.72	1.06		1.68	1.01	1.08
Chemical: 6-benzyl adenine (+)	Chemical: 6-benzyl adenine (-)	0.86	1.59	1.05	0.49	0.62	0.23	0.53	0.93		1.24	1.06	0.68	1.11		0.29	0.52	23.33	0.82		0.83	0.91	0.51
Chemical: AgNO3 (+)	Chemical: AgNO3 (-)	3.79	0.7	3.41	7.86	3.71	1.66	0.38	0.25		1.73	2.76	1.75	2.72		0.08	0.59	0.23	0.59		1.7	1.41	1.92
Chemical: AVG (+)	Chemical: AVG (-)	0.96	0.33	0.93	1.19	0.96	1.3	1.18	1.75		1.31	1.09	1.02	1.05		0.12	1.08	0.2	0.84		0.73	1.24	0.58
Chemical: brz220 (+)	Chemical: brz220 (-)	1.23	1.3	1.41	1.98	1.08	1.43	0.77	1.12		0.94	1.1	0.63	1.54		0.13	0.71	0.51	0.51		0.94	1.22	0.97
Chemical: brz91 (+)	Chemical: brz91 (-)	1.21	1.89	1.27	1.72	1.09	1.23	0.8	0.66		0.89	1.11	1.07	1.48		0.18	0.92	0.6	0.14		0.68	1.29	0.8
Chemical: chitin (+)	Chemical: chitin (-)	1.08	1	1.15	1.62	1.16	1	1.15	1.29		3.11	5.28	4.3	0.99		1.5	0.92	2.19	0.8		0.92	0.92	1.59
Chemical: CO2 high	Chemical: CO2 control	0.92	0.14	0.32	0.19	0.23	0.92	0.58	1.19		0.28	0.6	0.24	0.76		0.22	1.2	0.63	1.14		0.95	0.82	0.81
Chemical: cycloheximide (+)	Chemical: cycloheximide (-)	0.73	0.3	0.4	6.84	2.19	0.65	0.6	0.33		8.96	17.68	11.55	4.93		0.18	0.92	0.39	1.35		0.62	1.44	3.93
Chemical: daminozide (+)	Chemical: daminozide (-)	0.93	0.63	1.1	1.19	0.92	0.95	1.12	0.96		1.08	0.89	0.97	0.91		0.19	0.85	0.24	0.33		0.66	1.29	0.75
Chemical: fosmidomycin (+)	Chemical: fosmidomycin (-)	n/a	n/a	n/a	n/a	n/a	n/a	n/a	n/a		n/a	n/a	n/a	n/a		n/a	n/a	n/a	n/a		n/a	n/a	n/a
Chemical: furyl acrylate ester (+)	Chemical: furyl acrylate ester (-)	5.62	3.45	5.95	18.62	5.15	2.01	0.68	0.47		0.89	1.79	3.37	8.52		1.33	0.99	0.97	0.93		1.96	1.19	1.3
Chemical: hydrogen peroxide (+)	Chemical: hydrogen peroxide (-)	3.02	0.61	3.61	10.3	3.78	1.06	0.68	1.16		1.13	2.8	1.54	5.99		0.73	0.53	1.37	2.48		1.26	1.44	2.03
Chemical: ibuprofen (+)	Chemical: ibuprofen (-)	2.22	0.56	3.05	6.68	3.29	2.5	1.28	1.5		1.06	1.09	0.78	2.52		0.57	0.87	0.91	0.74		1.27	1.2	0.69
Chemical: isoxaben (+)	Chemical: isoxaben (-)	0.66	0.58	0.96	0.97	2.9	0.87	1.61	1.18		0.31	0.27	0.41	1.34		0.68	0.54	1.37	0.46		0.62	1.06	0.49
Chemical: lovastatin (+)	Chemical: lovastatin (-)	n/a	n/a	n/a	n/a	n/a	n/a	n/a	n/a		n/a	n/a	n/a	n/a		n/a	n/a	n/a	n/a		n/a	n/a	n/a
Chemical: MG13 (+)	Chemical: MG13 (-)	0.88	1.33	1.06	0.98	0.8	0.92	0.85	0.63		1.35	0.98	0.99	0.82		0.12	0.75	0.4	0.45		6.22	3.24	1.14
Chemical: norflurazon (+)	Chemical: norflurazon (-)	0.94	0.97	0.98	1.42	0.92	1.03	0.15	0.53		1.95	0.87	1.96	1.98		0.21	0.74	1.54	0.99		6.64	2.05	1.01
Chemical: NPA (+)	Chemical: NPA (-)	1.07	1.37	1.18	1.54	0.92	1.21	1.14	1.21		0.53	0.94	0.91	1.07		0.12	0.82	0.19	0.22		0.95	1.18	0.7
Chemical: ozone_1	Chemical: ozone_control_1	3.46	3.09	2.78	5.44	4.97	2.27	0.38	0.14		21.84	4.58	5.45	3.92		2.95	0.68	2.4	1.11		8.41	5.31	4.56
Chemical: ozone_2	Chemical: ozone_control_2	n/a	n/a	n/a	n/a	n/a	n/a	n/a	n/a		n/a	n/a	n/a	n/a		n/a	n/a	n/a	n/a		n/a	n/a	n/a
Chemical: paclobutrazole (+)	Chemical: paclobutrazole (-)	1.16	0.78	1.01	1.37	1	1.24	1.07	1.45		1.3	1.15	0.87	0.92		0.12	0.93	0.56	0.51		0.92	1.21	0.73
Chemical: PCIB (+)	Chemical: PCIB (-)	2.35	0.19	2.48	4.16	2.48	2.2	1.06	1.33		1.37	1.03	0.88	2.52		0.29	1.11	1.16	0.16		0.98	1.33	0.79
Chemical: PNO8 (+)	Chemical: PNO8 (-)	3.71	0.48	6.43	12.88	5.31	2.8	0.96	0.89		0.96	1.15	0.67	2.93		0.13	0.69	0.32	0.54		0.93	1.63	0.63
Chemical: prohexadione (+)	Chemical: prohexadione (-)	1.36	0.33	1.23	1.06	1.01	1.16	1.98	1.48		1.48	1.6	1	1.36		2.06	1.53	0.21	0.4		0.69	1.53	0.85
Chemical: propiconazole (+)	Chemical: propiconazole (-)	1.26	0.67	1.34	1.83	1.16	1.52	0.95	1.08		0.92	1.15	0.75	1.58		0.17	0.67	0.11	0.47		0.77	1.42	0.63
Chemical: syringolin (+)	Chemical: syringolin (-)	1.3	8.9	0.96	2.26	14.23	4.93	1.22	1.76		33.59	4.86	4.84	0.83		1.13	0.63	1.86	0.45		49.54	32.19	9.64
Chemical: TIBA (+)	Chemical: TIBA (-)	10.96	1.19	7.96	25.41	15.4	1.85	0.75	0.5		1.44	2.74	1.74	3.76		0.2	0.7	0.55	0.5		2.61	2.02	1.21
Chemical: uniconazole (+)	Chemical: uniconazole (-)	1.08	1.15	1.27	1.76	0.97	1.05	0.73	0.87		0.94	1.07	1.4	0.81		0.2	0.6	0.44	0.33		0.93	1.21	0.57
Chemical: zearalenone (+)	Chemical: zearalenone (-)	2.69	2.2	1.41	3.03	2.93	1.55	1.31	0.48		1.36	1.14	0.88	1.11		1.14	1.2	0.63	1.49		1.51	1.32	1.52
Hormone: ABA (+)	Hormone: ABA (-)	1.57	1.49	5.81	0.99	1.4	0.62	1.19	0.54		16.85	3.58	2.4	6.35		64.54	2.77	2.37	0.93		1.37	1.14	1.13
Hormone: ACC (+)	Hormone: ACC (-)	1.2	1.72	0.95	1.14	1.58	1.04	1.01	0.69		1	1.17	1.07	1.21		1.15	0.95	0.73	0.93		1.1	1.11	1.4
Hormone: BL (+)	Hormone: BL (-)	0.8	1.67	0.83	1.2	0.79	0.79	1.01	1.04		0.95	1.08	1.17	0.87		23.85	1.3	0.94	1.36		0.94	1.16	1.49
Hormone: BL / H3BO3 (+)	Hormone: BL / H3BO3 (-)	0.88	1.43	2.43	92.67	2.69	0.75	0.46	0.41		6.79	1.37	2.12	8.89		3.41	51.24	9.06	11.45		1.12	1.05	1.23
Hormone: ethylene (+)	Hormone: ethylene (-)	1.07	0.67	0.86	0.88	2.21	1.09	0.3	1.38		1.83	1.11	1.1	2.42		0.93	0.76	0.88	1.24		0.82	1.04	0.91
Hormone: GA3 (+)	Hormone: GA3 (-)	0.82	1.56	0.78	0.9	1.1	0.97	1.09	0.95		1.14	0.94	0.81	1.05		1.38	0.94	1.28	1.5		0.87	1.14	1.23
Hormone: IAA_1	Hormone: IAA_control_1	1.93	1.95	1.07	1.28	1.39	1.28	0.62	0.56		1.63	1.23	0.81	1.12		1.38	0.83	0.6	1.14		0.85	1.04	0.99
Hormone: IAA_2	Hormone: IAA_control_2	2.4	0.44	1.2	1.46	1.79	1.99	0.84	0.49		2.04	1.44	1.08	2.22		3.25	0.99	0.76	0.46		1.32	0.93	1.22
Hormone: IAA_3	Hormone: IAA_control_3	1.6	1.18	0.89	1.03	1.19	0.99	1.06	1.07		1.29	0.85	0.88	0.95		0.67	1.03	0.88	0.91		0.85	0.97	1.08
Hormone: MJ (+)	Hormone: MJ (-)	0.93	1.95	1.35	1.17	2.12	1.21	1.64	2.22		0.63	0.99	1.1	2.18		1.08	1.13	0.86	0.93		0.86	0.9	1.06
Hormone: salicylic acid (+)	Hormone: salicylic acid (-)	6.07	0.3	4.04	7.77	3.84	2.22	0.98	0.81		0.99	1.33	1.05	1.78		0.24	1.99	1.05	0.44		1.69	1.4	0.84
Hormone: zeatin (+)	Hormone: zeatin (-)	0.8	1.36	0.84	0.75	2.02	1.1	1.36	1.79		1.5	0.91	0.91	1.15		1.15	1.2	1.24	1.21		1.13	0.91	1.3
Light intensity: light_1	Light intensity: dark_1	0.8	1.4	1.16	0.7	0.86	1.34	1.87	1.21		1.09	1.12	1.14	1.03		0.82	1.07	1.31	0.81		1.28	0.98	0.89
Light intensity: light_2	Light intensity: dark_2	n/a	n/a	n/a	n/a	n/a	n/a	n/a	n/a		n/a	n/a	n/a	n/a		n/a	n/a	n/a	n/a		n/a	n/a	n/a
Light intensity: light_3	Light intensity: dark_3	n/a	n/a	n/a	n/a	n/a	n/a	n/a	n/a		n/a	n/a	n/a	n/a		n/a	n/a	n/a	n/a		n/a	n/a	n/a
Light quality: blue	Light quality: dark	0.86	1.73	1.21	0.71	1.06	1.53	2.31	1.14		1.18	1.16	1.26	0.93		0.87	1.2	1.67	0.77		1.25	1.08	0.93
Light quality: far red	Light quality: dark	0.83	2.64	1.12	0.82	0.96	1.47	1.82	0.97		1.11	1.17	1.27	0.86		0.96	1.11	0.96	0.89		1.2	1	0.9
Light quality: red	Light quality: dark	0.82	0.71	1.07	0.82	1.02	1.24	1.87	1.11		1.03	1.14	1.08	0.91		0.88	1.25	1.31	0.84		1.25	1.02	0.87
Light quality: UV-A	Light quality: dark	0.97	2.07	1.31	1.24	1.33	1.38	1.94	1.06		1.32	1.06	1.32	0.95		0.75	1.27	0.98	0.83		1.69	0.94	1.24
Light quality: UV-AB	Light quality: dark	1.09	1.2	1.83	2.96	2.72	2.14	1.1	0.92		1.58	1.32	1.54	1.36		0.64	0.89	0.6	0.52		2.48	1.65	1.29
Light quality: white	Light quality: dark	0.8	1.4	1.16	0.7	0.86	1.34	1.87	1.21		1.09	1.12	1.14	1.03		0.82	1.07	1.31	0.81		1.28	0.98	0.89
Light: UV_filtered_WG295	Light: UV_unfiltered_max-310nm	0.76	0.26	1.15	0.8	1.1	0.96	1.2	2.76		0.25	0.39	0.77	1.08		2.36	1.24	1.11	0.7		0.5	0.48	0.5
Light: UV_filtered_WG305	Light: UV_unfiltered_max-310nm	0.67	0.9	0.85	0.62	0.75	1.37	1.71	3.76		0.19	0.22	0.46	0.88		1.18	1.37	1.38	0.72		0.23	0.32	0.53
Light: UV_filtered_WG327	Light: UV_unfiltered_max-310nm	0.47	0.56	0.81	0.43	0.56	1.35	1.63	3.29		0.13	0.19	0.23	0.72		1.45	1.38	1.14	0.91		0.2	0.26	0.44
Nutrient: Caesium-137 (+)	Nutrient: Caesium-137 (-)	0.99	0.68	0.81	0.96	1.28	1.24	1.71	0.88		1.93	1.33	1.21	0.78		1.61	1.44	0.64	1.78		1.02	0.98	0.94
Nutrient: Cs (+)	Nutrient: Cs (n)	1.01	1.72	1.45	1.81	1.18	2.79	0.9	0.64		2.23	1.74	1.14	1.35		2.35	1.03	1.61	2.96		1.88	1.33	1.27
Nutrient: glucose_2-4-6h	Nutrient: no_glucose/mannitol	2.41	2.27	2.67	3.74	6.17	3.96	2.73	8.11		0.51	1.8	1.39	1.38		1.08	2.9	0.49	0.82		5.57	1.57	1.31
Nutrient: K (-)	Nutrient: K (n)	1.61	2.02	2.15	4.95	1.48	1.14	2.2	0.39		6.92	2.68	1.6	1.71		1.16	1.11	1.94	2.79		0.9	1.16	0.83
Nutrient: lowN_glucose	Nutrient: highN_glucose	1.49	0.69	1.63	2.9	1.77	0.87	0.56	0.45		3.5	2.25	1.45	1.48		2.58	3.18	2.21	2.23		2.44	1.7	1.76
Nutrient: mannitol_2-4-6h	Nutrient: no_glucose/mannitol	1.58	4.09	1.7	1.31	1.33	0.89	0.53	0.81		2.27	2.88	1.39	1.48		0.92	1.87	0.9	2.19		1.32	1.29	1.27
Nutrient: Nitrate_low	Nutrient: Nitrate_control	2.54	3.4	3.77	6.55	6.44	1.91	11.01	5.38		1.91	2.24	2.16	3.1		37.4	2.25	6.7	2.02		2.41	2.27	1.61
Nutrient: P (-)	Nutrient: P (n)	n/a	n/a	n/a	n/a	n/a	n/a	n/a	n/a		n/a	n/a	n/a	n/a		n/a	n/a	n/a	n/a		n/a	n/a	n/a
Nutrient: Pb (+)	Nutrient: Pb (n)	n/a	n/a	n/a	n/a	n/a	n/a	n/a	n/a		n/a	n/a	n/a	n/a		n/a	n/a	n/a	n/a		n/a	n/a	n/a
Nutrient: S deprivation	Nutrient: S control	1.35	3.08	1.32	1.38	1.36	1.05	1.17	1.23		1.38	1.08	1.1	1.1		1.88	0.95	0.87	1.01		1.26	1.23	0.95
Nutrient: sucrose (+)	Nutrient: sucrose (-)	1.15	1.5	1.01	1.06	1.18	2.25	1.73	4.79		0.28	1.03	0.72	0.89		0.57	3.58	1.73	1.04		0.99	0.99	1.71
Nutrient: Zn (+)	Nutrient: Zn (-)	n/a	n/a	n/a	n/a	n/a	n/a	n/a	n/a		n/a	n/a	n/a	n/a		n/a	n/a	n/a	n/a		n/a	n/a	n/a
PCD: senescence	PCD: control	0.67	1.74	3.59	3.45	2.15	2.08	0.45	0.98		10.09	1.36	1.48	13.22		2.92	79.62	7.78	2.04		0.79	0.76	0.8
Stress: anoxia (+)	Stress: anoxia (-)	1.64	1.02	1.11	3.06	0.82	0.76	0.52	0.85		0.67	0.93	1.82	2.78		0.56	0.53	1.94	2.63		1.46	1.54	1.3
Stress: cold_1	Stress: control	2.06	1.57	2.51	2.21	1.71	1.38	0.72	0.4		3.25	1.96	5.27	2.25		0.68	1.02	0.77	0.98		1.51	2.79	1.69
Stress: cold_2	Stress: cold_control_2	0.77	0.8	3.41	5.74	1.2	2.38	0.44	0.4		0.84	1.52	0.76	1.08		1.71	0.75	0.66	0.8		1.54	1.7	2.51
Stress: cold_3	Stress: cold_control_3	0.77	2.3	2.64	1.93	1.21	1	0.48	0.5		1.13	0.97	0.8	0.74		1.63	0.96	1.38	0.97		1.6	1.61	2.32
Stress: drought	Stress: control	1.32	1.07	1.42	1.41	1.24	1.39	3.24	1.96		1.18	1.13	0.95	1.36		0.88	0.97	0.83	1.14		1.13	1.23	0.97
Stress: genotoxic	Stress: control	1.21	1.07	1.18	1.59	1.01	1.19	1.65	0.96		1.25	1.45	1.15	1.04		2.12	1.48	3.63	1.32		2.37	1.82	1.36
Stress: heat_1	Stress: control	1.21	0.93	1.69	1.09	0.65	0.5	0.22	0.35		3.49	1.34	1.89	1.9		0.54	1.02	1.99	1.52		5.71	1.75	1.54
Stress: heat_2	Stress: heat_2_control	1.38	1.93	1.61	1.1	1.68	1.4	0.38	0.29		0.36	1.01	12.58	36.93		2.75	0.21	0.93	0.89		7.07	0.87	0.38
Stress: hypoxia (+)	Stress: hypoxia (-)	4.5	1.8	1.49	1.94	2.54	0.82	0.23	0.25		2.64	1.4	1.75	4.29		0.09	0.42	0.51	0.85		3.28	1	1.15
Stress: osmotic	Stress: control	2.61	1.07	5.26	2.51	1.46	0.68	1.21	0.54		18.37	3.49	3.42	4.19		6.21	4.4	14.68	1.71		2.54	2.6	1.28
Stress: oxidative	Stress: control	1.42	1.43	1.57	1.89	1.34	0.96	0.77	0.88		1.85	1.36	1.82	1.41		2.45	1.35	2.73	1.14		1.76	1.48	1.02
Stress: salt	Stress: control	1.69	1.5	3.87	3.74	1.88	1.21	1.19	1.49		9.15	3.18	11.91	7.77		1.68	2.13	5.21	0.78		3.53	1.81	2.97
Stress: wounding	Stress: control	1.24	1.57	1.78	1.37	1.25	1.07	1.37	3.03		1.51	1.24	1.23	1.19		0.69	0.95	1.04	1.24		1.31	1.19	1.17

## Sheet: Kagiana-Na(57)
Expression ratio (treatment/control) of genes clustered by KAGIANA within gene group shared by all stressors (See Figure 6). "Ratio" was collected from Genevestigator ( https://iii.genevestigator.ethz.ch/).
		At1g51700	At2g27080	At4g24570	At2g46400	At5g26920	At3g50480		At1g22810	At2g37430	At1g21120
Treatment	Control	Ratio	Ratio	Ratio	Ratio	Ratio	Ratio		Ratio	Ratio	Ratio
Biotic: A. brassiciola (+)	Biotic: A. brassiciola (-)	n/a	n/a	n/a	n/a	n/a	n/a		n/a	n/a	n/a
Biotic: A. tumefaciens (+)	Biotic: A. tumefaciens (-)	0.77	0.93	0.65	0.68	1.63	1.43		1.06	2.52	1.68
Biotic: B. cinerea (+)	Biotic: B. cinerea (-)	0.74	1.03	1.55	1.41	1.63	1.07		1.32	3.11	1.21
Biotic: E. cichoracearum (+)	Biotic: E. cichoracearum (-)	0.78	1.01	0.72	2.82	3.07	3.74		1.52	1.76	3.57
Biotic: E. orontii (+)	Biotic: E. orontii (-)	0.77	0.54	0.25	1.21	1.63	1.83		0.96	1.04	4.23
Biotic: F. occidentalis (+)	Biotic: F. occidentalis (-)	n/a	n/a	n/a	n/a	n/a	n/a		n/a	n/a	n/a
Biotic: M. persicae (+)	Biotic: M. persicae (-)	n/a	n/a	n/a	n/a	n/a	n/a		n/a	n/a	n/a
Biotic: M. persicae (+)	Biotic: M. persicae (-)	1.02	0.46	0.86	1.25	n/a	1.16		0.81	0.89	1.39
Biotic: mycorrhiza (+)	Biotic: mycorrhiza (-)	1.03	0.77	0.79	0.92	0.82	1.08		1.4	0.72	0.69
Biotic: nematode (+)	Biotic: nematode (-)	0.85	1.07	0.64	1.46	1.34	0.6		2.54	0.45	0.57
Biotic: P. infestans (+)	Biotic: P. infestans (-)	0.61	1.54	0.97	2.61	1.63	3.07		0.49	9.05	1.89
Biotic: P. rapae (+)	Biotic: P. rapae (-)	n/a	n/a	n/a	n/a	n/a	n/a		n/a	n/a	n/a
Biotic: P. syringae (+)	Biotic: P. syringae (-)	1.13	0.91	0.86	1.16	2.26	1.25		0.7	1.99	0.93
Biotic: P. syringae (+)	Biotic: P. syringae (-)	n/a	n/a	n/a	n/a	n/a	n/a		n/a	n/a	n/a
Chemical: 2,4,6 T (+)	Chemical: 2,4,6 T (-)	1.22	0.32	1.23	1.06	2.84	1.43		1.22	1.48	1.29
Chemical: 2,4-dichlorophenoxyacetic acid (+)	Chemical: 2,4-dichlorophenoxyacetic acid (-)	1.87	1.34	1.31	1.07	0.8	0.31		1.13	1.29	2.61
Chemical: 4-thiazolidinone/acetic acid (+)	Chemical: 4-thiazolidinone/acetic acid (-)	1.01	1.1	4.23	2.59	0.38	0.5		1.84	10.65	0.64
Chemical: 6-benzyl adenine (+)	Chemical: 6-benzyl adenine (-)	0.36	0.62	0.17	0.33	0.57	2.73		0.36	0.01	0.06
Chemical: AgNO3 (+)	Chemical: AgNO3 (-)	0.88	2.18	6.54	4.45	14.32	4.91		0.96	10.24	19.76
Chemical: AVG (+)	Chemical: AVG (-)	1.28	0.79	1.15	0.89	1.92	1		1.16	0.66	0.82
Chemical: brz220 (+)	Chemical: brz220 (-)	0.97	0.55	0.85	0.72	1.86	1.42		0.71	0.61	0.93
Chemical: brz91 (+)	Chemical: brz91 (-)	1.22	0.57	1.19	0.69	2.21	1.62		1.35	0.94	0.58
Chemical: chitin (+)	Chemical: chitin (-)	6.72	2.34	13.38	12.41	11.17	2.71		13.73	70.78	29
Chemical: CO2 high	Chemical: CO2 control	0.32	0.08	0.27	0.44	0.23	0.58		0.95	1.46	0.83
Chemical: cycloheximide (+)	Chemical: cycloheximide (-)	45.54	8.05	79.59	74.09	335.3	11.32		99.61	187.95	58.22
Chemical: daminozide (+)	Chemical: daminozide (-)	1.17	0.6	0.98	0.74	1.57	0.93		1.31	0.63	0.99
Chemical: fosmidomycin (+)	Chemical: fosmidomycin (-)	n/a	n/a	n/a	n/a	n/a	n/a		n/a	n/a	n/a
Chemical: furyl acrylate ester (+)	Chemical: furyl acrylate ester (-)	1.15	1.57	6.17	3.51	1.07	1.11		17.62	10.91	1.79
Chemical: hydrogen peroxide (+)	Chemical: hydrogen peroxide (-)	2.94	1.19	6.21	1.86	1.72	1.56		13.47	28.66	15.38
Chemical: ibuprofen (+)	Chemical: ibuprofen (-)	1.06	0.38	1.16	0.73	0.9	1.48		0.89	1.37	1.03
Chemical: isoxaben (+)	Chemical: isoxaben (-)	0.98	0.94	1.57	0.51	0.13	0.88		1.38	1	0.15
Chemical: lovastatin (+)	Chemical: lovastatin (-)	n/a	n/a	n/a	n/a	n/a	n/a		n/a	n/a	n/a
Chemical: MG13 (+)	Chemical: MG13 (-)	1.22	0.46	1.09	0.87	2.08	1.38		1.26	1.2	1.57
Chemical: norflurazon (+)	Chemical: norflurazon (-)	0.3	1.49	0.51	1.2	1.29	0.89		0.39	0.49	5.06
Chemical: NPA (+)	Chemical: NPA (-)	1.26	0.58	1.39	0.83	1.68	1.22		0.72	0.79	1.05
Chemical: ozone_1	Chemical: ozone_control_1	1.22	7.84	3.95	20.41	7.4	12.76		0.86	21.9	3.1
Chemical: ozone_2	Chemical: ozone_control_2	n/a	n/a	n/a	n/a	n/a	n/a		n/a	n/a	n/a
Chemical: paclobutrazole (+)	Chemical: paclobutrazole (-)	1.2	0.8	0.9	0.74	1.46	1.17		0.89	0.29	0.78
Chemical: PCIB (+)	Chemical: PCIB (-)	1.04	0.58	1.43	0.91	2.68	1.18		1.47	1.06	0.67
Chemical: PNO8 (+)	Chemical: PNO8 (-)	0.93	0.69	1.28	0.85	2.16	1.75		1.49	1.45	2.22
Chemical: prohexadione (+)	Chemical: prohexadione (-)	0.89	0.65	0.99	0.86	2.4	0.87		1.41	0.32	0.43
Chemical: propiconazole (+)	Chemical: propiconazole (-)	0.98	0.5	1	0.65	1.68	1.66		0.97	0.96	0.91
Chemical: syringolin (+)	Chemical: syringolin (-)	0.71	0.68	1.48	5.55	7.09	2.31		0.66	15.44	19.41
Chemical: TIBA (+)	Chemical: TIBA (-)	0.89	0.27	2.53	1.01	3.33	1.62		1.87	6.25	2.55
Chemical: uniconazole (+)	Chemical: uniconazole (-)	0.91	0.57	1.05	0.7	1.41	1.49		0.34	1.18	1.31
Chemical: zearalenone (+)	Chemical: zearalenone (-)	1.04	0.61	0.95	1.22	0.93	1.87		0.89	2.53	2.98
Hormone: ABA (+)	Hormone: ABA (-)	1.24	0.68	0.79	1.08	0.72	0.94		0.88	0.68	0.86
Hormone: ACC (+)	Hormone: ACC (-)	0.94	0.9	1.26	1.19	1.03	1.06		0.93	1.13	1.19
Hormone: BL (+)	Hormone: BL (-)	1.45	1.54	1.96	1.77	1.49	1.36		0.64	1	1.63
Hormone: BL / H3BO3 (+)	Hormone: BL / H3BO3 (-)	7.71	1.79	2.32	0.85	0.4	0.5		0.94	1.67	1.6
Hormone: ethylene (+)	Hormone: ethylene (-)	0.9	0.31	1.39	0.85	1.24	1.39		0.97	3.13	1.87
Hormone: GA3 (+)	Hormone: GA3 (-)	1.13	1.23	1.26	1.28	1.04	1.25		1.24	1.34	1.09
Hormone: IAA_1	Hormone: IAA_control_1	1.19	1.21	1.52	0.91	1.38	1.06		0.6	1.16	1.45
Hormone: IAA_2	Hormone: IAA_control_2	1.13	1.52	2.3	1.13	1.21	1.31		0.64	0.83	1.36
Hormone: IAA_3	Hormone: IAA_control_3	0.77	1.55	0.98	0.73	0.31	0.82		0.95	0.74	0.43
Hormone: MJ (+)	Hormone: MJ (-)	0.5	1.04	0.98	0.94	1.05	0.96		0.55	0.44	1.03
Hormone: salicylic acid (+)	Hormone: salicylic acid (-)	1.06	0.31	1.14	3.81	4.38	3.33		1.08	0.89	1.22
Hormone: zeatin (+)	Hormone: zeatin (-)	1.05	0.96	1.36	1.18	1.03	1.03		0.86	0.83	1.09
Light intensity: light_1	Light intensity: dark_1	1.15	0.73	0.9	0.83	0.87	0.71		1.03	0.68	1.19
Light intensity: light_2	Light intensity: dark_2	n/a	n/a	n/a	n/a	n/a	n/a		n/a	n/a	n/a
Light intensity: light_3	Light intensity: dark_3	n/a	n/a	n/a	n/a	n/a	n/a		n/a	n/a	n/a
Light quality: blue	Light quality: dark	1.12	0.6	0.91	1.03	1.14	0.7		0.86	0.93	1.39
Light quality: far red	Light quality: dark	1.2	0.73	0.96	0.93	0.91	0.78		0.82	0.81	1.6
Light quality: red	Light quality: dark	1.11	0.89	0.93	0.97	0.71	0.82		0.7	0.64	1.11
Light quality: UV-A	Light quality: dark	1.14	0.82	1.09	1.05	0.93	0.88		0.66	0.95	1.24
Light quality: UV-AB	Light quality: dark	1.19	0.86	1.21	2.14	0.7	1.33		1	0.81	2.87
Light quality: white	Light quality: dark	1.15	0.73	0.9	0.83	0.87	0.71		1.03	0.68	1.19
Light: UV_filtered_WG295	Light: UV_unfiltered_max-310nm	0.61	0.54	0.48	0.39	0.44	1.21		0.47	0.36	0.66
Light: UV_filtered_WG305	Light: UV_unfiltered_max-310nm	0.35	0.37	0.12	0.11	0.07	1.02		0.16	0.06	0.6
Light: UV_filtered_WG327	Light: UV_unfiltered_max-310nm	0.33	0.49	0.11	0.08	0.05	1.3		0.19	0.05	0.54
Nutrient: Caesium-137 (+)	Nutrient: Caesium-137 (-)	0.99	0.97	0.91	1.3	2.53	1.5		1.67	1.46	2.52
Nutrient: Cs (+)	Nutrient: Cs (n)	1.01	1.12	1	1.83	2.31	0.89		1.09	1.52	1.64
Nutrient: glucose_2-4-6h	Nutrient: no_glucose/mannitol	1.39	1.58	1.8	2.96	1.46	0.76		1.27	5.4	1.77
Nutrient: K (-)	Nutrient: K (n)	1.76	3.11	1.38	3.72	3.6	0.7		0.95	1.84	0.91
Nutrient: lowN_glucose	Nutrient: highN_glucose	0.59	0.75	0.78	1.38	2.06	0.89		0.07	2.15	1.28
Nutrient: mannitol_2-4-6h	Nutrient: no_glucose/mannitol	1.46	0.87	1.92	1.4	3.65	0.99		0.97	8.75	8.56
Nutrient: Nitrate_low	Nutrient: Nitrate_control	1.57	1.16	0.66	4.06	3.16	0.59		1.02	1.85	0.68
Nutrient: P (-)	Nutrient: P (n)	n/a	n/a	n/a	n/a	n/a	n/a		n/a	n/a	n/a
Nutrient: Pb (+)	Nutrient: Pb (n)	n/a	n/a	n/a	n/a	n/a	n/a		n/a	n/a	n/a
Nutrient: S deprivation	Nutrient: S control	0.96	0.62	0.62	0.79	1.2	0.7		1.1	1.08	1.24
Nutrient: sucrose (+)	Nutrient: sucrose (-)	0.8	0.93	0.84	0.9	0.93	0.58		1.37	1.58	0.79
Nutrient: Zn (+)	Nutrient: Zn (-)	n/a	n/a	n/a	n/a	n/a	n/a		n/a	n/a	n/a
PCD: senescence	PCD: control	1.61	0.79	0.6	0.14	1.2	2.74		1.38	0.57	0.43
Stress: anoxia (+)	Stress: anoxia (-)	0.82	0.46	1.13	1.71	1.37	0.93		0.91	1.28	4.73
Stress: cold_1	Stress: control	2.16	4.48	13.1	6.31	15.75	1.78		1.24	2.63	9.14
Stress: cold_2	Stress: cold_control_2	0.77	1.06	3.56	2.47	4.36	2		0.67	52.88	6.34
Stress: cold_3	Stress: cold_control_3	1.01	1.11	1.32	0.74	1.25	0.53		0.67	1.05	1.15
Stress: drought	Stress: control	0.7	1.02	1.09	1.04	0.91	1.43		0.85	1.17	1.42
Stress: genotoxic	Stress: control	1.21	1.24	1.86	1.81	2.6	2.6		0.63	1.57	2.2
Stress: heat_1	Stress: control	0.67	1.2	1.11	0.9	0.42	1.77		0.85	0.46	0.4
Stress: heat_2	Stress: heat_2_control	1.18	0.15	0.47	2.95	2.67	1.76		0.05	0.04	1.83
Stress: hypoxia (+)	Stress: hypoxia (-)	0.97	1.81	1.65	1.54	1.32	1.29		0.94	2.35	1.82
Stress: osmotic	Stress: control	1.32	1.59	2.35	2.32	1.66	4.4		0.79	0.76	1.08
Stress: oxidative	Stress: control	0.89	1.3	1.72	1.33	0.96	2.74		0.75	1.4	1.23
Stress: salt	Stress: control	4	7.89	15.03	13.93	13.22	1.17		54.69	61.75	8.25
Stress: wounding	Stress: control	0.84	1.68	1.43	1.36	1.6	2.51		1.01	1.2	1.16

## Sheet: Kagiana-Cd(48)
Expression ratio (treatment/control) of genes clustered by KAGIANA within gene group shared by all stressors (See Figure 6). "Ratio" was collected from Genevestigator ( https://iii.genevestigator.ethz.ch/).
		At1g35230	At4g18250	At3g09010	At3g48850	At3g05360	At5g48410		At3g12580	At1g74310	At1g52560	At1g16030	At3g08970
Treatment	Control	Ratio	Ratio	Ratio	Ratio	Ratio	Ratio		Ratio	Ratio	Ratio	Ratio	Ratio
Biotic: A. brassiciola (+)	Biotic: A. brassiciola (-)	n/a	n/a	n/a	n/a	n/a	n/a		n/a	n/a	n/a	n/a	n/a
Biotic: A. tumefaciens (+)	Biotic: A. tumefaciens (-)	13.62	0.44	1.71	3.07	0.93	1.07		0.08	0.03	0.19	0.05	0.45
Biotic: B. cinerea (+)	Biotic: B. cinerea (-)	2.7	1.73	3.26	22.65	6.68	6.1		5.48	3.37	3.15	1.69	1.96
Biotic: E. cichoracearum (+)	Biotic: E. cichoracearum (-)	8.36	4.28	1.58	1.24	2.2	1.76		1	1.47	1.9	1.06	2.01
Biotic: E. orontii (+)	times	7.79	2.53	1.12	2.14	1.79	1.05		0.8	0.57	0.64	0.95	1.26
Biotic: F. occidentalis (+)	Biotic: F. occidentalis (-)	n/a	n/a	n/a	n/a	n/a	n/a		n/a	n/a	n/a	n/a	n/a
Biotic: M. persicae (+)	Biotic: M. persicae (-)	n/a	n/a	n/a	n/a	n/a	n/a		n/a	n/a	n/a	n/a	n/a
Biotic: M. persicae (+)	Biotic: M. persicae (-)	1.3	0.35	1.02	n/a	1.04	0.99		1.31	1	0.13	0.95	0.95
Biotic: mycorrhiza (+)	Biotic: mycorrhiza (-)	0.8	0.86	0.93	1.21	1.02	0.84		1.05	1.78	0.58	1.27	0.93
Biotic: nematode (+)	Biotic: nematode (-)	0.18	6.76	1.23	0.9	0.51	0.81		2.76	5.1	1.11	1.69	2.05
Biotic: P. infestans (+)	Biotic: P. infestans (-)	7.91	6.19	2.61	14.6	15.64	2		2.31	1.12	1	0.88	1.38
Biotic: P. rapae (+)	Biotic: P. rapae (-)	n/a	n/a	n/a	n/a	n/a	n/a		n/a	n/a	n/a	n/a	n/a
Biotic: P. syringae (+)	Biotic: P. syringae (-)	1.38	1.27	0.91	2.16	2.73	1.69		1.96	2.72	14	1.86	2.31
Biotic: P. syringae (+)	Biotic: P. syringae (-)	n/a	n/a	n/a	n/a	n/a	n/a		n/a	n/a	n/a	n/a	n/a
Chemical: 2,4,6 T (+)	Chemical: 2,4,6 T (-)	2.12	1.21	1.33	0.74	2.47	1.39		1.59	1.23	2.53	0.76	2.74
Chemical: 2,4-dichlorophenoxyacetic acid (+)	Chemical: 2,4-dichlorophenoxyacetic acid (-)	0.24	1.74	0.65	0.32	3.1	0.5		5.22	5.29	4.71	0.6	0.63
Chemical: 4-thiazolidinone/acetic acid (+)	Chemical: 4-thiazolidinone/acetic acid (-)	0.58	0.86	1.65	1.09	1.02	0.88		2.88	16.06	53.57	8.81	1.97
Chemical: 6-benzyl adenine (+)	Chemical: 6-benzyl adenine (-)	0.37	0.55	0.96	2.29	0.42	0.71		1.02	0.74	1.81	1.55	1.27
Chemical: AgNO3 (+)	Chemical: AgNO3 (-)	13.63	10.45	3.83	5.4	5.89	1.73		2.88	1.29	0.26	0.92	1.51
Chemical: AVG (+)	Chemical: AVG (-)	0.57	1.26	1.51	0.76	0.7	1.51		0.73	0.5	0.16	0.83	1.25
Chemical: brz220 (+)	Chemical: brz220 (-)	0.45	1.12	0.9	0.86	1.4	1.08		0.99	0.7	0.21	0.63	0.76
Chemical: brz91 (+)	Chemical: brz91 (-)	0.57	1.6	0.84	0.93	1.33	1.29		0.49	0.5	0.89	0.87	0.93
Chemical: chitin (+)	Chemical: chitin (-)	6.26	6.56	2.06	1.59	1.71	1.77		1.05	0.55	0.57	0.79	0.77
Chemical: CO2 high	Chemical: CO2 control	0.26	0.78	0.93	0.65	0.26	0.93		0.06	0.63	0.3	1.03	1.17
Chemical: cycloheximide (+)	Chemical: cycloheximide (-)	67.92	38.62	7.8	7.18	1.65	2.19		0.31	0.86	0.24	1.02	1.33
Chemical: daminozide (+)	Chemical: daminozide (-)	0.16	1.38	1.26	1.32	1.14	1.43		0.72	0.18	0.32	1.1	0.95
Chemical: fosmidomycin (+)	Chemical: fosmidomycin (-)	n/a	n/a	n/a	n/a	n/a	n/a		n/a	n/a	n/a	n/a	n/a
Chemical: furyl acrylate ester (+)	Chemical: furyl acrylate ester (-)	0.86	1.15	1.97	1.74	2.64	0.95		4.97	35.21	45.51	24.61	2.98
Chemical: hydrogen peroxide (+)	Chemical: hydrogen peroxide (-)	1.19	2.6	1.45	1.2	12.22	1.09		14.25	127	4.63	9.8	3.42
Chemical: ibuprofen (+)	Chemical: ibuprofen (-)	0.39	2.39	1.52	1.24	1.44	1.26		1.34	0.53	1.87	0.84	2.13
Chemical: isoxaben (+)	Chemical: isoxaben (-)	0.13	0.31	0.39	0.12	2.14	0.73		0.58	6.23	10.08	0.93	0.16
Chemical: lovastatin (+)	Chemical: lovastatin (-)	n/a	n/a	n/a	n/a	n/a	n/a		n/a	n/a	n/a	n/a	n/a
Chemical: MG13 (+)	Chemical: MG13 (-)	0.4	1.66	1.17	0.71	0.75	1.36		1.88	2.46	0.32	0.88	1.26
Chemical: norflurazon (+)	Chemical: norflurazon (-)	2.92	2.16	1.15	0.95	4.74	0.68		3.87	60.73	130.93	35.33	10.7
Chemical: NPA (+)	Chemical: NPA (-)	0.47	1.71	1.42	0.65	1.18	1.3		1.09	1.27	0.89	1.27	1.3
Chemical: ozone_1	Chemical: ozone_control_1	66.47	7.95	3.4	7.95	8.31	1.55		22.42	23.03	1.44	1.73	2.18
Chemical: ozone_2	Chemical: ozone_control_2	n/a	n/a	n/a	n/a	n/a	n/a		n/a	n/a	n/a	n/a	n/a
Chemical: paclobutrazole (+)	Chemical: paclobutrazole (-)	0.2	1.18	1.05	0.45	0.86	1.14		0.84	0.81	1.84	0.72	1.06
Chemical: PCIB (+)	Chemical: PCIB (-)	0.29	1.2	1.6	1.78	0.77	1.17		0.96	1.99	0.92	0.97	1.49
Chemical: PNO8 (+)	Chemical: PNO8 (-)	0.56	1.97	1.98	1.47	2.12	1.47		0.68	0.12	2.68	0.9	2.27
Chemical: prohexadione (+)	Chemical: prohexadione (-)	0.21	1.14	1.02	0.81	0.85	1.49		0.61	0.26	1.89	0.82	1.26
Chemical: propiconazole (+)	Chemical: propiconazole (-)	0.13	1.44	1.21	0.71	1.04	1.06		0.83	1.07	1.24	1.02	0.93
Chemical: syringolin (+)	Chemical: syringolin (-)	2.31	1.13	1.99	13.93	20.45	2.79		73.17	15.33	2.2	2.17	2.11
Chemical: TIBA (+)	Chemical: TIBA (-)	0.91	2.97	3.39	2.84	4.63	2.2		6.14	34.68	49.55	26.42	5.65
Chemical: uniconazole (+)	Chemical: uniconazole (-)	0.52	1.63	1.22	0.6	1.08	0.96		0.74	1.1	0.97	0.81	0.89
Chemical: zearalenone (+)	Chemical: zearalenone (-)	0.83	0.84	1.15	0.83	1.76	1.42		1.93	1.61	25	1.31	1.35
Hormone: ABA (+)	Hormone: ABA (-)	1.67	0.83	0.94	1.05	1.13	0.99		4.08	1.15	10.68	1.21	1.26
Hormone: ACC (+)	Hormone: ACC (-)	1.39	1.77	1.19	0.77	0.73	1.27		1.55	1.42	1.68	1.29	1.33
Hormone: BL (+)	Hormone: BL (-)	2.95	1.75	1.3	1.25	0.66	1.01		1.29	1.14	0.86	1.08	2.1
Hormone: BL / H3BO3 (+)	Hormone: BL / H3BO3 (-)	0.61	0.22	0.88	0.09	2.69	0.77		5.92	2.52	7.63	1.68	0.36
Hormone: ethylene (+)	Hormone: ethylene (-)	1.79	1.99	1.12	1.16	0.86	0.92		7.58	0.95	2	0.81	0.95
Hormone: GA3 (+)	Hormone: GA3 (-)	1.13	1.6	1.23	1.19	0.99	0.93		1	1.49	0.62	0.89	1.3
Hormone: IAA_1	Hormone: IAA_control_1	1.47	1.35	1.17	1.51	1.31	0.95		1.31	1.17	1.38	1.32	1.1
Hormone: IAA_2	Hormone: IAA_control_2	1.7	1.17	1.02	0.52	1.86	0.97		1.74	1.54	4.74	1.09	1.11
Hormone: IAA_3	Hormone: IAA_control_3	0.53	0.59	0.99	0.86	0.98	0.79		0.69	0.91	0.45	0.67	0.74
Hormone: MJ (+)	Hormone: MJ (-)	0.38	1.36	1.29	1.38	0.69	1.07		1.26	1.25	0.48	1.11	0.96
Hormone: salicylic acid (+)	Hormone: salicylic acid (-)	2.73	3.72	3.44	1.11	3.91	1.43		2.3	1.85	0.24	0.84	2.63
Hormone: zeatin (+)	Hormone: zeatin (-)	2.5	1.15	0.94	0.85	0.76	0.94		1.34	1.38	0.72	1.12	1.43
Light intensity: light_1	Light intensity: dark_1	0.63	0.65	1.05	1.03	0.98	0.86		2.93	1.88	1	0.98	1.02
Light intensity: light_2	Light intensity: dark_2	n/a	n/a	n/a	n/a	n/a	n/a		n/a	n/a	n/a	n/a	n/a
Light intensity: light_3	Light intensity: dark_3	n/a	n/a	n/a	n/a	n/a	n/a		n/a	n/a	n/a	n/a	n/a
Light quality: blue	Light quality: dark	0.89	0.72	1.05	1.26	1.2	1.06		2.94	1.33	1.92	1.08	0.95
Light quality: far red	Light quality: dark	0.78	1.1	1.05	1	0.94	0.98		2.86	1.68	1.92	1.17	0.91
Light quality: red	Light quality: dark	0.56	0.9	0.97	1.09	1.03	1		2.73	4.01	0.92	0.98	1
Light quality: UV-A	Light quality: dark	1.02	0.87	0.99	0.96	1.17	0.97		4.79	8.14	2.15	1.03	1.31
Light quality: UV-AB	Light quality: dark	0.78	0.98	1.06	1.37	1.85	1.04		6.71	9.04	3.23	1.12	1.4
Light quality: white	Light quality: dark	0.63	0.65	1.05	1.03	0.98	0.86		2.93	1.88	1	0.98	1.02
Light: UV_filtered_WG295	Light: UV_unfiltered_max-310nm	0.26	0.53	0.43	0.2	0.34	0.64		0.64	0.85	0.27	1.05	0.61
Light: UV_filtered_WG305	Light: UV_unfiltered_max-310nm	0.25	0.53	0.4	0.07	0.19	0.65		0.3	0.65	0.41	1.14	0.63
Light: UV_filtered_WG327	Light: UV_unfiltered_max-310nm	0.12	0.61	0.32	0.07	0.12	0.52		0.36	1.21	0.49	1.47	0.6
Nutrient: Caesium-137 (+)	Nutrient: Caesium-137 (-)	0.55	1.6	0.92	1.14	1.63	1.39		1.34	1.41	1.04	1.19	1.2
Nutrient: Cs (+)	Nutrient: Cs (n)	3.32	2.44	1.37	2.56	1.81	1.53		2.55	1.83	3.63	1.26	1.26
Nutrient: glucose_2-4-6h	Nutrient: no_glucose/mannitol	5.46	2.26	1.86	3.09	2.26	2.43		45.51	43.5	8.08	1.23	3.45
Nutrient: K (-)	Nutrient: K (n)	3.56	1.27	1.32	3.24	3.11	1.7		2.27	2.53	4.63	1.3	1.18
Nutrient: lowN_glucose	Nutrient: highN_glucose	2.69	2.55	1.59	3.46	2.41	3.4		1.64	0.86	0.69	1.34	1.11
Nutrient: mannitol_2-4-6h	Nutrient: no_glucose/mannitol	5.62	3.22	1.4	3.82	1.34	1.9		7.17	4.61	1.28	0.98	0.82
Nutrient: Nitrate_low	Nutrient: Nitrate_control	5.4	1.7	2.06	24.38	7.38	2.87		1.49	1.18	4.33	1.01	0.89
Nutrient: P (-)	Nutrient: P (n)	n/a	n/a	n/a	n/a	n/a	n/a		n/a	n/a	n/a	n/a	n/a
Nutrient: Pb (+)	Nutrient: Pb (n)	n/a	n/a	n/a	n/a	n/a	n/a		n/a	n/a	n/a	n/a	n/a
Nutrient: S deprivation	Nutrient: S control	0.49	0.72	1.06	0.85	1.13	1.25		1.25	0.81	0.71	1.19	0.94
Nutrient: sucrose (+)	Nutrient: sucrose (-)	1.22	1.56	1.1	1.31	2.96	1.28		1.08	0.95	1.28	0.97	1.1
Nutrient: Zn (+)	Nutrient: Zn (-)	n/a	n/a	n/a	n/a	n/a	n/a		n/a	n/a	n/a	n/a	n/a
PCD: senescence	PCD: control	1.44	0.85	0.71	0.85	0.22	4.01		0.23	0.16	0.31	0.47	0.52
Stress: anoxia (+)	Stress: anoxia (-)	0.71	3.4	0.98	2.87	0.84	0.92		2.68	7.46	9.21	7.82	1.95
Stress: cold_1	Stress: control	3.22	1.57	0.83	0.91	1.12	2.27		2.08	0.89	1.54	0.76	0.97
Stress: cold_2	Stress: cold_control_2	3.7	8.9	1.67	4.53	2.64	2		0.15	0.44	1.25	1.05	1.35
Stress: cold_3	Stress: cold_control_3	3.14	1.11	0.88	1.08	1.11	1.37		0.92	0.63	1.25	1.03	0.81
Stress: drought	Stress: control	1.37	1.25	1.05	1.39	1.33	1.07		1.09	1.38	1.22	1.38	0.94
Stress: genotoxic	Stress: control	4.64	2.07	1.23	2.15	1.51	1.29		1.21	1.05	1.23	0.89	0.98
Stress: heat_1	Stress: control	0.59	0.64	0.88	0.74	1.59	1.06		5.62	32.69	87.68	27.03	6.67
Stress: heat_2	Stress: heat_2_control	0.1	0.23	0.62	0.83	1.16	1.12		5.53	18.56	6609.75	125.47	10.01
Stress: hypoxia (+)	Stress: hypoxia (-)	3.25	2.28	1.2	11.37	1.05	1.57		2.7	13.18	48.89	10.46	2.36
Stress: osmotic	Stress: control	5.37	0.84	1.03	3.84	1.34	1.55		5.33	5.13	15.91	4.61	1.73
Stress: oxidative	Stress: control	1.34	1.22	1.19	2.22	1.21	1.11		2.05	4.09	5.09	3.21	1.14
Stress: salt	Stress: control	11.41	3.38	1.47	5.58	1.03	1.32		3.71	5.6	15.91	1.67	1.38
Stress: wounding	Stress: control	1.54	1.53	1.11	1.43	1.12	1.11		1.25	2.19	3.89	1.96	1.01

## Sheet: Kagiana-Cu(77)
Expression ratio (treatment/control) of genes clustered by KAGIANA within gene group shared by all stressors (See Figure 6). "Ratio" was collected from Genevestigator ( https://iii.genevestigator.ethz.ch/).
		At5g53970	At1g06570	At1g21400	At1g80160	At1g54100	At2g45570	At5g46180		At4g35770	At1g58180	At1g70290	At4g37610	At2g18700	At2g32150	At2g27830		At1g55920	At2g15480	At4g20830	At2g39660	At1g08940
Treatment	Control	Ratio	Ratio	Ratio	Ratio	Ratio	Ratio	Ratio		Ratio	Ratio	Ratio	Ratio	Ratio	Ratio	Ratio		Ratio	Ratio	Ratio	Ratio	Ratio
Biotic: A. brassiciola (+)	Biotic: A. brassiciola (-)	n/a	n/a	n/a	n/a	n/a	n/a	n/a		n/a	n/a	n/a	n/a	n/a	n/a	n/a		n/a	n/a	n/a	n/a	n/a
Biotic: A. tumefaciens (+)	Biotic: A. tumefaciens (-)	0.4	0.54	1.54	0.35	0.87	0.25	0.92		2.98	0.94	3.66	8.27	6.79	0.25	1.79		1.26	0.47	3.5	5.52	1.42
Biotic: B. cinerea (+)	Biotic: B. cinerea (-)	3.38	1.68	2.55	27.77	4.14	59.03	4.41		0.71	0.95	0.78	0.55	0.98	1.54	1.04		3.13	16.22	3.19	1.59	3.52
Biotic: E. cichoracearum (+)	Biotic: E. cichoracearum (-)	0.69	0.69	1.41	0.76	0.67	1.56	1.2		0.19	0.93	0.57	0.87	0.55	0.59	0.64		0.71	0.85	1.72	1.29	1.33
Biotic: E. orontii (+)	Biotic: E. orontii (-)	0.92	0.97	0.92	0.93	0.79	1.14	0.92		1.26	1.04	1.1	0.63	1.55	0.83	0.78		0.88	1.23	1.25	1.37	1.14
Biotic: F. occidentalis (+)	Biotic: F. occidentalis (-)	n/a	n/a	n/a	n/a	n/a	n/a	n/a		n/a	n/a	n/a	n/a	n/a	n/a	n/a		n/a	n/a	n/a	n/a	n/a
Biotic: M. persicae (+)	Biotic: M. persicae (-)	n/a	n/a	n/a	n/a	n/a	n/a	n/a		n/a	n/a	n/a	n/a	n/a	n/a	n/a		n/a	n/a	n/a	n/a	n/a
Biotic: M. persicae (+)	Biotic: M. persicae (-)	1.71	1.42	0.29	1.09	1.19	0.79	1.26		1.66	1.16	1.43	1.02	1.29	1.45	1.38		1.24	1	0.9	1.05	1.38
Biotic: mycorrhiza (+)	Biotic: mycorrhiza (-)	0.62	1.05	1.26	1.13	1	1.8	0.88		1.88	1.02	1.52	1.05	1.19	1.04	0.99		0.99	0.81	1.08	1.02	0.91
Biotic: nematode (+)	Biotic: nematode (-)	0.42	0.97	1.28	0.78	0.89	0.23	1.12		0.38	0.5	0.36	0.73	0.52	0.3	0.53		0.52	1.05	0.92	0.98	2.07
Biotic: P. infestans (+)	Biotic: P. infestans (-)	0.92	1.54	2.4	1.28	2.44	3.04	1.79		5.82	1.62	1.39	1.07	1.75	1.08	1.37		1.26	3.77	2.27	1.52	3.12
Biotic: P. rapae (+)	Biotic: P. rapae (-)	n/a	n/a	n/a	n/a	n/a	n/a	n/a		n/a	n/a	n/a	n/a	n/a	n/a	n/a		n/a	n/a	n/a	n/a	n/a
Biotic: P. syringae (+)	Biotic: P. syringae (-)	9.16	3.2	3.2	13.81	2.22	8.08	2.74		0.75	1.27	1.16	1.76	1.26	2.08	4.23		2.12	2.22	1.69	1.44	1.55
Biotic: P. syringae (+)	Biotic: P. syringae (-)	n/a	n/a	n/a	n/a	n/a	n/a	n/a		n/a	n/a	n/a	n/a	n/a	n/a	n/a		n/a	n/a	n/a	n/a	n/a
Chemical: 2,4,6 T (+)	Chemical: 2,4,6 T (-)	1.42	1.24	0.6	1.09	1.85	3.16	1.09		0.55	1.13	0.61	0.92	0.72	0.54	0.78		2.5	2.64	1.53	1.1	1.24
Chemical: 2,4-dichlorophenoxyacetic acid (+)	Chemical: 2,4-dichlorophenoxyacetic acid (-)	1.97	1.29	0.76	0.42	1.44	2.29	1.03		0.4	0.52	1.27	0.34	1.88	0.82	1.16		3	3.53	4.5	1.23	0.79
Chemical: 4-thiazolidinone/acetic acid (+)	Chemical: 4-thiazolidinone/acetic acid (-)	0.87	1.32	0.66	0.79	1.03	0.86	0.89		0.89	0.9	0.83	0.9	0.83	0.68	0.94		4.3	17.1	1.4	0.88	1.21
Chemical: 6-benzyl adenine (+)	Chemical: 6-benzyl adenine (-)	1.49	4.01	93.1	8.36	2.71	0.46	1.06		22.44	1.62	4.06	2.57	8.17	3.23	2.2		0.37	0.04	0.65	1.38	0.64
Chemical: AgNO3 (+)	Chemical: AgNO3 (-)	1.59	2.94	2.25	1.21	2.28	9.32	1.55		3.06	2.01	1.29	2.19	2.86	1.33	2.3		4.93	14.59	8.73	2.18	5.82
Chemical: AVG (+)	Chemical: AVG (-)	1.39	0.95	0.38	0.77	0.88	0.68	0.84		0.78	0.95	0.72	1.1	1.02	0.93	0.85		0.95	0.95	0.87	0.86	0.86
Chemical: brz220 (+)	Chemical: brz220 (-)	1.16	1.25	0.8	0.78	0.94	2.05	0.99		0.74	1.14	0.58	0.71	0.7	0.69	0.77		1.26	0.67	1	1.13	1.07
Chemical: brz91 (+)	Chemical: brz91 (-)	1.37	1.46	0.97	0.91	1.05	1.74	0.99		1.15	1.39	0.77	1.04	0.79	0.87	1.04		1.34	1.02	1.01	1.24	0.94
Chemical: chitin (+)	Chemical: chitin (-)	0.92	0.93	1.08	0.94	0.88	1.41	0.96		1.07	0.96	1.18	2.69	1.13	1.46	2.03		2.03	4	3.19	2.98	1.34
Chemical: CO2 high	Chemical: CO2 control	0.47	0.69	0.45	0.41	0.52	0.18	0.66		1.21	1.01	0.52	0.61	0.69	0.11	0.56		0.38	0.13	0.42	1.18	0.82
Chemical: cycloheximide (+)	Chemical: cycloheximide (-)	0.84	0.43	0.74	0.92	0.49	0.74	1.41		0.79	0.91	0.68	1.7	0.48	14.81	2.49		3.97	5.65	17.84	7.08	3.76
Chemical: daminozide (+)	Chemical: daminozide (-)	1.49	0.99	0.63	1.08	0.9	0.89	0.84		0.93	1.04	0.71	1.02	0.81	0.88	0.74		0.92	0.87	0.88	1.01	0.82
Chemical: fosmidomycin (+)	Chemical: fosmidomycin (-)	n/a	n/a	n/a	n/a	n/a	n/a	n/a		n/a	n/a	n/a	n/a	n/a	n/a	n/a		n/a	n/a	n/a	n/a	n/a
Chemical: furyl acrylate ester (+)	Chemical: furyl acrylate ester (-)	1.65	1.98	0.75	0.98	1.12	0.45	1.07		0.7	1.06	1.22	1.75	1.15	1.36	1.32		4.81	20.59	2	1.09	1.39
Chemical: hydrogen peroxide (+)	Chemical: hydrogen peroxide (-)	1.23	2.51	2.17	1.27	1.59	2.39	1.3		1.84	1.33	1.53	2.65	2.69	2.02	3.1		16.98	220.36	7.35	2.58	2.78
Chemical: ibuprofen (+)	Chemical: ibuprofen (-)	1.14	1.05	1.03	0.89	1.48	0.63	1.02		0.56	1.07	0.4	0.49	0.57	0.43	0.84		2.07	1.52	1.66	0.98	1.01
Chemical: isoxaben (+)	Chemical: isoxaben (-)	0.75	0.37	3.4	0.86	0.94	29.19	0.92		0.33	0.37	0.25	2.07	0.91	0.62	0.93		1.54	2.25	0.86	0.73	0.56
Chemical: lovastatin (+)	Chemical: lovastatin (-)	n/a	n/a	n/a	n/a	n/a	n/a	n/a		n/a	n/a	n/a	n/a	n/a	n/a	n/a		n/a	n/a	n/a	n/a	n/a
Chemical: MG13 (+)	Chemical: MG13 (-)	1.13	0.88	0.65	0.8	0.79	0.79	0.99		0.5	1.02	0.37	0.46	0.51	0.39	0.54		0.96	0.83	0.71	1.01	1.1
Chemical: norflurazon (+)	Chemical: norflurazon (-)	1.26	0.91	0.28	1.64	1.01	3.54	1.64		0.29	0.57	1.25	0.79	1.16	0.66	0.53		0.61	1.38	1.8	1.39	1.94
Chemical: NPA (+)	Chemical: NPA (-)	1.14	1.13	0.82	0.67	0.9	1.37	1.11		0.6	0.9	0.58	0.61	0.7	0.55	0.71		0.97	0.8	0.97	1.09	0.89
Chemical: ozone_1	Chemical: ozone_control_1	12.81	3.22	4.71	2.04	3.09	55.78	1.6		2.14	1.73	1.57	1.49	2.95	5.72	2.19		4	16.3	8.36	3.09	5.62
Chemical: ozone_2	Chemical: ozone_control_2	n/a	n/a	n/a	n/a	n/a	n/a	n/a		n/a	n/a	n/a	n/a	n/a	n/a	n/a		n/a	n/a	n/a	n/a	n/a
Chemical: paclobutrazole (+)	Chemical: paclobutrazole (-)	1.2	1.44	0.63	1.07	1.03	0.37	1.1		0.99	1.11	0.87	1.05	1.02	1.12	0.85		1.11	0.74	1.02	1.06	1.02
Chemical: PCIB (+)	Chemical: PCIB (-)	1.96	1.37	0.62	1.37	1.45	0.68	0.88		0.71	0.99	0.63	0.93	0.75	0.5	1.03		1.52	1.54	1.07	1.15	1.11
Chemical: PNO8 (+)	Chemical: PNO8 (-)	1.72	1.75	0.65	1.04	1.25	2.11	1.09		0.69	1.41	0.79	0.74	0.81	0.64	1.01		4.19	8.72	2.46	1.35	1.09
Chemical: prohexadione (+)	Chemical: prohexadione (-)	1.19	1.03	0.82	1.01	1.55	1.05	1.09		1.8	1.36	1.05	1.01	1.5	1.95	1.33		1.12	0.73	1.05	0.88	0.94
Chemical: propiconazole (+)	Chemical: propiconazole (-)	1.37	1.01	1.06	0.73	1.02	0.84	1.05		0.63	1	0.65	0.53	0.57	0.64	0.78		1.21	0.56	1.11	1.1	0.9
Chemical: syringolin (+)	Chemical: syringolin (-)	3.93	1.76	0.57	0.5	0.65	0.88	1.79		1.17	0.34	0.06	0.54	5.1	1.49	0.28		1.2	21.83	2.34	1.72	15.51
Chemical: TIBA (+)	Chemical: TIBA (-)	1.57	1.63	1.3	1.01	2.04	0.84	1.02		0.76	1.24	0.31	0.49	1.15	0.51	1.72		7.58	23.9	5.9	1.63	2.69
Chemical: uniconazole (+)	Chemical: uniconazole (-)	1.51	1.61	0.56	0.64	0.87	0.42	1.1		0.88	1.1	0.72	0.65	0.69	0.68	0.76		1.23	0.72	1.08	1.15	0.98
Chemical: zearalenone (+)	Chemical: zearalenone (-)	1.37	1.1	1.62	1.04	1.14	0.76	1.13		1.23	1.16	0.86	1	1.13	1.21	1.58		1.22	3.1	3.06	0.81	1.22
Hormone: ABA (+)	Hormone: ABA (-)	4.82	5.1	6.34	8.4	5.66	4.64	1.21		1.35	1.9	1.29	0.98	3.17	4.71	1.8		0.96	1.4	1.36	0.58	1.17
Hormone: ACC (+)	Hormone: ACC (-)	1.03	0.79	1.32	1.28	1.07	1.02	0.85		1.11	0.94	1.07	1.18	0.94	1.07	1.2		1.33	0.8	1.63	1.08	1.29
Hormone: BL (+)	Hormone: BL (-)	0.96	0.35	0.7	1.15	0.89	0.84	0.96		0.85	0.99	1.18	1.6	1.39	1.32	1.39		0.71	0.32	1.23	0.68	1.07
Hormone: BL / H3BO3 (+)	Hormone: BL / H3BO3 (-)	0.05	0.64	15.92	3.33	0.61	1.17	1.06		5.15	1.28	3.05	9.67	4.08	1.84	1.44		0.56	1.92	0.43	0.92	0.94
Hormone: ethylene (+)	Hormone: ethylene (-)	0.8	0.88	1.56	1.16	1.11	1	1.17		1.82	1.06	0.61	0.49	1.08	0.64	1.39		1.48	1.59	2.36	1.42	1.42
Hormone: GA3 (+)	Hormone: GA3 (-)	0.85	0.96	1.15	0.79	0.91	0.65	0.96		1.07	1	1.34	1.21	1	1.16	0.97		0.91	0.7	1.14	1.12	1.05
Hormone: IAA_1	Hormone: IAA_control_1	1.01	1.12	1.17	0.83	1.27	0.85	1.17		1.45	0.89	1.06	0.82	1.63	1.21	0.91		1.3	1.56	2.22	1.02	0.99
Hormone: IAA_2	Hormone: IAA_control_2	0.81	1.38	1.81	0.39	1.55	1.14	1.12		1.59	0.89	0.72	0.86	1.37	1.11	1.11		1.88	1.68	2.26	1.17	1.03
Hormone: IAA_3	Hormone: IAA_control_3	0.78	0.76	0.66	0.84	0.88	0.9	0.94		0.69	0.82	0.84	0.54	0.85	0.82	0.72		1.21	1.14	0.99	0.78	0.77
Hormone: MJ (+)	Hormone: MJ (-)	0.76	1	0.96	1.32	1.86	1.12	1.28		0.94	0.86	2.2	1.8	0.76	7.05	2.35		1.28	0.74	1.17	0.83	1.13
Hormone: salicylic acid (+)	Hormone: salicylic acid (-)	2.02	1.23	1.08	0.9	2.82	0.53	1.08		0.63	1.37	0.41	0.51	1.07	1.03	0.83		2.43	2.91	3.69	1.07	1.62
Hormone: zeatin (+)	Hormone: zeatin (-)	1.03	0.83	0.88	0.88	0.94	1.64	0.84		0.65	0.73	0.46	1.26	1.16	0.94	0.64		0.59	0.48	1.81	0.99	1.07
Light intensity: light_1	Light intensity: dark_1	1.12	0.75	0.53	0.6	0.82	1.12	0.92		0.54	0.67	0.74	1.67	0.85	0.78	0.64		0.85	0.93	0.79	0.97	0.96
Light intensity: light_2	Light intensity: dark_2	n/a	n/a	n/a	n/a	n/a	n/a	n/a		n/a	n/a	n/a	n/a	n/a	n/a	n/a		n/a	n/a	n/a	n/a	n/a
Light intensity: light_3	Light intensity: dark_3	n/a	n/a	n/a	n/a	n/a	n/a	n/a		n/a	n/a	n/a	n/a	n/a	n/a	n/a		n/a	n/a	n/a	n/a	n/a
Light quality: blue	Light quality: dark	1.14	0.67	0.45	0.52	0.78	1.08	0.82		0.44	0.67	0.62	1.47	0.74	0.75	0.57		0.96	1.08	0.82	0.92	1.13
Light quality: far red	Light quality: dark	1.52	0.81	0.61	0.58	0.79	0.88	0.92		0.55	0.77	0.73	1.78	0.89	0.73	0.64		0.93	0.85	0.87	1.06	0.97
Light quality: red	Light quality: dark	1.06	0.84	0.64	0.68	0.89	1.32	0.89		0.73	0.79	0.9	1.47	0.9	0.84	0.75		0.9	0.97	0.79	0.97	1.07
Light quality: UV-A	Light quality: dark	1.04	0.81	0.75	0.6	0.92	1.08	0.9		0.73	0.8	0.96	1.76	0.98	0.84	0.81		1.15	1.45	0.9	0.94	1.12
Light quality: UV-AB	Light quality: dark	1.16	0.66	0.46	0.39	0.79	0.76	0.87		0.44	0.59	0.64	1.44	0.86	0.63	0.56		1.99	3.23	1.96	1.19	1.35
Light quality: white	Light quality: dark	1.12	0.75	0.53	0.6	0.82	1.12	0.92		0.54	0.67	0.74	1.67	0.85	0.78	0.64		0.85	0.93	0.79	0.97	0.96
Light: UV_filtered_WG295	Light: UV_unfiltered_max-310nm	1.47	0.83	0.74	0.89	0.86	0.18	0.85		0.46	0.8	0.49	0.77	0.44	0.43	0.7		0.81	0.62	0.65	0.6	0.57
Light: UV_filtered_WG305	Light: UV_unfiltered_max-310nm	1.41	0.79	0.51	1.16	0.68	0.14	0.77		0.33	0.79	0.3	0.6	0.29	0.22	0.39		0.52	0.43	0.56	0.41	0.41
Light: UV_filtered_WG327	Light: UV_unfiltered_max-310nm	0.51	0.48	0.48	0.89	0.78	0.36	0.87		0.72	0.77	0.26	0.36	0.2	0.29	0.32		0.47	0.26	0.37	0.37	0.37
Nutrient: Caesium-137 (+)	Nutrient: Caesium-137 (-)	0.83	0.99	1.01	1.17	0.94	0.65	1.11		0.86	1.2	0.86	0.92	0.97	0.94	1.03		0.9	0.95	1.34	0.97	0.84
Nutrient: Cs (+)	Nutrient: Cs (n)	1.15	1.14	1.61	1.57	1.29	4.13	1.45		0.84	1	0.9	0.82	1.05	0.83	0.98		1.11	1.78	1.58	1.24	1.29
Nutrient: glucose_2-4-6h	Nutrient: no_glucose/mannitol	0.41	0.31	0.15	0.1	0.84	0.9	0.86		0.2	0.18	0.02	0.03	0.04	0.08	0.45		1.93	5.17	2.63	0.53	1.13
Nutrient: K (-)	Nutrient: K (n)	1.52	1.61	1.85	1.89	1.39	3.21	1.37		1.29	1.09	0.78	1.25	1	1.45	2.33		1.51	1.19	1.41	1.73	1.51
Nutrient: lowN_glucose	Nutrient: highN_glucose	1.38	1.61	1.11	4.09	1.27	6.57	2.04		0.56	1.37	1.09	0.55	0.64	1.25	1.26		1.16	3.45	1.02	1.37	1.38
Nutrient: mannitol_2-4-6h	Nutrient: no_glucose/mannitol	1.73	1.78	1.6	3.93	2.07	3.49	1.78		1.39	1.88	1.23	0.69	1.87	1.76	2.6		1.24	2.14	2.42	0.92	1.59
Nutrient: Nitrate_low	Nutrient: Nitrate_control	1.35	2.32	1.76	1.47	1.78	13.58	1.64		0.11	1.03	0.18	0.3	0.47	1.39	1.55		1.68	3.91	1.17	0.73	1.78
Nutrient: P (-)	Nutrient: P (n)	n/a	n/a	n/a	n/a	n/a	n/a	n/a		n/a	n/a	n/a	n/a	n/a	n/a	n/a		n/a	n/a	n/a	n/a	n/a
Nutrient: Pb (+)	Nutrient: Pb (n)	n/a	n/a	n/a	n/a	n/a	n/a	n/a		n/a	n/a	n/a	n/a	n/a	n/a	n/a		n/a	n/a	n/a	n/a	n/a
Nutrient: S deprivation	Nutrient: S control	1.08	1.15	1.8	1.05	1.09	0.78	1.03		0.97	1.01	1.02	0.71	0.85	0.91	1.23		1.18	1.28	1.14	1.02	1.13
Nutrient: sucrose (+)	Nutrient: sucrose (-)	0.26	0.37	0.26	0.29	0.59	1.09	1.06		0.43	0.41	0.33	0.38	0.28	0.34	0.65		1.26	1.3	1.15	0.92	1.3
Nutrient: Zn (+)	Nutrient: Zn (-)	n/a	n/a	n/a	n/a	n/a	n/a	n/a		n/a	n/a	n/a	n/a	n/a	n/a	n/a		n/a	n/a	n/a	n/a	n/a
PCD: senescence	PCD: control	125.7	15.01	38.78	65.64	2.32	129.79	3.75		182	12.44	11.38	33.39	5	368.27	6.25		2.17	7.71	0.48	1.09	4.27
Stress: anoxia (+)	Stress: anoxia (-)	3.39	1.48	0.74	1.14	1.71	0.24	1.28		1.23	1.21	1.18	0.53	0.79	1.04	0.76		0.79	1.79	1.84	1.01	1.01
Stress: cold_1	Stress: control	2.44	1.26	1.19	1.03	1	1.74	0.61		1.23	0.59	1.06	0.8	1.91	0.78	2.16		0.94	2.59	5	1.73	2.11
Stress: cold_2	Stress: cold_control_2	4.25	2.14	1.58	0.71	0.65	1.01	0.53		0.21	0.49	0.25	0.38	0.22	0.11	0.79		0.78	5.1	1.78	1.78	2
Stress: cold_3	Stress: cold_control_3	1.95	0.91	1.31	0.81	0.91	2.68	0.63		0.22	0.51	0.73	0.28	1.23	0.32	1.8		0.96	1.14	1.44	0.98	1.28
Stress: drought	Stress: control	1.02	1.32	1.53	1.43	1.4	1.05	1.33		3.54	1.28	1.4	1.08	1.43	1.73	1.19		1.4	1.35	1.31	1.03	1.3
Stress: genotoxic	Stress: control	1.67	1.06	1.56	1.3	1.16	0.82	1.42		1.83	1.02	0.95	1.06	1.08	1.7	1.35		1.15	1.69	1.36	1.16	1.51
Stress: heat_1	Stress: control	0.9	1.51	1.54	1.6	1.54	0.85	1.51		3.68	1.59	1.46	1.03	1.9	1.34	1.34		1.16	1.15	1.1	1.06	1.24
Stress: heat_2	Stress: heat_2_control	10.52	2.77	3.1	2.6	1.63	0.7	2.61		3.11	0.59	0.65	0.72	0.9	1.45	1.86		0.82	1.02	0.38	0.31	0.28
Stress: hypoxia (+)	Stress: hypoxia (-)	1.66	1.34	0.22	0.94	2.35	3.35	0.93		1.37	1.11	1.67	0.77	1.08	0.91	1.25		1.24	3.94	2.44	1.2	1.43
Stress: osmotic	Stress: control	6.11	5.45	12.66	31.26	5.62	38.56	3.4		7.87	3.62	1.77	0.86	3.07	3.55	3.29		2.34	3.14	2.05	1.21	1.87
Stress: oxidative	Stress: control	1.13	1.38	1.09	1.21	1.33	3.51	1.31		2.48	1.09	1.18	1.11	1.49	1.6	1.61		1.44	2.2	1.71	1.16	1.35
Stress: salt	Stress: control	2.55	2.37	5.2	8.46	3.44	10.97	2.11		0.71	1.5	1.5	0.95	1.6	4.41	1.65		3.24	4.6	2.99	1.72	1.75
Stress: wounding	Stress: control	1.4	1.45	2.26	3.03	1.63	1.08	1.45		4.81	1.47	1.75	1.37	1.7	1.72	1.65		1.23	1.25	1.19	1.23	1.2
