# Supplementary material for: Comparative transcriptomic characterization of aluminum, sodium chloride, cadmium and copper rhizotoxicities in Arabidopsis thaliana
Source: BMC Plant Biol. 2009 Mar 23;9:32. doi: 10.1186/1471-2229-9-32 (PMC2666732; doi:10.1186/1471-2229-9-32)
Supplement: Additional file 8 — List of genes down-regulated by rhizotoxic ions and grouped by Venn diagram. Highly down-regulated genes by rhizotoxic treatments were grouped by Venn diagram as shown in Additional file 9. The file includes the list of genes with their fold change values, GO annotation and functional category according to the TAIR database (TAIR8). [file 1471-2229-9-32-S8.xls]

## Sheet: All(18)
List of genes geratly downregulated by Al, NaCl, Cd and Cu rhizotoxicities identified by comparative microarray. (see Additional file 9)
			Annotation		Fold change rank f				log2[Fold change (treatment/control)] g
Gene Model a	Other Name b	Description c	Keyword d	Molecular function category group e	Al	Cd	Cu	Na	25 µM Al						15 µM Cd						1.6 µM Cu						50 mM Na
									1	2	3	mean (N=3)	StdErr Norm	t-test P-value	1	2	3	mean (N=3)	StdErr Norm	t-test P-value	1	2	3	mean (N=3)	StdErr Norm	t-test P-value	1	2	3	mean (N=3)	StdErr Norm	t-test P-value
AT1G67330.1	F1N21.15	similar to unknown protein [Arabidopsis thaliana] (TAIR:AT1G27930.1); similar to hypothetical protein MA4_111B14.64 [Musa acuminata] (GB:ABF72010.1); contains InterPro domain Protein of unknown function DUF579, plant; (InterPro:IPR006514)	endomembrane system	O	15346	15296	15282	15366	-1.62379	-1.50129	-1.61652	-1.58053	0.0396766	0.00062958	-1.8312	-1.6755	-2.45906	-1.98859	0.239491	0.0141959	-2.53684	-2.19829	-1.87602	-2.20371	0.190782	0.00741163	-1.23878	-0.876723	-1.35529	-1.15693	0.144085	0.0151586
AT3G16240.1	AQP1; ATTIP2;1; DELTA-TIP; DELTA-TIP1; MYA6.10; TIP2;1	Delta tonoplast intrinsic protein, functions as a water channel and ammonium (NH3) transporter. Highly expressed in flower, shoot, and stem. Expression shows diurnal regulation and is induced by ammonium (NH3). Protein localized to vacuolar membrane.	cell wall, chloroplast, plasma membrane, vacuole, chloroplast envelope, cultured cell, seedling growth	G	15432	15505	15416	15482	-2.39962	-1.90975	-1.7117	-2.00702	0.204455	0.0102187	-3.30173	-3.37957	-4.27581	-3.65237	0.312528	0.00724254	-2.82838	-2.2242	-2.87908	-2.64389	0.210353	0.00627065	-1.38898	-1.43823	-2.64724	-1.82482	0.411457	0.0472652
AT3G24020.1	F14O13.21	disease resistance-responsive family protein; similar to disease resistance-responsive family protein [Arabidopsis thaliana] (TAIR:AT4G13580.1); similar to unnamed protein product [Vitis vinifera] (GB:CAO71554.1); contains InterPro domain Plant disease resistance response protein (InterPro:IPR004265)	endomembrane system	O	15466	15521	15449	15383	-2.73113	-2.16555	-2.23671	-2.3778	0.177856	0.00554834	-4.33254	-4.93166	-5.39682	-4.88701	0.308042	0.00394962	-3.06733	-2.7686	-2.63772	-2.82455	0.127133	0.00201977	-1.24692	-1.21429	-1.13092	-1.19737	0.034538	0.000830986
AT3G50640.1	T3A5.20	similar to unknown protein [Arabidopsis thaliana] (TAIR:AT5G66800.1); similar to conserved hypothetical protein [Medicago truncatula] (GB:ABE80518.1)		O	15424	15511	15509	15451	-2.97377	-1.59837	-1.64771	-2.07328	0.450471	0.0441082	-3.59543	-4.52434	-3.59832	-3.90603	0.309156	0.0062062	-4.07174	-3.79078	-3.23934	-3.70062	0.244484	0.0043363	-1.86657	-1.21065	-1.4273	-1.5015	0.192949	0.0161152
AT4G01140.1	F2N1.38; F2N1_38	similar to unknown protein [Arabidopsis thaliana] (TAIR:AT3G08600.1); similar to Protein of unknown function DUF1191 [Medicago truncatula] (GB:ABE88654.1); contains InterPro domain Protein of unknown function DUF1191; (InterPro:IPR010605)	endomembrane system	O	15331	15478	15315	15466	-1.90107	-1.40256	-1.33387	-1.54583	0.178721	0.0131046	-2.57564	-3.16193	-3.17113	-2.96957	0.196983	0.00437135	-2.76434	-2.22859	-1.94606	-2.313	0.23996	0.0105921	-1.50939	-1.25452	-2.01521	-1.59304	0.223538	0.0191271
AT4G02270.1	T2H3.4; T2H3_4	pollen Ole e 1 allergen and extensin family protein; similar to pollen Ole e 1 allergen and extensin family protein [Arabidopsis thaliana] (TAIR:AT2G47540.1); similar to hypothetical protein [Vitis vinifera] (GB:CAN65163.1); similar to hypothetical protein [Vitis vinifera] (GB:CAN65164.1); contains InterPro domain Pollen Ole e 1 allergen and extensin (InterPro:IPR006041)	endomembrane system	O	15498	15479	15319	15492	-3.27961	-2.74141	-2.62347	-2.8815	0.201948	0.00487592	-2.47124	-2.66954	-4.26498	-3.13525	0.567757	0.0312632	-2.86995	-2.45323	-1.74822	-2.35713	0.327361	0.0187472	-2.23262	-1.32497	-2.40349	-1.98703	0.334686	0.0272176
AT4G13580.1	T6G15.130; T6G15_130	disease resistance-responsive family protein; similar to disease resistance-responsive family protein [Arabidopsis thaliana] (TAIR:AT3G24020.1); similar to unnamed protein product [Vitis vinifera] (GB:CAO71554.1); contains InterPro domain Plant disease resistance response protein (InterPro:IPR004265)	endomembrane system	O	15469	15519	15485	15357	-3.02811	-2.22179	-2.15147	-2.46712	0.281228	0.0127459	-4.71108	-4.5813	-4.84047	-4.71095	0.074816	0.00025212	-3.47597	-3.20864	-2.86202	-3.18221	0.177724	0.00310461	-1.39251	-0.953393	-1.02784	-1.12458	0.135676	0.0142453
AT4G14750.1	DL3415W; FCAALL.303; IQ-DOMAIN 19; IQD19	IQD19 (IQ-DOMAIN 19); calmodulin binding; similar to IQD6 (IQ-domain 6), calmodulin binding [Arabidopsis thaliana] (TAIR:AT2G26180.1); similar to unnamed protein product [Vitis vinifera] (GB:CAO64650.1); contains InterPro domain IQ calmodulin-binding region (InterPro:IPR000048)		B	15373	15462	15465	15397	-2.34015	-1.42507	-1.52567	-1.76363	0.289718	0.0259404	-2.67834	-2.63531	-3.12697	-2.81354	0.157209	0.00310756	-2.92196	-3.18677	-2.80674	-2.97182	0.112502	0.00143002	-1.61762	-1.05292	-1.07157	-1.24737	0.185201	0.0213412
AT4G19030.1	AT-NLM1; F13C5.200; F13C5_200; NIP1;1; NLM1; NOD26-LIKE INTRINSIC PROTEIN 1;1	an aquaporin whose expression level is reduced by ABA, NaCl, dark, and dessication. is expressed at relatively low levels under normal conditions.		G	15448	15512	15461	15416	-2.85545	-1.88278	-1.83329	-2.19051	0.332779	0.0223098	-3.5941	-3.94419	-4.2757	-3.938	0.196784	0.00248775	-3.14109	-2.58364	-3.09466	-2.9398	0.178583	0.00366985	-2.31348	-0.887237	-1.02781	-1.40951	0.453803	0.0898988
AT4G19690.1	IRON-REGULATED TRANSPORTER 1; IRT1; T16H5.50; T16H5_50	Fe(II) transport protein (IRT1)	membrane, endomembrane system	G	15514	15489	15517	15509	-2.75645	-3.86327	-3.81568	-3.47847	0.36127	0.0106152	-1.97079	-4.43581	-4.52855	-3.64505	0.837556	0.0489538	-4.5872	-3.37663	-4.28339	-4.0824	0.363621	0.00784033	-2.98556	-1.86652	-2.43371	-2.4286	0.323051	0.017238
AT4G20450.1	F9F13.100; F9F13_100	leucine-rich repeat protein kinase, putative; similar to leucine-rich repeat protein kinase, putative [Arabidopsis thaliana] (TAIR:AT3G21340.1); similar to leucine-rich repeat family protein / protein kinase family protein [Arabidopsis thaliana] (TAIR:AT2G29000.1); similar to leucine-rich repeat protein kinase, putative [Arabidopsis thaliana] (TAIR:AT2G28960.1); similar to unnamed protein product…	protein amino acid phosphorylation, endomembrane system	A	15446	15450	15445	15519	-4.08723	-1.91331	-1.38645	-2.46233	0.826563	0.0966273	-2.87043	-1.90578	-4.06018	-2.94546	0.623053	0.0419494	-3.09354	-3.03372	-2.35921	-2.82882	0.23544	0.00685588	-3.11275	-2.30882	-3.16411	-2.86189	0.276932	0.00923402
AT4G26010.1	F20B18.120; F20B18_120	peroxidase, putative; Identical to Peroxidase 44 precursor (PER44) [Arabidopsis Thaliana] (GB:Q93V93;GB:Q9SZH5); similar to peroxidase, putative [Arabidopsis thaliana] (TAIR:AT1G34510.1); similar to Haem peroxidase, plant/fungal/bacterial [Medicago truncatula] (GB:ABN08467.1); contains InterPro domain Plant peroxidase; (InterPro:IPR000823); contains InterPro domain Haem peroxidase; (InterPro:IPR0…	response to oxidative stress, endomembrane system	M	15518	15496	15503	15487	-4.91777	-3.27885	-3.20251	-3.79971	0.559463	0.0209987	-2.9035	-2.75631	-5.60399	-3.7546	0.925671	0.0557491	-4.04487	-3.34017	-3.29818	-3.56107	0.242203	0.00459407	-2.11731	-1.31964	-2.33767	-1.92487	0.309231	0.0248504
AT4G26320.1	AGP13; ARABINOGALACTAN PROTEIN 13; T25K17.130; T25K17_130	AGP13 (ARABINOGALACTAN PROTEIN 13); Identical to Arabinogalactan peptide 13 precursor (AGP13) [Arabidopsis Thaliana] (GB:Q9STQ3)		O	15505	15507	15507	15508	-3.9942	-2.56598	-2.91074	-3.15697	0.430283	0.0180745	-3.05775	-3.93233	-4.25702	-3.74904	0.358124	0.00900187	-4.3271	-3.25231	-3.42378	-3.66773	0.333382	0.00816109	-1.92113	-2.3607	-2.86057	-2.3808	0.271379	0.0127451
AT5G04960.1	MUG13.18; MUG13_18	pectinesterase family protein; similar to pectinesterase family protein [Arabidopsis thaliana] (TAIR:AT3G10710.1); similar to unnamed protein product [Vitis vinifera] (GB:CAO46182.1); contains InterPro domain Pectin lyase fold (InterPro:IPR012334); contains InterPro domain Pectinesterase, catalytic; (InterPro:IPR000070); contains InterPro domain Pectin lyase fold/virulence factor (InterPro:IPR011…	cell wall modification	C	15500	15503	15481	15447	-3.82496	-2.59906	-2.71232	-3.04545	0.391126	0.016097	-2.97853	-3.45082	-4.76517	-3.73151	0.534513	0.019908	-2.91526	-3.71458	-2.8848	-3.17155	0.27166	0.0072571	-1.08751	-1.22976	-2.31434	-1.54387	0.387417	0.0575848
AT5G10430.1	AGP4; ARABINOGALACTAN PROTEIN 4; ATAGP4; F12B17.220; F12B17_220	Encodes arabinogalactan-protein (AGP4).		O	15457	15449	15431	15474	-2.90151	-1.97634	-2.10212	-2.32666	0.289712	0.0151533	-2.24594	-3.03662	-2.92436	-2.73564	0.246986	0.00805298	-3.15637	-2.48136	-2.55418	-2.73064	0.213903	0.00608038	-1.40755	-1.51776	-2.08276	-1.66936	0.209135	0.0153347
AT5G44020.1	MRH10.13; MRH10_13	acid phosphatase class B family protein; similar to acid phosphatase class B family protein [Arabidopsis thaliana] (TAIR:AT1G04040.1); similar to unknown [Populus trichocarpa] (GB:ABK93764.1); contains InterPro domain Vegetative storage protein/acid phosphatase (InterPro:IPR014403); contains InterPro domain Plant acid phosphatase; (InterPro:IPR010028); contains InterPro domain Acid phosphatase (C…	chloroplast, membrane, vacuole, cotyledon, leaf	C	15496	15493	15495	15476	-3.22288	-2.63576	-2.54818	-2.80227	0.211816	0.00566494	-2.50803	-3.22303	-4.76156	-3.49754	0.66486	0.0342878	-3.6013	-2.9589	-3.43107	-3.33043	0.192154	0.00331236	-1.87828	-1.1155	-2.24031	-1.7447	0.331502	0.0342577
AT5G45105.1	ZINC TRANSPORTER 8 PRECURSOR; ZIP8	ZIP8 (ZINC TRANSPORTER 8 PRECURSOR); cation transmembrane transporter; Identical to Probable zinc transporter 8 precursor (ZIP8) [Arabidopsis Thaliana] (GB:Q8S3W4); similar to IRT1 (IRON-REGULATED TRANSPORTER 1), cadmium ion transmembrane transporter/ iron ion transmembrane transporter/ manganese ion transmembrane transporter/ zinc ion transmembrane transporter [Arabidopsis thaliana] (TAIR:AT4G19…	integral to membrane, membrane, endomembrane system	G	15511	15475	15523	15507	-2.61317	-3.87027	-4.01988	-3.5011	0.446064	0.0158476	-1.67952	-4.14056	-5.22499	-3.68169	1.04889	0.0724537	-4.48169	-4.86608	-4.74839	-4.69872	0.11371	0.000585138	-2.76395	-1.80831	-2.3178	-2.29668	0.276072	0.0141433
AT5G57625.1		allergen V5/Tpx-1-related family protein; similar to allergen V5/Tpx-1-related family protein [Arabidopsis thaliana] (TAIR:AT4G25790.1); similar to unnamed protein product [Vitis vinifera] (GB:CAO43309.1); contains InterPro domain Allergen V5/Tpx-1 related; (InterPro:IPR001283); contains InterPro domain SCP-like extracellular (InterPro:IPR014044); contains InterPro domain Ves allergen (InterPro:I…		O	15521	15492	15330	15490	-4.53987	-3.411	-3.70132	-3.88406	0.338444	0.0075074	-2.84475	-2.80783	-4.39484	-3.34914	0.52296	0.0235251	-2.79432	-2.20536	-2.01436	-2.33801	0.23472	0.00992891	-2.15831	-1.30845	-2.43534	-1.96737	0.339026	0.0284353
a The Arabidopsis genome initiative gene code. b alternative names for genes. c A brief description of the gene. d Characteristics of data in TAIR. e Gene ontology at TAIR in aspect of molecular function group, A: kinase activity, B:protein binding, C:hydrase activity, D:DNA or RNA binding, E: nucleotide binding, F: nucleic acid binding, G:transporter activity, H:transferase activity, I:transcrip…

## Sheet: Al(81)
List of genes uniquely downregulated by Al by comparative microarray (see Additional file 9)
			Annotation			log2[Fold change (treatment/control)] g
Gene Model a	Other Name b	Description c	Keyword d	Molecular function category group e	Fold change rank in Al f	25 µM Al						15 µM Cd						1.6 µM Cu						50 mM Na
						1	2	3	mean (N=3)	StdErr Norm	t-test P-value	1	2	3	mean (N=3)	StdErr Norm	t-test P-value	1	2	3	mean (N=3)	StdErr Norm	t-test P-value	1	2	3	mean (N=3)	StdErr Norm	t-test P-value
AT1G13300.1	T6J4.6; T6J4_6	myb family transcription factor; similar to myb family transcription factor [Arabidopsis thaliana] (TAIR:AT3G25790.1); similar to unnamed protein product [Vitis vinifera] (GB:CAO42100.1); contains InterPro domain Homeodomain-related; (InterPro:IPR012287); contains InterPro domain Homeodomain-like (InterPro:IPR009057); contains InterPro domain Myb, DNA-binding (InterPro:IPR014778); contains InterP…		D,I	15482	-2.71246	-2.29511	-2.68646	-2.56468	0.134993	0.00275903	-1.72113	-1.83436	-2.01991	-1.85847	0.0870894	0.00218874	-1.0215	-2.45698	-2.26334	-1.91394	0.449708	0.0510201	-0.46202	-0.751474	-1.00745	-0.740313	0.15755	0.0424286
AT1G13590.1	ATPSK1; F21F23.2; PHYTOSULFOKINE 1 PRECURSOR	Encodes a phytosulfokine-alpha (PSK) precursor, a unique plant peptide growth factor first described in Asparagus.	growth factor activity	J	15401	-1.45957	-2.04587	-2.14081	-1.88208	0.213029	0.0125704	-0.244961	-0.614263	-0.228807	-0.362677	0.12588	0.102312	0.00237388	-1.16899	-0.844248	-0.670288	0.349151	0.194874	0.280007	0.0466129	0.962576	0.429732	0.274809	0.258322
AT1G16160.1	T24D18.24; T24D18_24; WAKL5; WALL ASSOCIATED KINASE-LIKE 5	WAK-like kinase	chloroplast	A	15443	-2.51978	-1.77066	-2.03343	-2.10796	0.21944	0.0106639	-1.16995	-1.61012	-0.715126	-1.16507	0.258376	0.0458271	-3.00569	-2.55036	-2.81353	-2.78986	0.131974	0.00223027	-0.653863	-0.538984	-1.00873	-0.733859	0.141379	0.0351686
AT1G17010.1	F20D23.29; F20D23_29	oxidoreductase, 2OG-Fe(II) oxygenase family protein; similar to SRG1 (SENESCENCE-RELATED GENE 1), oxidoreductase, acting on paired donors, with incorporation or reduction of molecular oxygen, 2-oxoglutarate as one donor, and incorporation of one atom each of oxygen into both donors [Arabidopsis thaliana] (TAIR:AT1G17020.1); similar to unnamed protein product [Vitis vinifera] (GB:CAO70478.1); cont…		M	15276	-1.46077	-1.21629	-1.47964	-1.38556	0.084813	0.00372597	-1.46924	0.0436767	0.218261	-0.402433	0.535777	0.530933	-0.734782	-1.12797	-0.77709	-0.879947	0.124611	0.0194702	0.616148	0.644607	0.720435	0.660396	0.031123	0.00221366
AT1G21120.1	T22I11.5; T22I11_5	O-methyltransferase, putative; similar to O-methyltransferase, putative [Arabidopsis thaliana] (TAIR:AT1G21100.1); similar to O-methyltransferase, putative [Arabidopsis thaliana] (TAIR:AT1G21110.1); similar to O-methyltransferase, putative [Arabidopsis thaliana] (TAIR:AT1G21130.1); similar to putative caffeic acid methyltransferase [Gossypium hirsutum] (GB:ABO41852.1); contains InterPro domain O-…	O-methyltransferase activity, methyltransferase activity, protein dimerization activity	B,H	15351	-1.38459	-1.62665	-1.81308	-1.6081	0.124041	0.00589725	0.724579	0.212801	2.39586	1.11108	0.659159	0.233917	2.54722	3.66275	3.20407	3.13801	0.323715	0.0104749	1.56074	2.4611	1.61431	1.87872	0.291602	0.0232541
AT1G24620.1	F21J9.28	polcalcin, putative / calcium-binding pollen allergen, putative; similar to calcium-binding protein, putative [Arabidopsis thaliana] (TAIR:AT1G18210.1); similar to calcium-binding protein, putative [Arabidopsis thaliana] (TAIR:AT1G18210.2); similar to calcium-binding pollen allergen [Arachis hypogaea] (GB:AAZ20284.1); contains InterPro domain Flagellar calcium-binding protein (calflagin); (InterP…	nucleus	L	15503	-3.31311	-2.70628	-2.97485	-2.99808	0.175562	0.00341151	-2.07895	-1.53958	-1.33531	-1.65128	0.221817	0.0175705	-2.72706	-3.04019	-1.72811	-2.49845	0.395636	0.02417	-1.14694	-0.775761	-0.713139	-0.878612	0.135375	0.0229267
AT1G30110.1	T2H7.9; T2H7_9	diadenosine 5',5'''-P1,P4-tetraphosphate hydrolase, putative; similar to diadenosine 5',5'''-P1,P4-tetraphosphate hydrolase, putative [Arabidopsis thaliana] (TAIR:AT3G10620.1); similar to hypothetical protein [Vitis vinifera] (GB:CAN79048.1); contains InterPro domain NUDIX hydrolase, core; (InterPro:IPR000086); contains InterPro domain NUDIX; (InterPro:IPR015797)		C	15404	-1.67543	-1.98748	-1.92807	-1.86366	0.0956637	0.00262451	-0.611471	-0.421167	-0.209996	-0.414211	0.115948	0.070206	-1.20374	-0.590192	-0.737834	-0.843922	0.184888	0.0447965	0.284684	0.609616	0.818066	0.570788	0.155193	0.0666229
AT1G33540.1		unknown molecular functions		O	15321	-1.3239	-1.58067	-1.53265	-1.47907	0.0788133	0.00282732	-1.55101	-1.85119	-2.42695	-1.94305	0.256998	0.017048	-0.621718	-2.01784	-0.736136	-1.12523	0.447526	0.128409	-0.529332	-0.111708	-0.308991	-0.316677	0.120619	0.119602
AT1G33840.1	F14M2.3; F14M2_3	similar to unknown protein [Arabidopsis thaliana] (TAIR:AT5G01750.2); similar to Protein of unknown function DUF567 [Medicago truncatula] (GB:ABE88873.1); contains InterPro domain Protein of unknown function DUF567; (InterPro:IPR007612)		O	15256	-1.31978	-1.33571	-1.33247	-1.32932	0.0048602	1.33672e-05	-1.2985	-0.576644	-0.765475	-0.880206	0.216133	0.0553368	-0.146157	-0.496279	-0.376889	-0.339775	0.102761	0.0805695	0.0547664	0.260583	0.669167	0.328172	0.180553	0.210759
AT1G33870.1	T3M13.11; T3M13_11	avirulence-responsive protein, putative / avirulence induced gene protein, putative / AIG protein, putative; similar to avirulence-responsive protein, putative / avirulence induced gene protein, putative / AIG protein, putative [Arabidopsis thaliana] (TAIR:AT1G33900.1); similar to GTP binding protein [Brassica rapa] (GB:ABK78687.1); contains InterPro domain AIG1; (InterPro:IPR006703)	GTP binding	E	15462	-1.73429	-2.51308	-2.91702	-2.38813	0.347095	0.0204775	-1.79202	-0.196531	-0.648585	-0.879046	0.474774	0.205302	-1.50435	-2.37835	-2.14487	-2.00919	0.261264	0.0164918	0.172733	0.360244	0.491959	0.341645	0.0926208	0.0662736
AT1G33900.1	T3M13.8; T3M13_8	avirulence-responsive protein, putative / avirulence induced gene protein, putative / AIG protein, putative; similar to avirulence-responsive family protein / avirulence induced gene (AIG1) family protein [Arabidopsis thaliana] (TAIR:AT1G33930.1); similar to GTP binding protein [Brassica rapa] (GB:ABK78687.1); contains InterPro domain AIG1; (InterPro:IPR006703)	GTP binding	E	15437	-2.58992	-1.85393	-1.73759	-2.06048	0.26684	0.0163608	-2.51542	-1.13404	-1.24954	-1.633	0.442466	0.0662078	-2.02414	-0.875671	-1.1929	-1.36424	0.342425	0.0576107	-1.41385	-0.471724	-1.29122	-1.05893	0.295729	0.0699124
AT1G33910.1	T3M13.7; T3M13_7	avirulence-responsive family protein / avirulence induced gene (AIG1) family protein; similar to avirulence-responsive protein, putative / avirulence induced gene protein, putative / AIG protein, putative [Arabidopsis thaliana] (TAIR:AT1G33900.1); similar to GTP binding protein [Brassica rapa] (GB:ABK78687.1); contains InterPro domain AIG1; (InterPro:IPR006703)	GTP binding	E	15486	-2.07713	-2.90155	-3.19942	-2.72603	0.335653	0.0148244	-2.0207	-0.130191	-1.13558	-1.09549	0.54611	0.182691	-1.32108	-0.816029	-1.90879	-1.34863	0.315753	0.0506845	-0.701616	-0.387333	-0.0614462	-0.383465	0.184811	0.173681
AT1G47600.1	F16N3.11; F16N3_11	glycosyl hydrolase family 1 protein; similar to glycosyl hydrolase family 1 protein [Arabidopsis thaliana] (TAIR:AT1G51490.1); similar to glycosyl hydrolase family 1 protein [Arabidopsis thaliana] (TAIR:AT1G51470.1); similar to OSIGBa0135C13.7 [Oryza sativa (indica cultivar-group)] (GB:CAH66812.1); similar to unnamed protein product [Vitis vinifera] (GB:CAO21976.1); similar to OSJNBa0022H21.3 [Or…	response to salt stress, endomembrane system, root	C	15369	-2.93703	-1.37073	-1.23745	-1.8484	0.54567	0.0771939	-2.89841	-1.51264	-2.43926	-2.28344	0.407555	0.0304106	-2.34117	-1.27713	-1.43001	-1.68277	0.332147	0.0368209	-1.32313	-0.524488	-0.967665	-0.938429	0.231012	0.0555937
AT1G48640.1	F11I4.17; F11I4_17	lysine and histidine specific transporter, putative; similar to LHT1 (LYSINE HISTIDINE TRANSPORTER 1), amino acid transmembrane transporter [Arabidopsis thaliana] (TAIR:AT5G40780.2); similar to LHT1 (LYSINE HISTIDINE TRANSPORTER 1), amino acid transmembrane transporter [Arabidopsis thaliana] (TAIR:AT5G40780.1); similar to unnamed protein product [Vitis vinifera] (GB:CAO46653.1); similar to unname…		G	15335	-1.59826	-1.69499	-1.32772	-1.54032	0.109908	0.00505283	-1.34541	-1.48862	-0.954165	-1.26273	0.159727	0.0156264	-1.36998	-0.531622	-0.693206	-0.864934	0.256793	0.077975	-0.56866	-0.21817	-0.514591	-0.433807	0.108943	0.0576657
AT1G49100.1	F27J15.13; F27J15_13	leucine-rich repeat protein kinase, putative; similar to leucine-rich repeat protein kinase, putative [Arabidopsis thaliana] (TAIR:AT3G21340.1); similar to leucine-rich repeat protein kinase, putative [Arabidopsis thaliana] (TAIR:AT1G51850.1); similar to leucine-rich repeat protein kinase, putative [Arabidopsis thaliana] (TAIR:AT1G51820.1); similar to leaf senescence-associated receptor-like prot…	protein amino acid phosphorylation, endomembrane system	A	15417	-1.75483	-2.14572	-1.87615	-1.92557	0.115515	0.00357953	-2.34115	-1.07028	-0.221889	-1.21111	0.615818	0.188117	-1.80248	-2.44437	-3.08532	-2.44406	0.370323	0.0221968	-0.782176	-0.817244	-1.53484	-1.04475	0.245252	0.0509324
AT1G49500.1	F13F21.6; F13F21_6	similar to unknown protein [Arabidopsis thaliana] (TAIR:AT3G19030.1)	endomembrane system	O	15491	-2.86952	-2.55042	-2.75398	-2.72464	0.0932747	0.0011699	-3.21043	-2.29429	-1.74741	-2.41737	0.426798	0.0297858	0.0190339	-0.913618	-0.808689	-0.567758	0.294955	0.194119	-0.447205	-0.748194	-0.818359	-0.671253	0.11384	0.0275778
AT1G51800.1	F19C24.3; F19C24_3	leucine-rich repeat protein kinase, putative; similar to leucine-rich repeat protein kinase, putative [Arabidopsis thaliana] (TAIR:AT3G21340.1); similar to leucine-rich repeat protein kinase, putative [Arabidopsis thaliana] (TAIR:AT1G51880.1); similar to leucine-rich repeat protein kinase, putative [Arabidopsis thaliana] (TAIR:AT1G51860.1); similar to leaf senescence-associated receptor-like prot…	protein amino acid phosphorylation, endomembrane system	A	15433	-1.57583	-2.33196	-2.20681	-2.0382	0.233992	0.0129249	-0.270087	0.172347	-0.390064	-0.162601	0.171018	0.442064	-1.78198	-1.21626	-1.15681	-1.38502	0.19922	0.0200691	-0.276108	0.0640128	0.0587728	-0.0511075	0.112511	0.694187
AT1G54890.1	F14C21.44; F14C21_44	late embryogenesis abundant protein-related / LEA protein-related; similar to late embryogenesis abundant protein-related / LEA protein-related [Arabidopsis thaliana] (TAIR:AT5G54370.1); similar to unnamed protein product [Vitis vinifera] (GB:CAO39219.1); contains InterPro domain Root cap (InterPro:IPR009646)	endomembrane system	O	15450	-1.54487	-2.61543	-2.60495	-2.25508	0.355119	0.0239124	0.727175	0.566047	1.28778	0.860333	0.218725	0.0589746	1.99299	0.952515	0.676252	1.20725	0.400881	0.0948388	-0.688712	-0.0735502	-0.294523	-0.352262	0.179913	0.189347
AT1G54950.1	F14C21.32; F14C21_32	similar to unknown protein [Arabidopsis thaliana] (TAIR:AT1G07690.1)	endomembrane system	O	15460	-2.47967	-2.01211	-2.40286	-2.29821	0.144758	0.00394391	-1.19211	0.51811	-0.318954	-0.330985	0.493735	0.571664	-1.15509	-2.42076	-0.435098	-1.33698	0.580381	0.14778	0.538705	-0.10354	-0.00471831	0.143482	0.19966	0.546982
AT1G57590.1	T8L23.6; T8L23_6	carboxylesterase; similar to pectinacetylesterase, putative [Arabidopsis thaliana] (TAIR:AT5G26670.1); similar to unnamed protein product [Vitis vinifera] (GB:CAO17334.1); contains InterPro domain Pectinacetylesterase (InterPro:IPR004963)		C	15381	-3.00683	-1.50675	-1.22862	-1.91407	0.552249	0.0741094	-3.05011	-1.43355	-2.40703	-2.2969	0.4699	0.0393964	-3.64716	-1.02784	-2.24703	-2.30734	0.756734	0.0928286	-0.59094	-0.583545	-1.11806	-0.764182	0.176952	0.0496588
AT1G73580.1	F6D5.3; F6D5_3	C2 domain-containing protein; similar to C2 domain-containing protein [Arabidopsis thaliana] (TAIR:AT3G17980.1); similar to hypothetical protein [Vitis vinifera] (GB:CAN69475.1); contains InterPro domain C2 calcium-dependent membrane targeting (InterPro:IPR000008); contains InterPro domain C2 calcium/lipid-binding region, CaLB (InterPro:IPR008973)		O	15313	-1.71158	-1.31331	-1.37133	-1.46541	0.124221	0.00710919	-1.48667	-2.08722	-1.36038	-1.64476	0.224214	0.0180809	-1.54576	-0.626802	-0.512261	-0.894943	0.327087	0.111648	-0.560262	-0.454694	-0.986508	-0.667155	0.162559	0.054557
AT1G77330.1	F2P24.4; F2P24_4	similar to 1-aminocyclopropane-1-carboxylate oxidase GI:3386565 from (Sorghum bicolor)		O	15350	-1.72327	-1.60102	-1.46357	-1.59595	0.075013	0.00220189	0.582727	0.61866	0.230391	0.47726	0.123869	0.0612396	-0.283831	-1.84468	-1.6846	-1.27104	0.495761	0.124379	-1.33173	-0.404793	0.0764613	-0.553355	0.413241	0.312451
AT1G80440.1	T21F11.23; T21F11_23	kelch repeat-containing F-box family protein; Identical to F-box/Kelch-repeat protein At1g80440 [Arabidopsis Thaliana] (GB:Q9M8L2;GB:Q8LBH0); similar to kelch repeat-containing F-box family protein [Arabidopsis thaliana] (TAIR:AT1G15670.1); similar to unnamed protein product [Vitis vinifera] (GB:CAO45951.1); contains InterPro domain Kelch repeat type 1 (InterPro:IPR006652); contains InterPro doma…		O	15458	-2.18264	-2.38455	-2.25877	-2.27532	0.0588714	0.000668788	-2.00326	-1.29156	-0.972262	-1.42236	0.304726	0.0429623	0.926439	-4.99181e-05	0.254294	0.393561	0.276371	0.290451	-1.21287	-0.358667	-1.71795	-1.0965	0.396681	0.10975
AT2G14920.1	T26I20.8; T26I20_8	sulfotransferase family protein; similar to sulfotransferase family protein [Arabidopsis thaliana] (TAIR:AT1G13430.1); similar to unnamed protein product [Vitis vinifera] (GB:CAO22182.1); contains InterPro domain Sulphotransferase; (InterPro:IPR000863)		H	15378	-2.15025	-1.36625	-1.77175	-1.76275	0.226366	0.0160938	-2.47875	-2.53359	-1.71722	-2.24318	0.263459	0.0135152	-3.436	-1.83818	-1.23628	-2.17015	0.656341	0.08057	-0.779484	-0.796973	-0.979262	-0.851906	0.0638776	0.00557532
AT2G15370.1	F26H6.11; F26H6_11; FUT5	member of Glycosyltransferase Family- 37	membrane, endomembrane system, cell wall biogenesis	H	15327	-1.68685	-1.17863	-1.71575	-1.52708	0.174422	0.0127962	-2.64308	-2.17633	-1.31794	-2.04579	0.388064	0.0341496	-2.00798	-0.366722	-0.901716	-1.09214	0.483263	0.152298	-1.0582	-0.759484	-1.23613	-1.01794	0.139062	0.0181559
AT2G24710.1	ATGLR2.3; F27A10.2; F27A10_2; GLR2.3; GLUTAMATE RECEPTOR 2.3	member of Putative ligand-gated ion channel subunit family	membrane, endomembrane system	G	15508	-2.9229	-3.30731	-3.59196	-3.27406	0.193855	0.00348742	-3.77243	-1.52839	-0.691962	-1.99759	0.919679	0.161976	-0.186909	-2.33294	-2.52304	-1.68096	0.749039	0.153976	-1.14478	-0.204151	-1.6496	-0.99951	0.42354	0.142231
AT2G26980.1	CBL-INTERACTING PROTEIN KINASE 3; CIPK3; SNF1-RELATED PROTEIN KINASE 3.17; SNRK3.17; T20P8.3; T20P8_3	encodes a serine-threonine protein kinase whose expression increases in response to abscisic acid, cold, drought, high salt, and wounding conditions. The gene is expressed in developing seeds and seedlings. Lines carrying a T-DNA insertions have reduced germination efficiency and expression of cold, high-salt, and abscisic acid marker genes are altered, but not drought-response markers.		A,H	15341	-1.57914	-1.51252	-1.60184	-1.5645	0.0268023	0.000293359	-1.36834	-1.05928	-0.753543	-1.06039	0.177478	0.0268882	-1.27022	-0.608433	-2.00324	-1.29397	0.402822	0.0847715	-0.0211729	0.0801718	-0.0241898	0.011603	0.0342954	0.767333
AT2G36690.1	F13K3.9; F13K3_9	oxidoreductase, 2OG-Fe(II) oxygenase family protein; similar to oxidoreductase, acting on paired donors, with incorporation or reduction of molecular oxygen, 2-oxoglutarate as one donor, and incorporation of one atom each of oxygen into both donors [Arabidopsis thaliana] (TAIR:AT3G60290.1); similar to unnamed protein product [Vitis vinifera] (GB:CAO62980.1); contains InterPro domain 2OG-Fe(II) ox…		M	15517	-2.90271	-3.90492	-4.24707	-3.6849	0.403375	0.0117719	1.39612	2.53072	1.71379	1.88021	0.337936	0.0308185	0.984986	0.365438	0.803425	0.71795	0.183884	0.0597776	2.77921	2.90267	3.02166	2.90118	0.0699933	0.000581547
AT2G39200.1	ATMLO12; MILDEW RESISTANCE LOCUS O 12; MLO12; T16B24.16; T16B24_16	A member of a large family of seven-transmembrane domain proteins specific to plants, homologs of the barley mildew resistance locus o (MLO) protein. The Arabidopsis genome contains 15 genes encoding MLO proteins, with localization in plasma membrane. Phylogenetic analysis revealed four clades of closely-related AtMLO genes. ATMLO6 belongs to the clade IV, with AtMLO2, AtMLO3 and AtMLO12. The gen…	plasma membrane	B	15410	-1.68376	-1.92067	-2.06524	-1.88989	0.111194	0.0034438	0.0374971	0.159342	0.281954	0.159598	0.0705689	0.152123	-2.05941	-1.70112	-1.27281	-1.67778	0.22737	0.0178743	0.868754	0.828045	0.732001	0.8096	0.0405402	0.00249805
AT2G40330.1	T7M7.15	Bet v I allergen family protein; similar to unknown protein [Arabidopsis thaliana] (TAIR:AT2G38310.1); similar to unnamed protein product [Vitis vinifera] (GB:CAO48777.1); contains InterPro domain Streptomyces cyclase/dehydrase (InterPro:IPR005031)		O	15480	-2.20237	-2.7027	-2.77205	-2.55904	0.179456	0.00488172	-1.19665	-0.945064	-1.24065	-1.12746	0.092076	0.00660352	-1.88766	-1.47882	-1.49254	-1.61967	0.134052	0.00678048	-0.662426	-1.05203	-0.35111	-0.688523	0.202759	0.0768566
AT2G43620.1	F18O19.27	chitinase, putative; similar to glycoside hydrolase family 19 protein [Arabidopsis thaliana] (TAIR:AT2G43610.1); similar to chitinase [Chenopodium amaranticolor] (GB:BAA22968.1); similar to chitinase [Chenopodium amaranticolor] (GB:BAA22966.1); contains InterPro domain Endochitinase (InterPro:IPR016283); contains InterPro domain Glycoside hydrolase, family 19, catalytic; (InterPro:IPR000726); con…	apoplast	C	15390	-2.9054	-1.55286	-1.34596	-1.93474	0.48899	0.0583441	-2.35424	-1.56783	-1.13777	-1.68661	0.356151	0.0418133	-2.71805	-3.0346	-3.29668	-3.01645	0.167282	0.00306132	-0.987836	0.376816	-0.210442	-0.27382	0.395214	0.560048
AT2G44390.1		unknown molecular functions		O	15459	-1.45386	-2.93164	-3.03514	-2.47354	0.510718	0.0400849	-0.910209	-0.645168	-0.917362	-0.824246	0.0895628	0.011602	-0.31954	-0.0344858	-0.22694	-0.193655	0.0839541	0.147471	0.0146381	-0.152223	0.0190715	-0.0395044	0.0563737	0.556007
AT2G47140.1	F14M4.3	short-chain dehydrogenase/reductase (SDR) family protein; similar to short-chain dehydrogenase/reductase (SDR) family protein [Arabidopsis thaliana] (TAIR:AT2G47130.1); similar to 3-beta hydroxysteroid dehydrogenase [Digitalis ferruginea] (GB:AAV68714.1); contains InterPro domain Glucose/ribitol dehydrogenase; (InterPro:IPR002347); contains InterPro domain Short-chain dehydrogenase/reductase SDR;…	metabolic process	M	15413	-2.09958	-1.71087	-1.90203	-1.90416	0.112215	0.00345493	-1.29328	-0.99964	-1.48915	-1.26069	0.142244	0.0124927	-1.38517	-2.03507	-0.352895	-1.25771	0.489765	0.124046	-0.634602	-0.073666	0.0223354	-0.228644	0.204862	0.380491
AT3G16180.1	MSL1.22	proton-dependent oligopeptide transport (POT) family protein; similar to proton-dependent oligopeptide transport (POT) family protein [Arabidopsis thaliana] (TAIR:AT1G52190.1); similar to TGF-beta receptor, type I/II extracellular region [Medicago truncatula] (GB:ABD32296.1); similar to unnamed protein product [Vitis vinifera] (GB:CAO45870.1); similar to TGF-beta receptor, type I/II extracellular…	plasma membrane	G	15364	-1.58723	-1.62432	-1.6819	-1.63115	0.0275419	0.000284979	-1.28513	-1.44849	-1.84958	-1.52773	0.167692	0.0118349	-2.61111	-1.94064	-1.91393	-2.15523	0.22807	0.0110136	-0.690777	-0.775757	-0.827877	-0.764804	0.0399547	0.00271809
AT3G16440.1	ATMLP-300B; MATERNAL EFFECT EMBRYO ARREST 36; MEE36; MYROSINASE-BINDING PROTEIN-LIKE PROTEIN-300B; T2O4.19	myrosinase-binding protein-like protein (AtMLP-300B) mRNA,		O	15284	-1.86566	-1.1915	-1.22021	-1.42579	0.220091	0.0230093	-2.49908	-1.40093	-1.85607	-1.91869	0.31855	0.0264744	-1.53749	-1.52733	-1.81493	-1.62658	0.0942178	0.00333838	-0.895801	-0.668384	-0.838606	-0.80093	0.0682991	0.0071934
AT3G21750.1	MSD21.8	UDP-glucoronosyl/UDP-glucosyl transferase family protein; similar to UDP-glucoronosyl/UDP-glucosyl transferase family protein [Arabidopsis thaliana] (TAIR:AT3G21760.1); similar to gylcosyltransferase UGT71A13 [Maclura pomifera] (GB:ABL85473.1); contains InterPro domain UDP-glucuronosyl/UDP-glucosyltransferase; (InterPro:IPR002213)	metabolic process	H	15334	-1.35456	-1.57517	-1.67291	-1.53421	0.0941537	0.00374505	-1.24408	-1.50038	-2.03358	-1.59268	0.232534	0.0206583	-0.960523	-0.701494	-0.597415	-0.753144	0.107955	0.0199338	-0.378566	-0.0428446	-0.314902	-0.245437	0.10295	0.139937
AT3G24670.1	MSD24.10	pectate lyase family protein; Identical to Probable pectate lyase 10 precursor [Arabidopsis Thaliana] (GB:Q9LJ42;GB:Q8GXJ2); similar to pectate lyase family protein [Arabidopsis thaliana] (TAIR:AT4G13210.1); similar to pectate lyase family protein [Arabidopsis thaliana] (TAIR:AT5G48900.1); similar to pectate lyase family protein [Arabidopsis thaliana] (TAIR:AT3G07010.1); similar to ripening-relat…	endomembrane system	M	15301	-1.6852	-1.20142	-1.42825	-1.43829	0.139743	0.00930835	-1.02351	-1.03854	-1.5613	-1.20778	0.176811	0.0207659	-0.695761	-0.178654	0.0946496	-0.259922	0.231762	0.378644	-0.244405	-0.0150907	0.0340948	-0.0751335	0.0858183	0.473633
AT3G46130.1	ATMYB48; F12M12.100; MYB DOMAIN PROTEIN 111; MYB DOMAIN PROTEIN 48; MYB111; PFG3; PRODUCTION OF FLAVONOL GLYCOSIDES 3	Encodes a putative transcription factor (MYB48) that functions to regulate flavonol biosynthesis primarily in cotyledons.		D,I	15368	-1.74776	-1.59228	-1.64121	-1.66042	0.0459013	0.000763342	-1.40814	-1.63361	-2.01235	-1.6847	0.176281	0.0107722	-1.9487	-2.45683	-1.39815	-1.93456	0.305698	0.0240721	-0.612588	0.138886	-0.268144	-0.247282	0.217182	0.372883
AT3G46400.1	F18L15.120	leucine-rich repeat protein kinase, putative; similar to leucine-rich repeat protein kinase, putative [Arabidopsis thaliana] (TAIR:AT3G46340.1); similar to leucine-rich repeat protein kinase, putative [Arabidopsis thaliana] (TAIR:AT3G46370.1); similar to leucine-rich repeat family protein / protein kinase family protein [Arabidopsis thaliana] (TAIR:AT3G46420.1); similar to unnamed protein product…	protein amino acid phosphorylation, endomembrane system	A	15445	-2.37187	-1.96567	-1.93405	-2.09053	0.140967	0.0045162	-2.27497	-2.54237	-1.82739	-2.21491	0.208568	0.0087509	-2.47484	-1.09708	-1.40746	-1.65979	0.417256	0.0577746	-1.11807	-0.528104	-1.35866	-1.00161	0.24673	0.055662
AT3G46900.1	COPT2; T6H20.70	encodes a member of copper transporter family and functionally complements a high affinity copper transporter mutant in yeast	anchored to plasma membrane, cultured cell	G	15435	-1.71029	-2.07309	-2.30029	-2.02789	0.171811	0.00710181	-0.944249	-0.816872	-1.32318	-1.0281	0.152054	0.0211813	-2.35371	-1.80627	-1.71755	-1.95917	0.198922	0.0101524	-0.35157	-0.290315	0.149937	-0.163983	0.157953	0.408234
AT3G48100.1	ARABIDOPSIS RESPONSE REGULATOR 5; ARABIDOPSIS THALIANA RESPONSE REGULATOR 2; ARR5; ATRR2; IBC6; INDUCED BY CYTOKININ 6; T17F15.30	Encodes a transcription repressor that mediates a negative feedback loop in cytokinin signalling. ARR5 expression is upregulated by Class I KNOX genes. Arr5 protein is stabilized by cytokinin in a two-component phosphorelay.		N	15354	-2.01731	-1.43806	-1.43446	-1.62994	0.193687	0.0138284	-0.428835	-1.14333	0.00908656	-0.521027	0.335853	0.260983	-1.79182	-0.53797	-0.985439	-1.10508	0.366865	0.0947997	0.758184	-0.150638	0.154118	0.253888	0.267055	0.442099
AT3G48360.1	BT2; BTB AND TAZ DOMAIN PROTEIN 2; T29H11.120	encodes a protein (BT2) that is an essential component of the TAC1-mediated telomerase activation pathway	nucleus	B,I,N	15355	-1.4801	-1.54507	-1.81276	-1.61264	0.101803	0.00396146	-1.88364	0.464713	-0.289254	-0.569395	0.692232	0.497228	3.31153	1.72386	1.44854	2.16131	0.580574	0.0651817	0.189569	-0.173228	-0.691694	-0.225118	0.255718	0.471534
AT3G49630.1	T9C5.220	2-oxoacid-dependent oxidase, putative; similar to DIN11 (DARK INDUCIBLE 11), oxidoreductase [Arabidopsis thaliana] (TAIR:AT3G49620.1); similar to unnamed protein product [Vitis vinifera] (GB:CAO71904.1); contains InterPro domain 2OG-Fe(II) oxygenase (InterPro:IPR005123); contains InterPro domain Isopenicillin N synthase; (InterPro:IPR002283)	endomembrane system	M	15478	-2.81195	-2.31737	-2.46086	-2.53006	0.146908	0.0033546	-1.96804	-2.79106	-2.06309	-2.27406	0.25995	0.0128164	-1.89558	-1.63802	-1.13575	-1.55645	0.223104	0.0199346	-1.07819	-0.302346	-0.439753	-0.606762	0.239027	0.126421
AT3G54920.1	F28P10.100; PMR6; POWDERY MILDEW RESISTANT 6	Powdery mildew resistant mutant encodes a pectate lyase-like protein		M	15295	-1.58694	-1.43252	-1.232	-1.41715	0.102749	0.0052157	-1.74279	-1.57093	-1.70146	-1.67173	0.0517908	0.000958407	-1.19694	-1.3136	-1.29864	-1.26973	0.0366494	0.00083209	-0.934371	-0.332515	-0.339455	-0.535447	0.199472	0.115274
AT3G56240.1	CCH; COPPER CHAPERONE; F18O21.200	CCH protein belongs to a family of eukaryotic proteins that participate in intracellular copper homeostasis by delivering this metal to the secretory pathway; mainly located along the vascular bundles of senescing leaves and petioles as well as in stem sieve elements; hypothesized to have a role in copper mobilization from decaying organs towards reproductive structures, as a result of metallopro…	chloroplast, response to salt stress, response to cadmium ion, root, cultured cell	L	15476	-2.8621	-2.2669	-2.44865	-2.52588	0.176106	0.00482579	-0.585176	-0.00819669	-1.23221	-0.608527	0.353535	0.227343	-3.51428	-4.04848	-3.88984	-3.81753	0.158391	0.00171702	-0.343829	-0.269688	0.160551	-0.150989	0.157233	0.438242
AT3G57040.1	ARR9; ATRR4; F24I3.120; F24I3_120; RESPONSE REGULATOR 4; RESPONSE REGULATOR 9	response regulator ARR9, A two-component response regulator-like protein with a receiver domain with a conserved aspartate residue and a possible phosphorylation site and at the N-terminal half. Appears to interact with histidine kinase like genes ATHP3 and ATHP2		N	15269	-1.33988	-1.40967	-1.3084	-1.35265	0.0299233	0.000489022	-1.40031	-1.49183	-1.90674	-1.59963	0.155813	0.00935493	-1.29028	-1.23411	-1.30297	-1.27579	0.0211585	0.000274939	-0.170057	-0.0582407	-0.272602	-0.166966	0.0619	0.114346
AT3G62280.1	T17J13.240	carboxylesterase; similar to GDSL-motif lipase/hydrolase family protein [Arabidopsis thaliana] (TAIR:AT1G56670.1); similar to unnamed protein product [Vitis vinifera] (GB:CAO40172.1); contains InterPro domain Lipase, GDSL; (InterPro:IPR001087)	lipid metabolic process, endomembrane system, cultured cell	C	15320	-1.67371	-1.38139	-1.38693	-1.48068	0.0965301	0.00422326	-2.05465	-1.68049	-2.04277	-1.92597	0.122789	0.00403998	-2.08475	-1.35932	-1.2759	-1.57332	0.256844	0.0256302	-1.0651	-0.52369	-1.17571	-0.9215	0.201451	0.0446173
AT3G63110.1	ATIPT3; T20O10.210	Encodes cytokinin synthase involved in cytokinin biosynthesis. IPT3 subcellular localization is modulated by farnesylation- when farnesylated it is localized to the nucleus, otherwise to the chloroplast.		H	15318	-1.85527	-1.39365	-1.23921	-1.49604	0.185064	0.0149597	-1.78881	-1.75253	-1.50073	-1.68069	0.090586	0.0028924	-2.43164	-0.148434	-0.541453	-1.04051	0.704757	0.277846	-0.954421	-1.13154	-1.46217	-1.18271	0.148789	0.0154604
AT4G02380.1	ARABIDOPSIS THALIANA LATE EMBRYOGENENSIS ABUNDANT LIKE 5; ATLEA5; SAG21; SENESCENCE-ASSOCIATED GENE 21; T14P8.2; T14P8_2	Encodes AtLEA5 (late embryogenesis abundant like protein). Also known as SENESCENCE-ASSOCIATED GENE 21 (SAG21). Has a role on oxidative stress tolerance. mRNA levels are elevated in response to various stresses.		O	15396	-1.47397	-2.10069	-1.89996	-1.82487	0.184772	0.010097	-0.358949	-0.0940908	0.321149	-0.0439636	0.197921	0.844834	0.683974	-0.221721	0.00646607	0.15624	0.271965	0.623646	0.920708	1.1354	0.761001	0.939036	0.108467	0.0130811
AT4G05170.1	C17L7.90; C17L7_90	DNA binding / transcription factor; similar to B70, transcription factor [Arabidopsis thaliana] (TAIR:AT4G21340.1); similar to unnamed protein product [Vitis vinifera] (GB:CAO39091.1); similar to hypothetical protein [Vitis vinifera] (GB:CAN78236.1); contains InterPro domain Basic helix-loop-helix dimerisation region bHLH; (InterPro:IPR001092); contains InterPro domain Helix-loop-helix DNA-bindin…	regulation of transcription	D,I	15353	-2.30249	-1.35288	-1.35023	-1.66853	0.31698	0.0342473	-0.95022	-2.1416	-2.59044	-1.89409	0.489396	0.0607416	-2.77089	-0.58239	-1.20318	-1.51882	0.651178	0.144904	-0.572971	-0.518349	-0.334547	-0.475289	0.0721158	0.0222564
AT4G12520.1	T1P17.110	protease inhibitor/seed storage/lipid transfer protein (LTP) family protein; similar to protease inhibitor/seed storage/lipid transfer protein (LTP) family protein [Arabidopsis thaliana] (TAIR:AT4G12510.1); similar to retrotransposon protein, putative, Ty1-copia subclass, expressed [Oryza sativa (japonica cultivar-group)] (GB:ABF93505.1); similar to hypothetical protein OsI_009422 [Oryza sativa (…	endomembrane system	L	15361	-1.47611	-1.63334	-1.77801	-1.62915	0.0871758	0.00285107	-1.50295	-1.47301	-2.29971	-1.75855	0.270715	0.0228877	-2.44563	-1.52179	-1.39798	-1.78847	0.330521	0.0324978	-0.407476	-0.421755	-0.984964	-0.604732	0.190161	0.0862773
AT4G15393.1	CYP702A5	a member of the cytochrome P450 gene family. molecular function unknown.	iron ion binding, monooxygenase activity, heme binding, endomembrane system	L,M	15497	-2.85703	-2.93871	-2.76518	-2.85364	0.0501217	0.000308357	-3.13046	-1.37308	-2.41408	-2.30587	0.510188	0.0456295	-1.78211	-1.25801	-1.86916	-1.63642	0.190871	0.0133331	-0.793441	0.67395	-0.0967107	-0.0720671	0.423778	0.880611
AT4G18510.1	CLAVATA3/ESR-RELATED; CLE2; f28j12.170; f28j12_170	CLE2, putative ligand, member of large gene family homologous to Clavata3		B,J	15436	-1.45017	-2.26429	-2.54121	-2.08523	0.327435	0.0237812	-0.86162	-1.92301	-2.49602	-1.76022	0.478781	0.0666708	-1.26179	-2.35059	-0.748435	-1.45361	0.472341	0.0913511	-0.346123	-0.993722	-0.861028	-0.733625	0.197501	0.0654412
AT4G25250.1	F24A6.90; F24A6_90	invertase/pectin methylesterase inhibitor family protein; similar to invertase/pectin methylesterase inhibitor family protein [Arabidopsis thaliana] (TAIR:AT5G51520.1); similar to hypothetical protein [Vitis vinifera] (GB:CAN79278.1); contains InterPro domain Pectinesterase inhibitor; (InterPro:IPR006501)		N	15470	-2.92768	-2.43384	-2.05085	-2.47079	0.25379	0.0103866	-2.57116	-3.1788	-2.21755	-2.65584	0.2807	0.010987	-4.04632	-0.648769	-1.625	-2.1067	1.00993	0.172289	-0.111849	-1.05335	-1.32762	-0.83094	0.368159	0.152606
AT4G25835.1		AAA-type ATPase family protein; similar to ATP binding / ATPase [Arabidopsis thaliana] (TAIR:AT4G30250.1); similar to AAA-type ATPase family protein [Arabidopsis thaliana] (TAIR:AT5G57480.1); similar to hypothetical protein OsI_030434 [Oryza sativa (indica cultivar-group)] (GB:EAZ09202.1); contains InterPro domain AAA+ ATPase, core; (InterPro:IPR003593); contains InterPro domain AAA ATPase, core;…	endomembrane system	C	15343	-1.76303	-1.42912	-1.53774	-1.57663	0.0983319	0.00386727	-1.82754	-1.25421	-0.850453	-1.31073	0.283473	0.0437279	-0.885252	-1.13494	-1.04222	-1.0208	0.0728688	0.00505703	-0.00022919	0.0412019	-0.191035	-0.0500209	0.0715145	0.556672
AT4G28270.1	F26K10.150; F26K10_150	zinc finger (C3HC4-type RING finger) family protein; similar to RMA1 (Ring finger protein with Membrane Anchor 1), protein binding / ubiquitin-protein ligase/ zinc ion binding [Arabidopsis thaliana] (TAIR:AT4G03510.2); similar to RMA1 (Ring finger protein with Membrane Anchor 1), protein binding / ubiquitin-protein ligase/ zinc ion binding [Arabidopsis thaliana] (TAIR:AT4G03510.1); similar to rin…		B,L	15292	-1.7106	-1.26893	-1.27526	-1.41826	0.146178	0.0104567	-1.94232	-1.00225	-1.61514	-1.51991	0.275521	0.0313247	-0.87398	-1.1106	-1.30786	-1.09748	0.125421	0.0128097	-0.619081	-0.0465947	-0.368975	-0.344883	0.165701	0.172868
AT4G29740.1	ATCKX4; CKX4; CYTOKININ OXIDASE 4; T16L4.250; T16L4_250	It encodes a protein whose sequence is similar to cytokinin oxidase/dehydrogenase, which catalyzes the degradation of cytokinins.	endomembrane system	M	15484	-2.20528	-2.73277	-2.88266	-2.6069	0.205422	0.00615208	-1.65475	-1.64701	-1.98656	-1.76277	0.111916	0.00400662	-3.80041	-2.21054	-2.46463	-2.82519	0.493096	0.0291377	0.418927	-0.301468	0.411632	0.176364	0.238925	0.537284
AT4G31470.1	F3L17.40; F3L17_40	pathogenesis-related protein, putative; similar to allergen V5/Tpx-1-related family protein [Arabidopsis thaliana] (TAIR:AT5G57625.1); similar to unknown [Picea sitchensis] (GB:ABK25508.1); contains InterPro domain Allergen V5/Tpx-1 related; (InterPro:IPR001283); contains InterPro domain SCP-like extracellular (InterPro:IPR014044); contains InterPro domain Ves allergen (InterPro:IPR002413)		O	15456	-3.1456	-1.70791	-2.25823	-2.37058	0.418812	0.0298232	-0.922511	-2.08085	-1.30654	-1.43663	0.340651	0.0518876	1.63928	-0.877353	-0.565514	0.0654705	0.792036	0.941649	-0.89815	-0.658766	-0.389803	-0.648906	0.14683	0.0475754
AT4G36220.1	CYP84A1; F23E13.110; F23E13_110; FAH1; FERULIC ACID 5-HYDROXYLASE 1	encodes ferulate 5-hydroxylase (F5H). Involved in lignin biosynthesis.	callus	M	15451	-2.89339	-1.89805	-1.91236	-2.2346	0.329421	0.0210484	-1.63176	-0.532456	-0.939115	-1.03444	0.320902	0.0842508	-0.487559	-2.07477	-1.64525	-1.40252	0.473988	0.0977524	-0.557529	-0.316029	-1.10072	-0.658094	0.232036	0.105084
AT4G36670.1	AP22.86; AP22_86	mannitol transporter, putative; Identical to Probable polyol transporter 6 (PLT6) [Arabidopsis Thaliana] (GB:Q8GXR2;GB:O23213); similar to mannitol transporter, putative [Arabidopsis thaliana] (TAIR:AT2G18480.1); similar to hypothetical protein [Vitis vinifera] (GB:CAN68316.1); contains InterPro domain General substrate transporter; (InterPro:IPR005828); contains InterPro domain Major facilitator…	carbohydrate transport, transport	G	15409	-2.33192	-1.66317	-1.72153	-1.90554	0.213854	0.0123619	-0.396745	2.37126	2.03473	1.33642	0.872008	0.265085	2.52498	1.81923	1.19973	1.84798	0.382837	0.0403383	0.403269	1.09586	0.229496	0.576208	0.264624	0.161357
AT4G37060.1	AP22.93; AP22_93; PATATIN-LIKE PROTEIN 5; PLA IVB; PLP5	PLA IVB/PLP5 (Patatin-like protein 5); nutrient reservoir; similar to PLA IVA/PLP1, nutrient reservoir [Arabidopsis thaliana] (TAIR:AT4G37070.2); similar to unnamed protein product [Vitis vinifera] (GB:CAO61299.1); contains InterPro domain Acyl transferase/acyl hydrolase/lysophospholipase; (InterPro:IPR016035); contains InterPro domain Patatin; (InterPro:IPR002641)	lipid metabolic process, metabolic process	N	15434	-1.66527	-2.18627	-2.23698	-2.02951	0.182705	0.00800713	-0.403923	1.988	2.21277	1.26562	0.837287	0.269769	2.08231	2.1794	1.72054	1.99409	0.139614	0.00486621	1.5644	2.2234	1.89664	1.89481	0.190237	0.00993008
AT4G37540.1	F19F18.30; F19F18_30; LBD39; LOB DOMAIN-CONTAINING PROTEIN 39	LBD39 (LOB DOMAIN-CONTAINING PROTEIN 39); Identical to LOB domain-containing protein 39 (LBD39) [Arabidopsis Thaliana] (GB:Q9SZE8;GB:Q8LBC9); similar to LBD38 (LOB DOMAIN-CONTAINING PROTEIN 38) [Arabidopsis thaliana] (TAIR:AT3G49940.1); similar to unknown [Populus trichocarpa x Populus deltoides] (GB:ABK96782.1); contains InterPro domain Lateral organ boundaries, LOB (InterPro:IPR004883)		O	15440	-1.90295	-2.19884	-2.04278	-2.04819	0.0854604	0.00173642	-1.39503	-1.02077	-0.782695	-1.06617	0.178217	0.0268225	-1.47559	-1.83492	-1.87903	-1.72985	0.127765	0.0054109	0.660795	0.516495	0.558913	0.578734	0.0428184	0.00542944
AT5G07080.1	T28J14.20; T28J14_20	transferase family protein; similar to transferase family protein [Arabidopsis thaliana] (TAIR:AT3G47170.1); similar to hypothetical protein [Vitis vinifera] (GB:CAN83736.1); contains InterPro domain Transferase (InterPro:IPR003480)		H	15488	-2.45582	-2.61351	-2.96386	-2.67773	0.150133	0.00312878	-0.992227	-0.319422	-0.48517	-0.598939	0.202381	0.0977256	0.355739	-0.604361	-0.280824	-0.176482	0.282025	0.595359	0.141018	0.0414897	-0.0981631	0.028115	0.0693688	0.724502
AT5G22410.1	MWD9.21; MWD9_21	peroxidase, putative; Identical to Peroxidase 60 precursor (PER60) [Arabidopsis Thaliana] (GB:Q9FMR0;GB:Q96507); similar to peroxidase 57 (PER57) (P57) (PRXR10) [Arabidopsis thaliana] (TAIR:AT5G17820.1); similar to unnamed protein product [Vitis vinifera] (GB:CAO48723.1); contains InterPro domain Plant peroxidase; (InterPro:IPR000823); contains InterPro domain Haem peroxidase; (InterPro:IPR010255…	response to oxidative stress, endomembrane system	M	15391	-2.83614	-1.532	-1.389	-1.91905	0.460399	0.0530209	-2.4195	-1.25153	-1.76157	-1.81087	0.338064	0.0331294	-0.644146	0.286116	-0.0391563	-0.132395	0.27256	0.675153	-0.95693	-0.25368	-0.949816	-0.720142	0.23324	0.0908329
AT5G25810.1	F18A17.60; F18A17_60; TINY; TNY	encodes a member of the DREB subfamily A-4 of ERF/AP2 transcription factor family (TINY). The protein contains one AP2 domain. There are 17 members in this subfamily including TINY. Ectopic or overexpression of this gene in a Ds tagged line has reduced cell expansion. The expression of this gene is induced by ethylene and light and appears to stimulate cytokinin biosynthesis.	nucleus	D,I	15414	-1.5631	-2.13836	-2.09831	-1.93326	0.185441	0.00907591	-2.0728	-1.82658	-2.13699	-2.01212	0.0946025	0.00220322	-3.15695	-2.30361	-2.35559	-2.60538	0.276191	0.0110517	-0.682147	-0.0859425	-0.277706	-0.348599	0.175722	0.185724
AT5G27100.1	ATGLR2.1; GLR2.1; GLUTAMATE RECEPTOR 2.1; T21B4.10; T21B4_10	member of Putative ligand-gated ion channel subunit family	membrane, endomembrane system	G	15468	-1.48473	-3.25963	-3.29857	-2.68097	0.598229	0.0463561	-0.730594	-0.505309	-0.104229	-0.44671	0.183174	0.134932	-0.816611	-1.0867	-1.40529	-1.10287	0.170128	0.0229791	0.475931	0.570401	0.643284	0.563205	0.0484445	0.00731759
AT5G28630.1	F4I4.10; F4I4_10	glycine-rich protein		O	15372	-1.87013	-1.66434	-1.59869	-1.71105	0.0817655	0.00227578	-0.0632456	0.607818	0.91697	0.487181	0.289321	0.234241	0.449251	1.15216	1.01088	0.870765	0.214667	0.0557423	0.916737	1.55341	0.624258	1.03147	0.274289	0.0640001
AT5G43520.1		unknown molecular functions		O	15479	-2.25817	-2.56816	-2.83749	-2.55461	0.167372	0.00426514	-0.740326	-0.613331	-0.741905	-0.698521	0.0425974	0.00369822	-0.588628	-0.486899	-0.479007	-0.518178	0.0352985	0.00460835	0.601825	0.746047	0.403515	0.583796	0.0992905	0.0277289
AT5G45080.1	ATPP2-A6; K17O22.4; K17O22_4; PHLOEM PROTEIN 2-A6	ATPP2-A6 (Phloem protein 2-A6); transmembrane receptor; Identical to Uncharacterized protein PHLOEM PROTEIN 2-LIKE A6 (PP2A6) [Arabidopsis Thaliana] (GB:Q9FHE8); similar to ATPP2-A8 (Phloem protein 2-A8), transmembrane receptor [Arabidopsis thaliana] (TAIR:AT5G45070.1); similar to unknown [Arabidopsis lyrata] (GB:AAO42473.1); contains InterPro domain Toll-Interleukin receptor; (InterPro:IPR000157)	intrinsic to membrane	L	15463	-1.5866	-2.78311	-2.98476	-2.45149	0.436345	0.0302508	-0.301346	0.569464	0.33035	0.199489	0.259757	0.52278	-1.41031	-1.20583	-1.57884	-1.39832	0.107846	0.00589571	-0.0861862	0.410395	0.365747	0.229985	0.15861	0.284114
AT5G45090.1	ATPP2-A7; K17O22.8; K17O22_8; PHLOEM PROTEIN 2-A7	ATPP2-A7 (Phloem protein 2-A7); transmembrane receptor; Identical to Uncharacterized protein PHLOEM PROTEIN 2-LIKE A7 (PP2A7) [Arabidopsis Thaliana] (GB:Q9FHE5); similar to ATPP2-A6 (Phloem protein 2-A6), transmembrane receptor [Arabidopsis thaliana] (TAIR:AT5G45080.1); similar to unknown [Populus trichocarpa] (GB:ABK95033.1); contains InterPro domain Toll-Interleukin receptor; (InterPro:IPR00015…	intrinsic to membrane	L	15430	-1.44566	-2.34447	-2.31886	-2.03633	0.295426	0.0204055	0.773439	1.99808	2.44612	1.73921	0.499909	0.0736119	1.65711	1.0414	0.652812	1.11711	0.292377	0.0621801	0.568067	1.38435	1.21043	1.05428	0.248239	0.0512182
AT5G45340.1	CYP707A3; K9E15.12; K9E15_12	Encodes a protein with ABA 8'-hydroxylase activity; involved in ABA catabolism. Mutant analyses show that disruption in the gene results in more drought tolerance whereas overexpression results in increased transpiration rate and reduced drought tolerance. Gene involved in postgermination growth. Plant P450 CYP707A3, ABA 8'-hydroxylase, binds enantioselectively (+)-ABA but not (-)-ABA, whereas th…	endomembrane system	L,M	15474	-1.75643	-3.06034	-2.886	-2.56759	0.408691	0.0244122	-0.398282	-0.52865	0.463544	-0.154463	0.311287	0.668917	-0.870359	1.00148	0.726018	0.285712	0.583479	0.67281	1.21617	1.37374	1.8593	1.48307	0.193536	0.0166065
AT5G51060.1	A. THALIANA RESPIRATORY BURST OXIDASE HOMOLOG C; ATRBOHC; K3K7.25; K3K7_25; RBOHC; RESPIRATORY BURST OXIDASE HOMOLOG C; RHD2; ROOT HAIR DEFECTIVE 2	RHD2 (along with RHD3 and RHD4) is required for normal root hair elongation. Has NADPH oxidase activity. Gene is expressed in the elongation and differention zone in trichoblasts and elongating root hairs. RDH2 is localized to the growing tips of root hair cells where reactive oxygen species production stimulates Ca2+ influx.		M	15370	-1.35183	-1.9708	-1.80914	-1.71059	0.185349	0.0115378	-0.489283	0.340826	0.335743	0.0624288	0.27586	0.841988	-1.15365	-0.416458	-0.30907	-0.626393	0.265445	0.142242	-0.125982	-0.0389086	0.134606	-0.0100948	0.0765924	0.907206
AT5G51310.1	MWD22.26; MWD22_26	gibberellin 20-oxidase-related; similar to oxidoreductase, 2OG-Fe(II) oxygenase family protein [Arabidopsis thaliana] (TAIR:AT4G23340.1); similar to hypothetical protein [Vitis vinifera] (GB:CAN75307.1); contains InterPro domain 2OG-Fe(II) oxygenase (InterPro:IPR005123); contains InterPro domain Isopenicillin N synthase; (InterPro:IPR002283)	iron ion binding, oxidoreductase activity	L,M	15442	-2.62055	-1.83129	-1.85825	-2.10336	0.258709	0.0147936	-2.05463	-1.64166	-2.23978	-1.97869	0.176789	0.00788842	-3.01677	-1.99506	-1.98874	-2.33352	0.341628	0.0207677	-0.803786	-0.514965	-0.466683	-0.595145	0.105248	0.0298792
AT5G53550.1	MNC6.9; MNC6_9; YELLOW STRIPE LIKE 3; YSL3	YSL3 (YELLOW STRIPE LIKE 3); oligopeptide transporter; Identical to Metal-nicotianamine transporter YSL3 (YSL3) [Arabidopsis Thaliana] (GB:Q2EF88;GB:Q0WVQ4;GB:Q9FJC8); similar to YSL2 (YELLOW STRIPE LIKE 2), oligopeptide transporter [Arabidopsis thaliana] (TAIR:AT5G24380.1); similar to YSL1 (YELLOW STRIPE LIKE 1), oligopeptide transporter [Arabidopsis thaliana] (TAIR:AT4G24120.1); similar to YSL7…		G	15349	-2.36881	-1.35294	-1.28301	-1.66825	0.35086	0.0414989	-0.114574	-0.314268	0.000718716	-0.142708	0.0920104	0.261061	-1.34109	-1.2237	-1.06859	-1.21113	0.0789177	0.00421904	-0.62541	0.0017704	-0.177283	-0.266974	0.186523	0.288655
AT5G58010.1	F2C19.2; F2C19_2	basic helix-loop-helix (bHLH) family protein; similar to basic helix-loop-helix (bHLH) family protein [Arabidopsis thaliana] (TAIR:AT2G24260.1); similar to hypothetical protein [Vitis vinifera] (GB:CAN75431.1); contains InterPro domain Basic helix-loop-helix dimerisation region bHLH; (InterPro:IPR001092); contains InterPro domain Helix-loop-helix DNA-binding; (InterPro:IPR011598)		D,I	15392	-2.28734	-1.54589	-1.64802	-1.82708	0.232009	0.0157449	-1.13015	-1.3034	-3.14644	-1.86	0.645165	0.102201	-1.39467	-1.21469	-0.625255	-1.07821	0.232359	0.0434388	-0.764031	-0.748989	-1.10831	-0.873778	0.117348	0.0175627
AT5G59520.1	F2O15.25; F2O15_25; ZIP2	encodes a metal ion transporter whose expression is regulated by copper.	plasma membrane	G,H	15421	-1.71388	-2.02324	-2.10376	-1.94696	0.118837	0.00370483	-0.531755	-0.266401	-0.803403	-0.533853	0.155023	0.0749643	-1.43595	-1.43151	-1.39226	-1.41991	0.0138807	9.55527e-05	-0.0239024	0.128772	0.522353	0.209074	0.162722	0.327554
AT5G59680.1	MTH12.14; MTH12_14	leucine-rich repeat protein kinase, putative; similar to leucine-rich repeat protein kinase, putative [Arabidopsis thaliana] (TAIR:AT3G46340.1); similar to leucine-rich repeat protein kinase, putative [Arabidopsis thaliana] (TAIR:AT5G59650.1); similar to leucine-rich repeat protein kinase, putative [Arabidopsis thaliana] (TAIR:AT5G59670.1); similar to leaf senescence-associated receptor-like prot…	protein amino acid phosphorylation, endomembrane system	A	15504	-1.93119	-4.01697	-4.2458	-3.39799	0.736366	0.0438929	-1.65059	-1.17195	-1.07989	-1.30081	0.176896	0.0179955	-2.73758	-1.78074	-1.96262	-2.16032	0.29337	0.0179466	-0.220929	0.157998	-0.188536	-0.0838221	0.121271	0.560891
AT5G60950.1		unknown molecular functions		O	15379	-2.59693	-1.48563	-1.38621	-1.82293	0.388066	0.0424532	-1.14682	-1.19732	-0.661562	-1.0019	0.170792	0.0278512	-1.74735	-1.3429	-1.09386	-1.3947	0.190414	0.0181341	-1.1378	-0.311009	-0.692904	-0.713904	0.238904	0.0961134
AT5G63160.1	BT1; BTB AND TAZ DOMAIN PROTEIN 1; MDC12.13; MDC12_13	BT1 (BTB and TAZ domain protein 1); protein binding / transcription regulator; similar to BT2 (BTB AND TAZ DOMAIN PROTEIN 2), protein binding / transcription factor/ transcription regulator [Arabidopsis thaliana] (TAIR:AT3G48360.1); similar to unnamed protein product [Vitis vinifera] (GB:CAO64196.1); contains InterPro domain BTB/POZ fold; (InterPro:IPR011333); contains InterPro domain Kelch relat…	nucleus, regulation of transcription, DNA-dependent	B,N	15501	-4.07955	-2.60574	-2.61616	-3.10048	0.489545	0.0240351	-3.64725	-1.32179	-2.09596	-2.355	0.683682	0.0749306	1.98573	0.0739211	-0.305713	0.584645	0.709061	0.496322	-1.0789	-0.809531	-1.69522	-1.19455	0.262133	0.0449334
AT5G66490.1	K1F13.15; K1F13_15	similar to unknown protein [Arabidopsis thaliana] (TAIR:AT3G50900.1); similar to hypothetical protein [Thellun (GB:ABB45855.1)	plasma membrane	O	15431	-2.06496	-1.98836	-1.88686	-1.98006	0.0515812	0.00067793	-1.20864	-0.991306	-1.31363	-1.17119	0.0949135	0.00650348	-2.32522	-1.77202	-1.90928	-2.00217	0.16631	0.00682915	-1.03375	-0.91384	-0.662971	-0.870187	0.109238	0.0153957
AT5G67420.1	K8K14.16; K8K14_16; LBD37; LOB DOMAIN-CONTAINING PROTEIN 37	LBD37 (LOB DOMAIN-CONTAINING PROTEIN 37); Identical to LOB domain-containing protein 37 (LBD37) [Arabidopsis Thaliana] (GB:Q9FN11;GB:Q2HIV4;GB:Q8LA66); similar to LBD38 (LOB DOMAIN-CONTAINING PROTEIN 38) [Arabidopsis thaliana] (TAIR:AT3G49940.1); similar to unknown [Populus trichocarpa x Populus deltoides] (GB:ABK96782.1); contains InterPro domain Lateral organ boundaries, LOB (InterPro:IPR004883)		O	15344	-1.41842	-1.69522	-1.62445	-1.57936	0.0830265	0.00275216	-1.13488	-1.22592	-1.19764	-1.18615	0.0269022	0.000514001	-0.825566	-1.13342	-1.09117	-1.01672	0.0963514	0.0088616	-0.0512986	0.197098	-0.163136	-0.00577887	0.106452	0.961642
a The Arabidopsis genome initiative gene code. b alternative names for genes. c A brief description of the gene. d Characteristics of data in TAIR. e Gene ontology at TAIR in aspect of molecular function group, A: kinase activity, B:protein binding, C:hydrase activity, D:DNA or RNA binding, E: nucleotide binding, F: nucleic acid binding, G:transporter activity, H:transferase activity, I:transcrip…

## Sheet: Na(73)
List of genes uniquely downregulated by NaCl by comparative microarray (see Additional file 9)
			Annotation			log2[Fold change (treatment/control)] g
Gene Model a	Other Name b	Description c	Keyword d	Molecular function category group e	Fold change rank in Na f	50 mM Na						25 µM Al						15 µM Cd						1.6 µM Cu
						1	2	3	mean (N=3)	StdErr Norm	t-test P-value	1	2	3	mean (N=3)	StdErr Norm	t-test P-value	1	2	3	mean (N=3)	StdErr Norm	t-test P-value	1	2	3	mean (N=3)	StdErr Norm	t-test P-value
AT1G08650.1	PHOSPHOENOLPYRUVATE CARBOXYLASE KINASE; PPCK1	Encodes a phosphoenolpyruvate carboxylase kinase that is expressed at highest levels in leaves. Expression is induced by light.	protein amino acid phosphorylation	A,H	15422	-1.15789	-1.12102	-1.7643	-1.34773	0.208553	0.0231184	-0.407941	-0.406652	-0.193062	-0.335885	0.0714128	0.0423523	-0.652098	-0.849747	-0.867214	-0.789686	0.0689787	0.00754371	-1.14951	-1.15194	-1.83239	-1.37795	0.227221	0.0261303
AT1G11740.1	F25C20.11; F25C20_11	ankyrin repeat family protein; similar to unknown protein [Arabidopsis thaliana] (TAIR:AT1G62050.1); similar to unnamed protein product [Vitis vinifera] (GB:CAO21232.1); contains InterPro domain Ankyrin (InterPro:IPR002110)		B	15374	-1.0416	-1.37345	-1.09088	-1.16864	0.103387	0.00773582	-1.29127	-0.941208	-1.2569	-1.16313	0.111403	0.0090492	-1.82355	-1.52826	-3.13875	-2.16352	0.49501	0.0485668	-2.02793	-1.73183	-3.11367	-2.29114	0.420052	0.0320075
AT1G14960.1	F10B6.39; F10B6_39	major latex protein-related / MLP-related; similar to major latex protein-related / MLP-related [Arabidopsis thaliana] (TAIR:AT1G14950.1); similar to major latex protein homologue [Datisca glomerata] (GB:CAD33533.1); contains InterPro domain Bet v I allergen; (InterPro:IPR000916)	defense response, response to biotic stimulus	O	15437	-1.28549	-1.19697	-1.64553	-1.376	0.137168	0.0097916	0.957189	0.624661	0.800869	0.79424	0.0960497	0.0143116	-0.834667	-0.685369	-0.793018	-0.771018	0.04448	0.00331161	-1.13617	-0.429629	-0.713197	-0.759666	0.20528	0.0658863
AT1G17300.1	T13M22.4; T13M22_4	similar to ALAAT1 (ALANINE AMINOTRANSFERAS), alanine transaminase [Arabidopsis thaliana] (TAIR:AT1G17290.1)		O	15386	-1.3785	-0.889227	-1.38989	-1.21921	0.165024	0.0178319	-1.58566	-1.03114	-1.00275	-1.20652	0.189749	0.0238526	-1.53789	-1.87259	-1.37823	-1.59624	0.14566	0.00822443	-0.24157	-0.205206	-0.255441	-0.234072	0.0149783	0.00406978
AT1G18290.1	F15H18.19	similar to unknown protein [Oryza sativa (japonica cultivar-group)] (GB:BAD52452.1)	chloroplast, N-terminal protein myristoylation	O	15401	-1.25843	-1.29457	-1.15364	-1.23555	0.0422614	0.0011679	-0.850587	-1.37474	-1.22128	-1.14887	0.155581	0.0178493	-1.35262	-0.858577	-0.639771	-0.950322	0.210832	0.0458597	-0.310388	-0.630222	-0.680964	-0.540525	0.115997	0.043098
AT1G19900.1	F6F9.4; F6F9_4	glyoxal oxidase-related; similar to glyoxal oxidase-related [Arabidopsis thaliana] (TAIR:AT1G75620.1); similar to unnamed protein product [Vitis vinifera] (GB:CAO61039.1); contains InterPro domain Immunoglobulin E-set (InterPro:IPR014756); contains InterPro domain Galactose oxidase, beta-propeller (InterPro:IPR015916); contains InterPro domain Galactose oxidase/kelch, beta-propeller (InterPro:IPR…	endomembrane system	O	15483	-2.07583	-1.45644	-1.81576	-1.78268	0.179567	0.00999449	-2.27489	-0.868298	-1.00952	-1.38423	0.447189	0.0904332	-2.37699	-1.61718	-2.07783	-2.024	0.220984	0.0117116	-1.52339	-0.880005	-0.758701	-1.05403	0.237276	0.0471226
AT1G22740.1	ATRABG3B; RAB7; RAB75; RABG3B; T22J18.9; T22J18_9	GTP-binding protein Rab7	vacuole, intracellular protein transport, nucleocytoplasmic transport, protein transport, signal transduction, small GTPase mediated signal transduction, regulation of transcription, DNA-dependent	E	15406	-1.4129	-0.899993	-1.50433	-1.27241	0.18807	0.0211559	-0.681367	-1.02565	-1.04833	-0.91845	0.118722	0.0163016	-1.34826	-1.43034	-1.72691	-1.50183	0.115003	0.00581267	-2.07546	-0.775128	-1.30612	-1.38557	0.377469	0.06686
AT1G22880.1	ARABIDOPSIS THALIANA CELLULASE 5; ARABIDOPSIS THALIANA GLYCOSYL HYDROLASE 9B4; ATCEL5; ATGH9B4; F19G10.16; F19G10_16	ATCEL5/ATGH9B4 (ARABIDOPSIS THALIANA GLYCOSYL HYDROLASE 9B4); hydrolase, hydrolyzing O-glycosyl compounds; Identical to Endoglucanase 3 precursor (CEL5) [Arabidopsis Thaliana] (GB:Q2V4L8;GB:O23134); similar to ATCEL3/ATGH9B3 (ARABIDOPSIS THALIANA GLYCOSYL HYDROLASE 9B3), hydrolase, hydrolyzing O-glycosyl compounds [Arabidopsis thaliana] (TAIR:AT1G71380.1); similar to endo-1,4-beta-glucanase [Malu…	cell wall, plasma membrane, carbohydrate metabolic process	C	15407	-1.1927	-1.0942	-1.48529	-1.2574	0.117443	0.00861127	-1.11313	-0.540025	-0.365822	-0.672992	0.225742	0.0965018	-1.54771	-3.29105	-1.73441	-2.19105	0.55263	0.0581245	-1.2945	-0.988077	-1.2757	-1.18609	0.099157	0.00691647
AT1G25230.1	F4F7.38; F4F7_38	purple acid phosphatase family protein; similar to ATPAP3/PAP3 (purple acid phosphatase 3), acid phosphatase/ protein serine/threonine phosphatase [Arabidopsis thaliana] (TAIR:AT1G14700.1); similar to purple acid phosphatase 1 [Solanum tuberosum] (GB:AAT37529.1); contains InterPro domain Metallophosphoesterase; (InterPro:IPR004843)	endomembrane system	C	15472	-1.59645	-1.30953	-1.94257	-1.61618	0.183009	0.0125808	-1.13814	-0.94484	-1.02091	-1.03463	0.0562218	0.00293981	-1.76298	-1.27733	-2.7154	-1.91857	0.422359	0.0452021	-1.90705	-2.21102	-1.95705	-2.02504	0.0941054	0.00215257
AT1G26960.1	ARABIDOPSIS THALIANA HOMEOBOX PROTEIN 23; ATHB23; T2P11.15; T2P11_15	Encodes a homeodomain leucine zipper class I (HD-Zip I) protein.		D,I	15338	-1.12184	-0.969368	-1.11489	-1.0687	0.0497055	0.00215622	-1.95585	-0.869897	-0.919098	-1.24828	0.35407	0.0718871	-1.96929	-1.63224	-1.96706	-1.8562	0.111981	0.00361974	-2.31073	-2.42569	-2.0081	-2.24817	0.124541	0.00305474
AT1G27670.1	T22C5.12; T22C5_12	unknown protein		O	15387	-1.22141	-1.12659	-1.26581	-1.2046	0.0410597	0.00115981	-0.468693	0.0611921	0.0790019	-0.1095	0.17967	0.60424	-1.43006	-0.721119	-1.32295	-1.15804	0.220638	0.0344364	-1.25537	0.32895	-0.75747	-0.561295	0.467752	0.353008
AT1G29540.1	F15D2.12; F15D2_12	similar to unknown protein [Arabidopsis thaliana] (TAIR:AT2G34330.1)		O	15502	-2.46675	-1.72999	-2.16689	-2.12121	0.213908	0.0100166	-2.52684	-0.734079	-0.575284	-1.27873	0.625733	0.1777	-1.99132	-1.39359	-2.92911	-2.10467	0.446877	0.0422461	-0.697303	-2.08097	-1.47207	-1.41678	0.400386	0.0714146
AT1G36060.1	F5J5.5; F5J5_5	encodes a member of the DREB subfamily A-6 of ERF/AP2 transcription factor family. The protein contains one AP2 domain. There are 8 members in this subfamily including RAP2.4.		D,I	15435	-1.67872	-1.07905	-1.34515	-1.36764	0.173476	0.0157111	-1.27331	-1.45592	-1.22948	-1.31957	0.0693398	0.00274982	0.579389	0.0733614	0.512458	0.388403	0.158701	0.134161	-0.797998	-2.12675	-1.90225	-1.609	0.410647	0.0593929
AT1G49470.1	F13F21.10; F13F21_10	similar to unknown protein [Arabidopsis thaliana] (TAIR:AT1G55230.1); similar to Os08g0462900 [Oryza sativa (japonica cultivar-group)] (GB:NP_001061988.1); similar to Os09g0444900 [Oryza sativa (japonica cultivar-group)] (GB:NP_001063301.1); similar to plant viral-response family protein-like [Oryza sativa (japonica cultivar-group)] (GB:BAD38318.1); contains InterPro domain Protein of unknown fun…	endomembrane system	O	15372	-1.2766	-0.969935	-1.23253	-1.15969	0.0957256	0.00674469	-0.110267	-0.239542	-0.344524	-0.231445	0.0677453	0.0760342	-1.63856	-0.967416	-2.19221	-1.59939	0.35411	0.0456861	-2.68144	-2.35059	-2.23237	-2.42146	0.134392	0.00306615
AT1G63450.1	F2K11.17; F2K11_17	catalytic; similar to exostosin family protein [Arabidopsis thaliana] (TAIR:AT5G41250.1); similar to unnamed protein product [Vitis vinifera] (GB:CAO62810.1); contains InterPro domain Exostosin-like; (InterPro:IPR004263)		M	15359	-1.21954	-1.06416	-1.08215	-1.12195	0.0490713	0.00190749	-1.24508	-0.704907	-0.820873	-0.92362	0.164179	0.0301744	-1.75534	-1.11934	-1.63857	-1.50442	0.195467	0.0164655	-1.59531	-0.681255	-0.825829	-1.03413	0.283676	0.067696
AT1G72150.1	PATELLIN 1; PATL1; T9N14.1; T9N14_1	novel cell-plate-associated protein that is related in sequence to proteins involved in membrane trafficking in other eukaryotes	chloroplast, membrane, plasma membrane, vacuole, apoplast, cotyledon, leaf, cultured cell, seedling growth	G	15417	-1.25695	-0.957001	-1.75061	-1.32152	0.231359	0.0293088	-0.689723	-0.712113	-0.599402	-0.667079	0.0344503	0.00265642	-1.07657	-1.17337	-1.83961	-1.36318	0.239846	0.0295897	-0.575873	-0.257885	-0.724036	-0.519264	0.137511	0.0635198
AT1G78020.1		unknown molecular functions		O	15402	-1.23006	-1.35721	-1.12856	-1.23861	0.0661443	0.00283963	-0.174381	-0.600041	-0.872894	-0.549105	0.203245	0.11404	-1.38472	-0.625894	-2.57998	-1.5302	0.568767	0.114841	-2.49479	-2.02519	-1.99719	-2.17239	0.161403	0.00547479
At1g79320.1		unknown molecular functions		O	15493	-2.48999	-1.18782	-2.50185	-2.05989	0.436046	0.0420069	0.885412	0.238014	0.464035	0.529154	0.189703	0.108084	-1.44053	0.918094	1.36901	0.282191	0.871143	0.776728	0.551644	-0.341436	-0.712761	-0.167518	0.375218	0.698954
AT1G80050.1	ADENINE PHOSPHORIBOSYL TRANSFERASE 2; APT2; ATAPT2; F18B13.14; F18B13_14	Encodes an adenosine phosphoribosyl transferase(E.C:2.4.2.7), a constitutively expressed enzyme involved in the one-step salvage of adenine to AMP. This isozyme has high affinity for cytokinins and is likely to be localized to the cytosol.	plasma membrane	G,H	15497	-1.70773	-2.09417	-2.11737	-1.97309	0.13285	0.00450283	-1.1081	-1.39533	-1.36549	-1.28964	0.0911791	0.00496149	-1.60842	-0.98571	-2.4833	-1.69248	0.434356	0.0599973	-3.67087	-1.2355	-1.98563	-2.29733	0.720099	0.0857956
AT2G21880.1	ARABIDOPSIS RAB GTPASE HOMOLOG G2; ATRAB7A; ATRABG2; F7D8.20; F7D8_20	AtRABG2/AtRab7A (Arabidopsis Rab GTPase homolog G2); GTP binding; similar to AtRABG3a, GTP binding [Arabidopsis thaliana] (TAIR:AT4G09720.1); similar to unnamed protein product [Vitis vinifera] (GB:CAO71751.1); contains InterPro domain Ras GTPase; (InterPro:IPR001806); contains InterPro domain Ras (InterPro:IPR013753); contains InterPro domain Small GTP-binding protein; (InterPro:IPR005225); cont…	intracellular, protein transport, small GTPase mediated signal transduction, regulation of transcription, DNA-dependent	E	15452	-1.11575	-1.4307	-2.05294	-1.53313	0.275348	0.0307745	-1.07953	-0.694976	-0.476359	-0.75029	0.176304	0.051027	-1.08111	-1.57587	-1.658	-1.43833	0.180176	0.015332	-1.43324	-0.580526	0.140466	-0.624434	0.45482	0.303445
AT2G28790.1	F8N16.8; F8N16_8	osmotin-like protein, putative; similar to pathogenesis-related thaumatin family protein [Arabidopsis thaliana] (TAIR:AT1G75800.1); similar to thaumatin-like cytokinin-binding protein [Brassica oleracea] (GB:AAO12209.1); contains InterPro domain Thaumatin, pathogenesis-related (InterPro:IPR001938)		O	15307	-0.967062	-0.872339	-1.20388	-1.01443	0.0985949	0.00931462	-0.782561	-0.0290346	0.00509942	-0.268832	0.257053	0.405413	-1.14441	-1.4959	-2.61453	-1.75162	0.443227	0.0584696	-1.68285	-1.85824	-1.73004	-1.75704	0.0523976	0.000888135
AT2G29000.1	T9I4.8; T9I4_8	leucine-rich repeat family protein / protein kinase family protein; similar to leucine-rich repeat protein kinase, putative [Arabidopsis thaliana] (TAIR:AT3G21340.1); similar to leucine-rich repeat protein kinase, putative [Arabidopsis thaliana] (TAIR:AT2G28960.1); similar to leucine-rich repeat protein kinase, putative [Arabidopsis thaliana] (TAIR:AT4G20450.1); similar to unnamed protein product…	protein amino acid phosphorylation, endomembrane system	A,B,H	15449	-1.66528	-1.17987	-1.60434	-1.48316	0.152663	0.0104293	-1.92122	-0.414752	-0.487021	-0.940999	0.490557	0.195101	-1.65008	-1.33381	-1.17837	-1.38742	0.138785	0.00985849	-1.89604	0.0765959	-0.558692	-0.792712	0.581348	0.305899
AT2G33830.1		unknown molecular functions		O	15500	-2.78938	-1.23677	-2.75513	-2.26042	0.511925	0.0476536	-0.798046	-1.0396	-1.06206	-0.966571	0.0845119	0.00755827	-2.60903	-0.966085	-2.5151	-2.03007	0.532684	0.0624696	2.22938	-0.824238	-1.03858	0.122185	1.05541	0.918411
AT2G42840.1		unknown molecular functions		O	15379	-1.06302	-1.37078	-1.09552	-1.17644	0.097621	0.00681538	0.687681	0.912417	0.873159	0.824419	0.0693019	0.0069923	-0.131132	-0.373596	-1.1333	-0.546008	0.30187	0.212214	-1.08871	-0.672961	-0.364972	-0.708879	0.209694	0.0774719
AT2G43480.1	T1O24.22	peroxidase, putative; Identical to Probable peroxidase 26 precursor (PER26) [Arabidopsis Thaliana] (GB:O22862;GB:Q8RY36); similar to peroxidase family protein [Arabidopsis thaliana] (TAIR:AT5G24070.1); similar to hypothetical protein [Vitis vinifera] (GB:CAN61767.1); contains InterPro domain Plant peroxidase; (InterPro:IPR000823); contains InterPro domain Haem peroxidase; (InterPro:IPR010255); co…	response to oxidative stress, endomembrane system	M	15382	-1.37723	-1.10554	-1.10196	-1.19491	0.0911644	0.00577043	-0.93895	0.127215	-0.111311	-0.307682	0.323057	0.441409	-1.68701	-1.65143	-2.23178	-1.85674	0.187801	0.010076	-0.979589	-2.69811	-2.17534	-1.95101	0.508616	0.0617345
AT2G44110.1	ATMLO15; F6E13.24; MILDEW RESISTANCE LOCUS O 15; MLO15	A member of a large family of seven-transmembrane domain proteins specific to plants, homologs of the barley mildew resistance locus o (MLO) protein. The Arabidopsis genome contains 15 genes encoding MLO proteins, with localization in plasma membrane. Phylogenetic analysis revealed four clades of closely-related AtMLO genes. ATMLO15 belongs to the clade II, with ATMLO13 and ATMLO15. The gene is e…		B	15403	-1.19501	-1.09799	-1.43781	-1.24361	0.101061	0.00653921	-1.77329	-0.735984	-0.743025	-1.0841	0.344601	0.0879195	-1.69796	-1.22268	-1.93227	-1.61764	0.208742	0.016247	-1.61899	-0.763428	-0.747052	-1.04316	0.287957	0.0684667
AT2G46660.1	CYP78A6; T3A4.4; T3A4_4	member of CYP78A	endomembrane system	L	15431	-1.62554	-0.939401	-1.55755	-1.37416	0.218265	0.0243122	-1.23649	-0.502184	-0.616832	-0.785167	0.228073	0.075007	-1.81789	-0.857501	-1.06359	-1.24633	0.291908	0.0507193	-1.73289	-0.643673	-0.467052	-0.947872	0.395807	0.138934
AT2G47270.1	T8I13.11	transcription factor/ transcription regulator		I,N	15463	-1.7206	-1.67083	-1.28376	-1.5584	0.13807	0.00775824	-1.30996	-0.151127	0.0384917	-0.474198	0.42145	0.377403	-0.945341	0.0419431	0.0091138	-0.298095	0.323762	0.454394	1.06963	0.190837	0.620432	0.626968	0.253707	0.132073
AT3G05150.1	T12H1.11; T12H1_11	sugar transporter family protein; Identical to Sugar transporter ERD6-like 8 [Arabidopsis Thaliana] (GB:Q0WQ63;GB:Q9MAA4); similar to sugar transporter, putative [Arabidopsis thaliana] (TAIR:AT5G18840.1); similar to unnamed protein product [Vitis vinifera] (GB:CAO68593.1); contains InterPro domain General substrate transporter; (InterPro:IPR005828); contains InterPro domain Major facilitator supe…	carbohydrate transport, transport	G	15442	-1.45317	-1.35366	-1.40803	-1.40495	0.0287682	0.000419014	-2.17642	-0.995509	-1.05623	-1.40939	0.383918	0.0668475	-2.13395	-2.087	-2.24578	-2.15558	0.0470938	0.000476967	-2.30919	-1.72553	-1.50909	-1.84794	0.23894	0.0163107
AT3G07310.1	T1B9.2	similar to unknown protein [Arabidopsis thaliana] (TAIR:AT5G48590.1); similar to expressed protein [Oryza sativa (japonica cultivar-group)] (GB:ABA93505.2); contains InterPro domain Protein of unknown function DUF760; (InterPro:IPR008479)		O	15443	-1.83201	-1.10747	-1.38143	-1.4403	0.21122	0.0208363	-1.54255	-0.681416	-0.867801	-1.03059	0.261574	0.0587956	-1.79791	-0.66802	-0.929164	-1.1317	0.341529	0.0802621	0.158363	-0.252939	-0.457107	-0.183894	0.180994	0.416531
AT3G07720.1	MLP3.17; MLP3_17	kelch repeat-containing protein; similar to kelch repeat-containing protein [Arabidopsis thaliana] (TAIR:AT5G48180.1); similar to unnamed protein product [Vitis vinifera] (GB:CAO41153.1); contains InterPro domain Kelch repeat type 1 (InterPro:IPR006652); contains InterPro domain Kelch-type beta propeller (InterPro:IPR015915); contains InterPro domain Galactose oxidase/kelch, beta-propeller (Inter…		O	15446	-1.52714	-1.41093	-1.33008	-1.42272	0.0571909	0.001612	-1.10432	-1.88001	-2.09972	-1.69468	0.301918	0.0303042	0.575832	-1.33886	-1.5385	-0.767176	0.673973	0.372984	-3.12823	-1.85676	-1.9026	-2.29586	0.416394	0.0313552
AT3G10710.1	T7M13.21	pectinesterase family protein; similar to pectinesterase family protein [Arabidopsis thaliana] (TAIR:AT5G04960.1); similar to unnamed protein product [Vitis vinifera] (GB:CAO46182.1); contains InterPro domain Pectin lyase fold (InterPro:IPR012334); contains InterPro domain Pectinesterase, catalytic; (InterPro:IPR000070); contains InterPro domain Pectin lyase fold/virulence factor (InterPro:IPR011…	cell wall modification	C	15396	-1.32476	-0.934117	-1.46258	-1.24049	0.158266	0.0158907	-2.13719	-1.05983	-1.22404	-1.47368	0.335121	0.0480183	-1.40925	-1.07145	-1.51671	-1.33247	0.134148	0.0099841	-1.40706	-0.910404	-0.995305	-1.10426	0.153374	0.0187505
AT3G20360.1	MQC12.11	meprin and TRAF homology domain-containing protein / MATH domain-containing protein; similar to meprin and TRAF homology domain-containing protein / MATH domain-containing protein [Arabidopsis thaliana] (TAIR:AT3G20370.1); similar to unknown [Populus trichocarpa] (GB:ABK94833.1); contains InterPro domain MATH (InterPro:IPR002083); contains InterPro domain TRAF-like (InterPro:IPR008974)	endomembrane system	O	15468	-2.04452	-1.66879	-1.15918	-1.62417	0.256549	0.0240539	-1.58816	-0.722453	-0.905033	-1.07188	0.263466	0.0554397	-2.05802	-0.67228	-1.71519	-1.48183	0.416698	0.070783	-2.54619	-0.467023	-0.802406	-1.27187	0.644473	0.187156
AT3G21510.1	AHP1; HISTIDINE-CONTAINING PHOSPHOTRANSMITTER 1; MIL23.7	Encodes AHP1, one of the six Arabidopsis thaliana histidine phosphotransfer proteins (AHPs). AHPs function as redundant positive regulators of cytokinin signaling. Members of the AHP gene family include: AT3G21510 (AHP1), AT3G29350 (AHP2), AT5G39340 (AHP3), AT3G16360 (AHP4), AT1G03430 (AHP5) and AT1G80100 (AHP6).		A	15358	-1.20932	-1.09148	-1.04879	-1.11653	0.048004	0.00184336	-0.572729	0.354032	0.373069	0.0514574	0.312142	0.884216	-0.190181	0.960198	-0.0617474	0.23609	0.363947	0.583074	0.640003	-0.181947	-0.210332	0.0825747	0.278835	0.795041
AT3G23150.1	ETHYLENE RESPONSE 2; ETR2; K14B15.9	Involved in ethylene perception in Arabidopsis	endoplasmic reticulum membrane, membrane, endomembrane system, cultured cell	A,H,J,L	15368	-1.58047	-0.8834	-1.06017	-1.17468	0.209213	0.0302867	0.160441	0.897727	0.953821	0.670663	0.255624	0.119738	0.818855	1.67003	1.59557	1.36148	0.272165	0.037715	2.60798	-0.276898	0.00565696	0.778911	0.918162	0.485589
AT3G23530.1	MDB19.18	cyclopropane fatty acid synthase, putative / CPA-FA synthase, putative; similar to cyclopropane fatty acid synthase-related [Arabidopsis thaliana] (TAIR:AT3G23480.1); similar to cyclopropane-fatty-acyl-phospholipid synthase [Arabidopsis thaliana] (TAIR:AT3G23470.1); similar to cyclopropane fatty acid synthase, putative / CPA-FA synthase, putative [Arabidopsis thaliana] (TAIR:AT3G23510.1); similar…	endomembrane system	H	15354	-1.09724	-0.974883	-1.23294	-1.10169	0.0745294	0.00454536	-1.47447	-1.07219	-1.12264	-1.2231	0.126524	0.0105321	-1.24057	-0.619215	-0.918401	-0.926063	0.179412	0.0355446	-1.62864	-0.72578	-1.14211	-1.16551	0.260894	0.0466302
AT3G23880.1	F14O13.6	F-box family protein; Identical to F-box/Kelch-repeat protein At3g23880 [Arabidopsis Thaliana] (GB:Q9LIR8); similar to F-box family protein [Arabidopsis thaliana] (TAIR:AT3G06240.1); similar to hypothetical protein [Vitis vinifera] (GB:CAN75235.1); contains InterPro domain Cyclin-like F-box (InterPro:IPR001810); contains InterPro domain F-box associated type 1 (InterPro:IPR006527)	nucleus	O	15433	-1.35404	-1.1985	-1.48491	-1.34582	0.0827811	0.00376212	-2.30949	-0.661219	-0.810509	-1.26041	0.526309	0.138932	-1.53013	-1.15274	-1.63413	-1.439	0.146243	0.0101711	-1.67999	-1.31683	-0.393522	-1.13011	0.382926	0.0981923
AT3G26610.1	MFE16.14	polygalacturonase, putative / pectinase, putative; similar to polygalacturonase, putative / pectinase, putative [Arabidopsis thaliana] (TAIR:AT1G60590.1); similar to unnamed protein product [Vitis vinifera] (GB:CAO66120.1); contains InterPro domain Pectin lyase fold (InterPro:IPR012334); contains InterPro domain Parallel beta-helix repeat (InterPro:IPR006626); contains InterPro domain Glycoside h…	endomembrane system	C	15332	-1.10877	-0.94554	-1.12496	-1.05976	0.0573001	0.0029107	-0.958524	-1.23633	-1.36379	-1.18622	0.119645	0.0100206	-1.32493	-1.57745	-1.27712	-1.39317	0.0931691	0.00444258	-0.927144	-0.639169	-0.734362	-0.766892	0.0847075	0.0119816
AT3G46340.1	F18L15.60	leucine-rich repeat protein kinase, putative; similar to MEE39 (maternal effect embryo arrest 39), kinase [Arabidopsis thaliana] (TAIR:AT3G46330.1); similar to leucine-rich repeat protein kinase, putative [Arabidopsis thaliana] (TAIR:AT3G46350.1); similar to leucine-rich repeat protein kinase, putative [Arabidopsis thaliana] (TAIR:AT3G46400.1); similar to leaf senescence-associated receptor-like …	protein amino acid phosphorylation, endomembrane system	A	15477	-1.77315	-1.52829	-1.71206	-1.67117	0.0735844	0.00193317	-1.87289	-0.819928	-1.51338	-1.40207	0.309018	0.0453014	-1.99869	-0.431612	-1.21885	-1.21638	0.452378	0.114949	-1.27662	-1.31414	-0.786467	-1.12574	0.169983	0.0220486
AT3G46370.1	F18L15.90	leucine-rich repeat protein kinase, putative; similar to leucine-rich repeat protein kinase, putative [Arabidopsis thaliana] (TAIR:AT3G46340.1); similar to leucine-rich repeat family protein / protein kinase family protein [Arabidopsis thaliana] (TAIR:AT3G46420.1); similar to leucine-rich repeat protein kinase, putative [Arabidopsis thaliana] (TAIR:AT3G46400.1); similar to unnamed protein product…		A,E,H	15484	-2.24294	-1.11518	-2.45473	-1.93762	0.415738	0.0430834	-2.60613	-1.081	-0.872364	-1.51983	0.546479	0.108625	-2.30832	-1.78381	-1.6136	-1.90191	0.209062	0.0118682	-1.94541	-1.50405	-1.30179	-1.58375	0.190022	0.0140922
AT3G52480.1	F22O6.140	unknown protein	endomembrane system	O	15350	-1.05943	-0.889301	-1.37062	-1.10645	0.14092	0.0158367	-1.36578	-1.1388	-1.02911	-1.1779	0.0991342	0.00700887	-1.23168	-0.626474	-0.785622	-0.88126	0.181135	0.0397456	0.122871	-0.321055	-0.638884	-0.279023	0.220902	0.333861
AT3G53290.1	CYP71B30P; T4D2.210	missing N-term 80 AA not found between end of 71B5 and start of this sequence probably a pseudogene, from http://drnelson.utmem.edu/biblioD.html		L	15511	-2.17838	-2.55219	-2.421	-2.38386	0.109497	0.00210315	-1.21279	-1.34088	-1.32328	-1.29232	0.0400871	0.00096083	-0.284108	-1.70727	-1.36615	-1.11918	0.428989	0.12086	-2.63462	-1.77085	-2.15793	-2.1878	0.249797	0.0127869
AT4G03110.1	F4C21.3	RNA-binding protein, putative; similar to RNA-binding protein, putative [Arabidopsis thaliana] (TAIR:AT1G03457.1); similar to unnamed protein product [Vitis vinifera] (GB:CAO22427.1); contains InterPro domain Ribonucleoprotein, BRUNO-like (InterPro:IPR015903); contains InterPro domain RNA recognition motif, RNP-1; (InterPro:IPR000504); contains InterPro domain Nucleotide-binding, alpha-beta plait…		D	15380	-1.22406	-0.850938	-1.51259	-1.19586	0.191522	0.0247028	-1.29634	-0.362999	-0.119101	-0.592812	0.35874	0.240243	-1.53962	-0.747667	-0.905979	-1.06442	0.241955	0.0479818	-0.167428	-0.0582248	-0.181341	-0.135665	0.0389276	0.0733864
AT4G03210.1	F4C21.14; F4C21_14; XTH9; XYLOGLUCAN ENDOTRANSGLUCOSYLASE/HYDROLASE 9	encodes a member of xyloglucan endotransglucosylase/hydrolases (XTHs) that catalyze the cleavage and molecular grafting of xyloglucan chains function in loosening and rearrangement of the cell wall. Gene is expressed in shoot apex region, flower buds, flower stalks and internodes bearing flowers.	cell wall, carbohydrate metabolic process, glucan metabolic process, endomembrane system, apoplast, cultured cell	C,H	15445	-1.2732	-1.4652	-1.52901	-1.42247	0.076876	0.00290802	-0.595666	-0.0967294	-0.0284751	-0.24029	0.178777	0.311096	-1.5329	-1.20415	-2.7138	-1.81695	0.458358	0.0581443	-1.84894	-1.60665	-1.62719	-1.69426	0.0775659	0.00208939
AT4G08300.1		unknown molecular functions		O	15469	-2.1982	-0.904234	-2.00672	-1.70305	0.403215	0.0517433	-0.648596	-0.863047	-1.22637	-0.91267	0.168624	0.0324818	-2.21805	-1.25476	-3.1954	-2.22274	0.560221	0.0580486	-1.89138	-2.61993	-2.58186	-2.36439	0.23676	0.00987879
AT4G08620.1	SULPHATE TRANSPORTER 1;1; SULTR1.2; SULTR1;1	High affinity sulfate transporter. Contains STAS domain, essential for sulfur uptake function. Expressed in roots and guard cells. Up-regulated by sulfur deficiency. Down-regulated by cytokinin. Localized to the plasma membrane.		G	15434	-1.53278	-1.26974	-1.24094	-1.34782	0.0928509	0.00471226	-0.430312	-1.17792	-1.27909	-0.962442	0.267663	0.0693902	0.0393296	2.03789	0.691398	0.922872	0.588428	0.257338	0.612928	-0.518472	-0.63711	-0.180885	0.398381	0.694308
AT4G10380.1	F7L13.6; NIP5;1; NLM6; NLM8; NOD26-LIKE MIP 6; NOD26-LIKE MIP 8	Essential for efficient Boron uptake and plant development under boron limitation		G	15425	-1.35258	-1.13867	-1.52447	-1.33857	0.111592	0.00687834	0.0242551	-0.268387	-0.350496	-0.19821	0.11373	0.223489	-0.490984	-0.401231	-0.915461	-0.602559	0.158582	0.0628093	-0.153753	-1.06276	-1.16723	-0.794581	0.32183	0.13227
AT4G14130.1	DL3105C; FCAALL.173; XTR7; XYLOGLUCAN ENDOTRANSGLYCOSYLASE 7	xyloglucan endotransglycosylase-related protein (XTR7)	cell wall, carbohydrate metabolic process, glucan metabolic process, N-terminal protein myristoylation, endomembrane system, apoplast	C	15423	-1.32577	-1.1177	-1.56378	-1.33575	0.12887	0.00918	-1.41139	-0.782701	-0.714191	-0.969429	0.221866	0.0485919	-1.87808	-1.18077	-2.7793	-1.94605	0.462704	0.0521496	-2.54443	-2.08441	-1.80961	-2.14615	0.214357	0.00982912
AT4G16190.1		unknown molecular functions		O	15471	-1.99505	-1.29543	-1.56205	-1.61751	0.20386	0.0155155	1.75211	1.25019	0.815295	1.27253	0.270667	0.0423856	-1.23004	-0.949569	-1.80695	-1.32885	0.252387	0.0342313	0.222771	-0.301329	-0.466018	-0.181526	0.207663	0.474225
AT4G16230.1	DL4155W; FCAALL.318	GDSL-motif lipase/hydrolase family protein; similar to GDSL-motif lipase/hydrolase family protein [Arabidopsis thaliana] (TAIR:AT2G23540.1); similar to unnamed protein product [Vitis vinifera] (GB:CAO44921.1); contains InterPro domain Lipase, GDSL; (InterPro:IPR001087)	lipid metabolic process, endomembrane system	C	15404	-1.35401	-1.34569	-1.04998	-1.24989	0.0999851	0.0063384	-0.307589	0.556438	0.591215	0.280021	0.293977	0.44136	-0.717468	-0.841687	-1.28055	-0.946567	0.170796	0.0310493	0.733505	0.0389266	0.961187	0.577873	0.277373	0.172615
AT4G20820.1	F21C20.170; F21C20_170	FAD-binding domain-containing protein; similar to FAD-binding domain-containing protein [Arabidopsis thaliana] (TAIR:AT5G44440.1); similar to unnamed protein product [Vitis vinifera] (GB:CAO69910.1); contains InterPro domain FAD-binding, type 2; (InterPro:IPR016166); contains InterPro domain FAD linked oxidase, N-terminal; (InterPro:IPR006094); contains InterPro domain Oxygen oxidoreductase coval…		N	15458	-1.63955	-1.76937	-1.17304	-1.52732	0.181061	0.0137643	-0.397881	-0.617875	-0.818562	-0.611439	0.121483	0.0372814	-1.39944	-0.988901	-1.28286	-1.22373	0.122143	0.009816	-1.41725	-0.358822	-0.484017	-0.753362	0.333903	0.15269
AT4G22460.1	F7K2.40; F7K2_40	protease inhibitor/seed storage/lipid transfer protein (LTP) family protein; similar to ELP (EXTENSIN-LIKE PROTEIN), lipid binding [Arabidopsis thaliana] (TAIR:AT1G12090.1); similar to hypothetical protein [Vitis vinifera] (GB:CAN65287.1); contains InterPro domain Plant lipid transfer protein/seed storage/trypsin-alpha amylase inhibitor (InterPro:IPR003612); contains InterPro domain Bifunctional …	endomembrane system	L	15438	-1.07561	-2.33819	-1.06549	-1.4931	0.422558	0.0715978	-1.4374	-0.958919	-1.37369	-1.25667	0.150008	0.0139515	-1.31558	-1.16	-1.72139	-1.39899	0.167339	0.0140076	-1.72832	-0.267688	-0.480851	-0.825619	0.455524	0.211602
AT4G22810.1	T12H17.200; T12H17_200	DNA-binding protein-related; similar to DNA-binding protein-related [Arabidopsis thaliana] (TAIR:AT4G12050.1); similar to unnamed protein product [Vitis vinifera] (GB:CAO63599.1); contains InterPro domain Predicted AT-hook DNA-binding (InterPro:IPR014476); contains InterPro domain Protein of unknown function DUF296 (InterPro:IPR005175)		O	15285	-1.03839	-0.879261	-1.00452	-0.974058	0.0483965	0.00245954	-0.78765	-0.709174	-0.583723	-0.693516	0.0593872	0.00725318	-0.55998	-0.790863	-1.33301	-0.894618	0.229105	0.0597646	-1.62842	-1.32969	-1.8408	-1.59963	0.148245	0.0084794
AT4G23820.1	T32A16.3	glycoside hydrolase family 28 protein / polygalacturonase (pectinase) family protein; similar to glycoside hydrolase family 28 protein / polygalacturonase (pectinase) family protein [Arabidopsis thaliana] (TAIR:AT5G41870.1); similar to hypothetical protein OsI_006479 [Oryza sativa (indica cultivar-group)] (GB:EAY85246.1); similar to Os02g0256100 [Oryza sativa (japonica cultivar-group)] (GB:NP_001…	endomembrane system	C	15384	-1.0111	-1.05408	-1.59641	-1.22053	0.188351	0.0229961	-0.812419	-0.0140437	-0.132421	-0.319628	0.248754	0.327537	-0.425194	-0.28833	-0.677023	-0.463516	0.11383	0.05535	-0.797966	-1.02161	-0.985272	-0.93495	0.0692912	0.00544777
AT4G25220.1	F24A6.60; F24A6_60	transporter, putative; similar to transporter, putative [Arabidopsis thaliana] (TAIR:AT1G30560.1); similar to hypothetical protein [Vitis vinifera] (GB:CAN78171.1); similar to unnamed protein product [Vitis vinifera] (GB:CAO42697.1); contains InterPro domain Major facilitator superfamily MFS-1 (InterPro:IPR011701); contains InterPro domain Major facilitator superfamily; (InterPro:IPR007114); cont…	integral to membrane	G	15496	-2.00139	-1.9015	-1.95627	-1.95305	0.0288826	0.000218627	-1.60268	-0.984198	-1.03192	-1.20627	0.198684	0.026073	-0.921208	-0.495287	-1.60743	-1.00797	0.323965	0.0896287	-0.763291	-0.355347	-0.58838	-0.569006	0.118161	0.0405204
AT4G28850.1	F16A16.40; F16A16_40	xyloglucan:xyloglucosyl transferase, putative / xyloglucan endotransglycosylase, putative / endo-xyloglucan transferase, putative; Identical to Probable xyloglucan endotransglucosylase/hydrolase protein 26 precursor (XTH26) [Arabidopsis Thaliana] (GB:Q9SVV2;GB:Q0WLG1); similar to xyloglucan:xyloglucosyl transferase, putative / xyloglucan endotransglycosylase, putative / endo-xyloglucan transferas…	cell wall, carbohydrate metabolic process, glucan metabolic process, endomembrane system, apoplast	C	15523	-3.98341	-4.46233	-2.71558	-3.72044	0.521103	0.0190591	-4.05945	0.837818	0.5478	-0.891276	1.5863	0.630777	-3.08719	-1.42793	-2.94237	-2.48583	0.530601	0.0426663	-1.08154	-2.64402	-1.79164	-1.83907	0.451674	0.0553581
AT4G29020.1	F19B15.50; F19B15_50	glycine-rich protein	endomembrane system	O	15441	-1.55717	-1.20097	-1.47671	-1.41162	0.107852	0.00578683	0.499457	0.925004	0.96751	0.797324	0.149438	0.033379	-0.813366	-0.89136	-1.06893	-0.924551	0.0756175	0.00662296	-0.697247	-0.34811	-0.905425	-0.650261	0.162589	0.0572065
AT4G31250.1	F8F16.70; F8F16_70	leucine-rich repeat transmembrane protein kinase, putative; similar to leucine-rich repeat transmembrane protein kinase, putative [Arabidopsis thaliana] (TAIR:AT3G20190.1); similar to unnamed protein product [Vitis vinifera] (GB:CAO43973.1); contains InterPro domain Serine/threonine protein kinase; (InterPro:IPR002290); contains InterPro domain Protein kinase, core; (InterPro:IPR000719); contains…	endomembrane system	A,E,H	15440	-1.41817	-1.18563	-1.6163	-1.4067	0.124456	0.00773685	-1.2659	-0.877227	-0.89561	-1.01291	0.126605	0.015266	-0.825929	-0.807949	-1.33063	-0.988171	0.171311	0.0287637	-1.11265	-0.80244	-0.37932	-0.764803	0.212529	0.069291
AT4G31950.1	CYP82C3; F11C18.9	member of CYP82C	endomembrane system	L	15467	-1.61438	-2.18214	-1.10318	-1.63323	0.311613	0.0345285	-1.5794	-0.967934	-1.02809	-1.19181	0.19457	0.0256323	-0.381193	1.43759	0.802544	0.619648	0.532943	0.364929	1.72284	4.05896	2.5489	2.7769	0.683948	0.0556477
AT4G36790.1	AP22.91; AP22_91	transporter-related; similar to transporter-related [Arabidopsis thaliana] (TAIR:AT2G18590.1); similar to unnamed protein product [Vitis vinifera] (GB:CAO22900.1); contains InterPro domain Major facilitator superfamily MFS-1 (InterPro:IPR011701); contains InterPro domain Major facilitator superfamily; (InterPro:IPR007114); contains InterPro domain MFS general substrate transporter (InterPro:IPR01…	transport	G	15322	-1.16991	-0.910642	-1.0689	-1.04982	0.0754495	0.00512549	-1.14989	-0.224524	-0.142658	-0.505692	0.322967	0.25789	-1.16718	-0.671819	-0.420603	-0.7532	0.219326	0.0753357	1.0722	0.577047	0.293385	0.647544	0.227571	0.104504
AT5G02580.1	T22P11.170; T22P11_170	similar to unknown protein [Arabidopsis thaliana] (TAIR:AT3G55240.1); similar to Os03g0280400 [Oryza sativa (japonica cultivar-group)] (GB:NP_001049737.1); similar to Os05g0462000 [Oryza sativa (japonica cultivar-group)] (GB:NP_001055765.1); similar to Os01g0837600 [Oryza sativa (japonica cultivar-group)] (GB:NP_001044739.1); contains InterPro domain Conserved hypothetical protein 1589, plant; (I…		O	15413	-1.25925	-1.62023	-1.02273	-1.30074	0.173724	0.0173743	-0.88229	-0.804612	-1.3812	-1.0227	0.180646	0.0298121	-0.485764	-0.452042	-1.48992	-0.809241	0.340477	0.140621	-1.23897	-1.64489	-0.635221	-1.17303	0.293325	0.0572154
AT5G03960.1	F8F6.170; F8F6_170; IQ-DOMAIN 12; IQD12	IQD12 (IQ-domain 12); calmodulin binding; similar to calmodulin binding [Arabidopsis thaliana] (TAIR:AT1G76705.1); similar to unnamed protein product [Vitis vinifera] (GB:CAO23353.1); contains InterPro domain IQ calmodulin-binding region (InterPro:IPR000048)		B	15378	-1.05198	-1.27844	-1.18848	-1.17297	0.0658343	0.00313536	-1.09162	-0.597576	-0.816831	-0.835342	0.142918	0.028046	-1.58477	-1.95695	-1.68159	-1.7411	0.111483	0.00407482	-1.64596	-1.29007	-0.375493	-1.10384	0.378387	0.100162
AT5G04150.1	BHLH101; F21E1.70; F21E1_70	BHLH101; DNA binding / transcription factor; similar to BHLH038/ORG2 (OBP3-RESPONSIVE GENE 2), DNA binding / transcription factor [Arabidopsis thaliana] (TAIR:AT3G56970.1); similar to unnamed protein product [Vitis vinifera] (GB:CAO63053.1); similar to hypothetical protein [Vitis vinifera] (GB:CAN64266.1); contains InterPro domain Basic helix-loop-helix dimerisation region bHLH; (InterPro:IPR0010…	nucleus	D,I	15498	-2.01146	-1.86332	-2.09779	-1.99085	0.068466	0.00118059	-1.30807	0.720244	0.864917	0.0923639	0.701461	0.907294	-0.616259	-0.302255	-1.9038	-0.94077	0.489971	0.194832	-2.56347	-0.740583	-1.39804	-1.56736	0.532989	0.098797
AT5G09440.1	T5E8.240; T5E8_240	phosphate-responsive protein, putative; similar to phosphate-responsive protein, putative [Arabidopsis thaliana] (TAIR:AT5G64260.1); similar to unknown [Populus trichocarpa x Populus deltoides] (GB:ABK96539.1); contains InterPro domain Phosphate-induced protein 1 conserved region (InterPro:IPR006766)	membrane, leaf	O	15388	-1.27844	-1.10501	-1.23602	-1.20649	0.052197	0.00186648	-0.415496	-0.196043	-0.267474	-0.293004	0.0646239	0.0453607	-1.37839	-1.16459	-2.03391	-1.52563	0.261528	0.0281508	0.858643	0.0555042	0.179108	0.364419	0.249675	0.281822
AT5G14740.1	BETA CA2; BETA CARBONIC ANHYDRASE 2; CA18; CA2; CARBONIC ANHYDRASE 18; CARBONIC ANHYDRASE 2; T9L3.40; T9L3_40	Encodes a beta carbonic anhydrase likely to be localized in the cytoplasm. Expression of its mRNA is seen in etiolated seedlings and points to a possible nonphotosynthetic role for this isoform.	chloroplast, chloroplast stroma, chloroplast thylakoid membrane, chloroplast envelope, apoplast, defense response to bacterium, cotyledon, leaf, juvenile leaf, seedling growth	L,M	15470	-1.41523	-1.53554	-1.83395	-1.59491	0.124466	0.00603509	-1.40132	-0.232218	-0.204797	-0.612778	0.39435	0.260435	-1.40572	-1.8738	-1.37067	-1.55006	0.162183	0.0107709	-2.7756	-1.25862	-1.50196	-1.84539	0.470377	0.0592543
AT5G19530.1	ACAULIS 5; ACL5; T20D1.50; T20D1_50	Encodes a spermine synthase. Required for internode elongation and vascular development, specifically in the mechanism that defines the boundaries between veins and nonvein regions. This mechanism may be mediated by polar auxin transport. Though ACL5 has been shown to function as a spermine synthase in E. coli, an ACL5 knockout has no effect on the endogenous levels of free and conjugated polyami…		H	15499	-1.81101	-2.07793	-2.21971	-2.03622	0.11981	0.00344421	0.140959	-0.112065	-0.278592	-0.0832325	0.121969	0.565414	-1.0162	-0.352604	-2.33377	-1.23419	0.582208	0.168128	-2.27453	-2.14217	-2.57111	-2.32927	0.126813	0.00295094
AT5G19890.1	F28I16.40; F28I16_40	peroxidase, putative; Identical to Peroxidase 59 precursor (PER59) [Arabidopsis Thaliana] (GB:Q39034); similar to peroxidase, putative [Arabidopsis thaliana] (TAIR:AT5G06730.1); similar to Peroxidase N precursor (Neutral peroxidase) (GB:Q42517); contains InterPro domain Plant peroxidase; (InterPro:IPR000823); contains InterPro domain Haem peroxidase; (InterPro:IPR010255); contains InterPro domain…	response to oxidative stress	M	15491	-2.41574	-1.31638	-2.17124	-1.96779	0.333263	0.0275048	1.97633	4.13039	4.23503	3.44725	0.736079	0.0426949	0.468038	1.1958	1.76084	1.14156	0.374183	0.0927377	4.95856	0.359454	-0.352862	1.65505	1.6645	0.424842
AT5G23750.1	MRO11.21; MRO11_21	remorin family protein; similar to remorin family protein [Arabidopsis thaliana] (TAIR:AT3G48940.1); similar to hypothetical protein [Vitis vinifera] (GB:CAN73187.1); contains InterPro domain Remorin, C-terminal region (InterPro:IPR005516); contains InterPro domain Remorin, N-terminal region (InterPro:IPR005518)		D,I	15329	-1.00613	-1.01539	-1.13762	-1.05305	0.0423705	0.00161502	-0.185016	0.00672759	-0.199344	-0.125878	0.0664315	0.198597	-0.735073	-0.880892	-2.17549	-1.26382	0.457776	0.109977	-2.30798	-1.46843	-0.540213	-1.43887	0.510523	0.106208
AT5G36890.1	MLF18.1; MLF18_1	glycosyl hydrolase family 1 protein; similar to glycosyl hydrolase family 1 protein [Arabidopsis thaliana] (TAIR:AT1G26560.1); similar to latex cyanogenic beta glucosidase [Hevea brasiliensis] (GB:AAP51059.1); similar to unnamed protein product [Vitis vinifera] (GB:CAO44690.1); similar to beta-glucosidase G4 [Medicago truncatula] (GB:ABW76289.1); contains InterPro domain Glycoside hydrolase, cata…	carbohydrate metabolic process, cultured cell	C	15457	-1.24816	-1.6894	-1.57393	-1.50383	0.132108	0.00762906	-1.20538	-1.49441	-1.58998	-1.42993	0.115611	0.00647349	0.191502	-0.943672	-1.81495	-0.855707	0.58088	0.278617	-2.85951	-2.22596	-2.67053	-2.58533	0.187788	0.00523456
AT5G44610.1	K15C23.5; K15C23_5; MAP18; MICROTUBULE-ASSOCIATED PROTEIN 18	Encodes a protein of unknown function with seven repeated VEEKK motifs. RNAi and overexpression experiments suggest that the gene is not involved in cell division but might be consequential for cell shape of epidermal and cortical cells. The protein encoded by this gene binds to cortical microtubules and inhibits tubulin polymerization.	plasma membrane	B	15385	-1.14608	-1.09563	-1.36603	-1.20258	0.0830117	0.0047311	0.401435	-0.0950611	0.0433973	0.11659	0.147925	0.513177	-0.829901	-0.0758394	0.10437	-0.267124	0.286157	0.449115	1.19703	0.146196	0.260233	0.534488	0.332905	0.2496
AT5G44920.1	K21C13.10; K21C13_10	Toll-Interleukin-Resistance (TIR) domain-containing protein; similar to disease resistance protein (TIR class), putative [Arabidopsis thaliana] (TAIR:AT4G19920.1); similar to unknown [Arabidopsis lyrata] (GB:AAO42473.1); contains InterPro domain Toll-Interleukin receptor; (InterPro:IPR000157)	transmembrane receptor activity, callus	J	15465	-1.69096	-1.51524	-1.45344	-1.55321	0.071145	0.00209152	0.24233	0.631708	0.637559	0.503866	0.130779	0.0612431	-0.105237	1.22003	0.648863	0.587886	0.383785	0.265253	-0.540523	-0.794165	-0.957213	-0.763967	0.121232	0.0242687
AT5G50010.1	K9P8.17	transcription factor/ transcription regulator; similar to SAC51 (SUPPRESSOR OF ACAULIS 51), transcription factor/ transcription regulator [Arabidopsis thaliana] (TAIR:AT5G64340.1); similar to hypothetical protein [Vitis vinifera] (GB:CAN73178.1); contains InterPro domain Helix-loop-helix DNA-binding; (InterPro:IPR011598)	nucleus, regulation of transcription	I,N	15444	-1.54154	-1.21887	-1.4989	-1.41977	0.1012	0.0050423	-0.962805	-0.783391	-0.916394	-0.88753	0.0537656	0.00364972	-1.0338	-1.20055	-2.0617	-1.43202	0.3185	0.0460757	-2.12078	-3.69547	-2.02504	-2.61376	0.541559	0.0403493
AT5G63810.1	BETA-GALACTOSIDASE 10; BGAL10; MGI19.1; MGI19_1	member of Glycoside Hydrolase Family 35	cell wall, plant-type cell wall, carbohydrate metabolic process, lactose catabolic process, lactose catabolic process via UDP-galactose, lactose catabolic process, using glucoside 3-dehydrogenase, leaf, stem	C	15412	-1.16125	-1.12985	-1.56048	-1.28386	0.138607	0.0114557	-0.699288	-0.671465	-0.833081	-0.734611	0.0498857	0.00457979	-1.05873	-1.03934	-2.24068	-1.44625	0.397254	0.0678584	-0.574983	-2.32069	-2.22809	-1.70792	0.5671	0.0948289
a The Arabidopsis genome initiative gene code. b alternative names for genes. c A brief description of the gene. d Characteristics of data in TAIR. e Gene ontology at TAIR in aspect of molecular function group, A: kinase activity, B:protein binding, C:hydrase activity, D:DNA or RNA binding, E: nucleotide binding, F: nucleic acid binding, G:transporter activity, H:transferase activity, I:transcrip…

## Sheet: Cd(52)
List of genes uniquely downregulated by Cd by comparative microarray (see Additional file 9)
			Annotation			log2[Fold change (treatment/control)] g
Gene Model a	Other Name b	Description c	Keyword d	Molecular function category group e	Fold change rank in Cd f	15 µM Cd						25 µM Al						1.6 µM Cu						50 mM Na
						1	2	3	mean (N=3)	StdErr Norm	t-test P-value	1	2	3	mean (N=3)	StdErr Norm	t-test P-value	1	2	3	mean (N=3)	StdErr Norm	t-test P-value	1	2	3	mean (N=3)	StdErr Norm	t-test P-value
AT1G15550.1	ARABIDOPSIS THALIANA GIBBERELLIN 3 BETA-HYDROXYLASE 1; ATGA3OX1; GA REQUIRING 4; GA3OX1; GA4; GIBBERELLIN 3-OXIDASE 1; T16N11.6; T16N11_6	Involved in later steps of the gibberellic acid biosynthetic pathway. Activated by AGAMOUS in a cal-1, ap1-1 background. Deletion of 208 bp from -1016 to -809 (&#916;-808) resulted in loss of GA-negative feedback (this sequence, which contains a 43-bp sequence GNFEI, was shown to be sufficient for GA-negative feedback).		B,M	15414	-2.2833	-2.19033	-3.20771	-2.56045	0.324742	0.0157079	-1.34049	-0.804796	-0.694355	-0.946546	0.199534	0.0416792	-2.83634	-1.17505	-1.40201	-1.80446	0.520081	0.0739711	-0.476058	-0.0312573	-0.698289	-0.401868	0.196096	0.176951
AT1G27140.1	ARABIDOPSIS THALIANA GLUTATHIONE S-TRANSFERASE TAU 14; ATGSTU14; GLUTATHIONE S-TRANSFERASE 13; GST13; T7N9.20; T7N9_20	Encodes glutathione transferase belonging to the tau class of GSTs. Naming convention according to Wagner et al. (2002).		H	15502	-3.52827	-3.58949	-3.49051	-3.53609	0.0288384	6.65049e-05	-2.21813	-1.1606	-1.02991	-1.46955	0.376188	0.0597204	-3.17066	-1.7736	-1.39696	-2.11374	0.539528	0.0594053	-0.772057	-0.10767	-0.906588	-0.595438	0.246957	0.137428
AT1G44970.1	F27F5.6; F27F5_6	peroxidase, putative; Identical to Peroxidase 9 precursor (PER9) [Arabidopsis Thaliana] (GB:Q96512;GB:Q9LPD4); similar to peroxidase, putative [Arabidopsis thaliana] (TAIR:AT2G18150.1); similar to unnamed protein product [Vitis vinifera] (GB:CAO61096.1); contains InterPro domain Plant peroxidase; (InterPro:IPR000823); contains InterPro domain Haem peroxidase; (InterPro:IPR010255); contains InterP…	response to oxidative stress, endomembrane system	M	15451	-2.595	-3.19183	-2.45902	-2.74862	0.225056	0.0066376	-1.64079	-1.21156	-1.14058	-1.33098	0.156255	0.0135039	-1.73036	-0.955047	-1.11375	-1.26638	0.236466	0.0331429	-0.939751	-0.738134	-0.358515	-0.6788	0.170391	0.0576181
AT1G48480.1	RKL1; T1N15.9; T1N15_9	Arabidopsis thaliana receptor-like protein kinase (RKL1) gene	plasma membrane, cultured cell	A,E,H	15277	-1.74008	-1.61013	-2.55019	-1.9668	0.294098	0.0216365	-0.0965116	0.0682212	0.212391	0.0613668	0.0892382	0.5627	-2.49861	-1.37653	-1.83696	-1.90403	0.325648	0.0280275	0.31733	0.420897	0.147728	0.295319	0.0796214	0.0656169
AT1G53830.1	ATPME2; T18A20.6; T18A20_6	encodes a pectin methylesterase	cell wall modification	C	15457	-2.20148	-3.71565	-2.75552	-2.89088	0.442311	0.0226184	-2.08464	-1.01816	-1.00065	-1.36782	0.358447	0.0623229	-3.61745	-1.61425	-1.48507	-2.23892	0.690272	0.0833418	-0.423846	-0.491144	-0.784949	-0.566646	0.110867	0.036214
AT1G56720.1	F25P12.84; F25P12_84	protein kinase family protein; similar to protein kinase family protein [Arabidopsis thaliana] (TAIR:AT1G09440.1); similar to unnamed protein product [Vitis vinifera] (GB:CAO17357.1); contains InterPro domain Protein kinase, core; (InterPro:IPR000719); contains InterPro domain Protein kinase-like (InterPro:IPR011009); contains InterPro domain Serine/threonine protein kinase, active site; (InterPr…	protein amino acid phosphorylation, cultured cell	A	15375	-2.65252	-1.80603	-2.52815	-2.3289	0.263889	0.0125973	-1.198	-1.07383	-1.15101	-1.14095	0.0361962	0.00100495	-2.2962	-1.25794	-1.81637	-1.79017	0.300005	0.0269543	-0.709686	-0.285489	-0.635815	-0.543664	0.130837	0.0533258
AT1G62800.1	ASP4; ASPARTATE AMINOTRANSFERASE 4; F23N19.17; F23N19_17	Encodes aspartate aminotransferase (Asp4).	catalytic activity, transaminase activity, transferase activity, transferring nitrogenous groups, amino acid metabolic process, asparagine catabolic process, biosynthetic process, pyridoxal phosphate binding, aspartate transamidation, glutamate catabolic process to oxaloacetate	H,L,M	15325	-1.85097	-1.67505	-2.92873	-2.15158	0.391876	0.0316083	-0.120701	-0.264582	-0.0439053	-0.143063	0.0646778	0.157483	-2.1437	-2.03582	-2.12326	-2.10092	0.0330834	0.000247878	-0.112812	-0.236144	-0.354383	-0.234446	0.0697406	0.0782434
AT1G74460.1	F1M20.14; F1M20_14	GDSL-motif lipase/hydrolase family protein; similar to GDSL-motif lipase/hydrolase family protein [Arabidopsis thaliana] (TAIR:AT5G37690.1); similar to unnamed protein product [Vitis vinifera] (GB:CAO64541.1); contains InterPro domain Lipase, GDSL; (InterPro:IPR001087)	lipid metabolic process, endomembrane system	C	15419	-2.63903	-1.74419	-4.08391	-2.82238	0.681613	0.0536714	1.47782	0.918751	0.852468	1.08301	0.198327	0.0319372	-1.98957	-2.05873	-2.00146	-2.01658	0.0213486	0.000112055	1.09872	0.757597	1.29899	1.05177	0.158039	0.0218412
AT1G74500.1	F1M20.18; F1M20_18	bHLH family protein; similar to bHLH family protein [Arabidopsis thaliana] (TAIR:AT3G47710.1); similar to unnamed protein product [Vitis vinifera] (GB:CAO62531.1); contains InterPro domain Basic helix-loop-helix dimerisation region bHLH; (InterPro:IPR001092); contains InterPro domain Helix-loop-helix DNA-binding; (InterPro:IPR011598)	nucleus, regulation of transcription	D,I	15403	-1.94779	-2.52276	-2.98187	-2.48414	0.299137	0.0141927	-1.02529	-0.201404	-0.376501	-0.534398	0.250596	0.166607	-1.98935	-2.96249	-2.27896	-2.41027	0.288491	0.0140256	-0.535328	-0.514116	-0.248462	-0.432635	0.0922902	0.0426179
AT1G80240.1	F18B13.30; F18B13_30	similar to unknown protein [Arabidopsis thaliana] (TAIR:AT5G25460.1); similar to unknown [Ricinus communis] (GB:CAB02653.1); contains InterPro domain Galactose-binding like; (InterPro:IPR008979); contains InterPro domain Protein of unknown function DUF642; (InterPro:IPR006946)		O	15460	-2.72124	-2.22637	-3.81556	-2.92106	0.469513	0.0248754	-0.189098	0.791972	0.805892	0.469589	0.329368	0.290032	-0.35126	-1.69941	-1.70794	-1.25287	0.450811	0.108756	0.0440839	0.15915	-0.319079	-0.0386147	0.144112	0.813843
AT2G04160.1	AIR3; T16B23.1	isolated from differential screening of a cDNA library from auxin-treated root culture. encodes a protein similar to subtilisin-like serine protease which is believed to be active outside the plant cell.	endomembrane system	C	15383	-2.05843	-2.56812	-2.40326	-2.34327	0.150161	0.00408134	-2.72565	-1.23056	-1.16107	-1.70576	0.510338	0.0790445	-1.59181	-2.18778	-1.55672	-1.77877	0.204754	0.0129926	-0.881757	-0.340145	-0.683336	-0.63508	0.158201	0.0568159
AT2G22190.1	T26C19.15; T26C19_15	trehalose-phosphatase; similar to trehalose-6-phosphate phosphatase, putative [Arabidopsis thaliana] (TAIR:AT4G39770.1); similar to unknown [Populus trichocarpa] (GB:ABK94249.1); contains InterPro domain HAD-superfamily hydrolase, subfamily IIB; (InterPro:IPR006379); contains InterPro domain Trehalose-phosphatase; (InterPro:IPR003337)		C	15404	-2.87461	-1.56169	-3.57347	-2.66992	0.5897	0.0454803	-1.29805	-0.453536	-0.323439	-0.691676	0.305506	0.151865	-2.8753	-2.11322	-2.60316	-2.53056	0.222968	0.00767413	-1.41504	-0.671897	-1.99679	-1.36124	0.383409	0.0709888
AT2G27740.1	F15K20.16; F15K20_16	similar to unknown protein [Arabidopsis thaliana] (TAIR:AT2G36410.2); similar to hypothetical protein [Ipomoea trifida] (GB:AAS79606.1); contains InterPro domain Protein of unknown function DUF662; (InterPro:IPR007033)		O	15398	-2.76803	-1.55437	-3.61786	-2.64675	0.598757	0.0475559	-1.19145	-1.05063	-1.0902	-1.11076	0.0419316	0.00142204	-3.97441	-2.07008	-4.56984	-3.53811	0.753872	0.0425247	-0.0597214	-0.0500445	-0.365887	-0.158551	0.103706	0.265906
AT2G31790.1	F20M17.17; F20M17_17	UDP-glucoronosyl/UDP-glucosyl transferase family protein; similar to UDP-glucoronosyl/UDP-glucosyl transferase family protein [Arabidopsis thaliana] (TAIR:AT1G05680.1); similar to unnamed protein product [Vitis vinifera] (GB:CAO46327.1); contains InterPro domain UDP-glucuronosyl/UDP-glucosyltransferase; (InterPro:IPR002213)	metabolic process	H	15509	-4.53013	-2.78989	-4.84097	-4.05366	0.638227	0.0239036	0.829236	1.03209	0.989829	0.950385	0.0617908	0.00420054	-1.33603	-3.16614	-3.12414	-2.5421	0.603156	0.0519478	0.79627	0.147686	-0.16447	0.259829	0.282953	0.455413
AT2G37180.1	PIP2;3; PIP2C; PLASMA MEMBRANE INTRINSIC PROTEIN 2;3; PLASMA MEMBRANE INTRINSIC PROTEIN 2C; RD28; RESPONSIVE TO DESICCATION 28; T2N18.6; T2N18_6	a member of the plasma membrane intrinsic protein PIP2. functions as aquaporin and is involved in dessication.	plasma membrane, cultured cell	G	15388	-2.38993	-2.00321	-2.75722	-2.38345	0.21769	0.00823891	-1.09312	-1.06377	-1.10631	-1.08773	0.0125733	0.000133588	-2.14131	-2.11466	-2.49435	-2.25011	0.122366	0.00294439	-1.64535	-0.362299	-1.62022	-1.20929	0.423556	0.103906
AT2G39010.1	PIP2;6; PIP2E; PLASMA MEMBRANE INTRINSIC PROTEIN 2;6; PLASMA MEMBRANE INTRINSIC PROTEIN 2E; t7f6.18; t7f6_18	PIP2;6/PIP2E (plasma membrane intrinsic protein 2;6); water channel; Identical to Probable aquaporin PIP2-6 (PIP2-6) [Arabidopsis Thaliana] (GB:Q9ZV07); similar to PIP2,5/PIP2D (plasma membrane intrinsic protein 2,5), water channel [Arabidopsis thaliana] (TAIR:AT3G54820.1); similar to water channel protein [Brassica rapa] (GB:ABL97985.1); contains InterPro domain Aquaporin; (InterPro:IPR012269); …	membrane, plasma membrane, leaf, cultured cell	G	15341	-1.85464	-1.86992	-2.7252	-2.14992	0.287676	0.0174375	-0.577401	-1.13189	-0.967226	-0.892171	0.164406	0.0323206	-2.03917	-3.06831	-3.36235	-2.82328	0.401136	0.0195958	-1.51256	-0.620697	-1.48073	-1.20466	0.292128	0.0540791
AT2G44230.1	F4I1.4	similar to unknown protein [Arabidopsis thaliana] (TAIR:AT2G44260.1); similar to Protein of unknown function DUF946, plant [Medicago truncatula] (GB:ABE82110.1); contains InterPro domain Protein of unknown function DUF946, plant; (InterPro:IPR009291)	chloroplast, N-terminal protein myristoylation	O	15427	-3.0935	-1.75491	-3.44583	-2.76475	0.515062	0.032998	1.35016	1.15256	1.24765	1.25012	0.0570558	0.00207654	-0.305968	0.940322	1.26481	0.633054	0.478763	0.317037	1.60566	1.41124	1.53366	1.51685	0.0567523	0.00139691
AT2G46650.1	B5 #1; T3A4.3; T3A4_3	member of Cytochromes b5	heme binding, transition metal ion binding	L	15471	-3.27077	-2.97892	-2.48934	-2.91301	0.227972	0.00606892	0.782642	0.729589	0.802948	0.771727	0.021869	0.000802059	-0.321462	-0.127418	0.0414715	-0.135803	0.104854	0.324615	0.665606	0.145034	-0.0985432	0.237366	0.22537	0.402702
AT2G48130.1	F11L15.3	protease inhibitor/seed storage/lipid transfer protein (LTP) family protein; similar to protease inhibitor/seed storage/lipid transfer protein (LTP) family protein [Arabidopsis thaliana] (TAIR:AT3G22600.1); similar to unnamed protein product [Vitis vinifera] (GB:CAO22549.1); contains InterPro domain Plant lipid transfer protein/seed storage/trypsin-alpha amylase inhibitor (InterPro:IPR003612); co…		L	15429	-2.69656	-1.91008	-3.76189	-2.78951	0.536588	0.0350673	0.916006	0.295043	0.347498	0.519516	0.198823	0.120547	-2.122	-1.71498	-1.68177	-1.83958	0.141532	0.00586728	0.910972	0.606772	0.977567	0.83177	0.11413	0.0183119
AT3G03190.1	ARABIDOPSIS GLUTATHIONE-S-TRANSFERASE 6; ATGSTF11; ATGSTF6; GLUTATHIONE S-TRANSFERASE F11; T17B22.12; T17B22_12	Encodes glutathione transferase belonging to the phi class of GSTs. Naming convention according to Wagner et al. (2002).		H	15423	-3.43309	-1.79169	-2.9227	-2.71583	0.48499	0.0304418	0.427744	0.738921	0.788228	0.651631	0.112845	0.0287039	-0.809271	-1.29814	-1.61068	-1.23936	0.233206	0.0336306	0.120066	-0.650523	-1.04348	-0.524645	0.341732	0.264494
AT3G15680.1	MSJ11.28	zinc finger (Ran-binding) family protein; similar to zinc finger (Ran-binding) family protein [Arabidopsis thaliana] (TAIR:AT5G25490.1); similar to zinc finger protein-like protein [Gossypium hirsutum] (GB:AAZ94630.1); contains InterPro domain Zinc finger, RanBP2-type; (InterPro:IPR001876)	intracellular	L	15333	-1.64929	-1.6789	-3.74448	-2.35756	0.693516	0.0767097	0.098383	0.236875	0.420797	0.252018	0.0933803	0.114241	-1.77166	-1.58135	-1.543	-1.632	0.070702	0.00187155	0.473588	-0.011742	0.350807	0.270884	0.14569	0.204072
AT3G20820.1	moe17.11	leucine-rich repeat family protein; similar to leucine-rich repeat family protein [Arabidopsis thaliana] (TAIR:AT5G12940.1); similar to unnamed protein product [Vitis vinifera] (GB:CAO21943.1); contains InterPro domain Leucine-rich repeat, N-terminal (InterPro:IPR013210); contains InterPro domain Leucine-rich repeat; (InterPro:IPR001611)	cell wall, chloroplast, membrane, apoplast, fruit, cotyledon, leaf	B	15323	-1.97537	-1.56629	-2.87854	-2.14007	0.387659	0.0312814	-0.975509	0.389539	0.583312	-0.000885859	0.490511	0.998723	-2.24238	-2.09689	-1.73134	-2.02354	0.152017	0.00559632	-0.493015	-0.359853	-0.910759	-0.587876	0.165955	0.0712759
AT3G28040.1	MMG15.21	leucine-rich repeat transmembrane protein kinase, putative; similar to leucine-rich repeat transmembrane protein kinase, putative [Arabidopsis thaliana] (TAIR:AT5G01890.1); similar to leucine-rich repeat transmembrane protein kinase, putative [Arabidopsis thaliana] (TAIR:AT3G56370.1); similar to hypothetical protein OsI_005136 [Oryza sativa (indica cultivar-group)] (GB:EAY77289.1); similar to put…	endomembrane system, cultured cell	A,E,H	15486	-2.53662	-2.8366	-4.13426	-3.16916	0.490257	0.0231048	-1.62013	-0.785826	-0.772543	-1.0595	0.280341	0.0634241	-2.72822	-0.821623	-0.920991	-1.49028	0.619637	0.137981	-0.707635	-0.452612	-0.547541	-0.569263	0.0744158	0.0166626
AT3G43960.1		unknown molecular functions		O	15425	-1.99862	-2.84586	-3.03922	-2.6279	0.319553	0.0144665	-1.5375	-0.772759	-0.957572	-1.08928	0.230374	0.0419355	-2.23454	-1.67942	-1.51143	-1.80846	0.218487	0.014284	-0.592029	-0.843283	-1.22891	-0.888072	0.185209	0.0408476
AT3G49190.1	F2K15.50	condensation domain-containing protein; similar to unknown protein [Arabidopsis thaliana] (TAIR:AT3G49200.1); similar to unknown protein [Arabidopsis thaliana] (TAIR:AT3G49210.1); similar to unnamed protein product [Vitis vinifera] (GB:CAO48523.1); contains InterPro domain Protein of unknown function UPF0089 (InterPro:IPR004255); contains InterPro domain Protein of unknown function DUF1298 (Inter…		O	15410	-2.56378	-1.95712	-3.14275	-2.55455	0.342291	0.0174845	-2.08877	-1.24418	-1.09079	-1.47458	0.310273	0.0415353	-1.83106	-1.33318	-0.405122	-1.18979	0.417831	0.104374	-0.667741	-0.953998	-1.36418	-0.995306	0.202102	0.038845
AT3G52790.1	F3C22.190	peptidoglycan-binding LysM domain-containing protein; similar to peptidoglycan-binding LysM domain-containing protein [Arabidopsis thaliana] (TAIR:AT5G62150.1); similar to unnamed protein product [Vitis vinifera] (GB:CAO15946.1); contains InterPro domain Peptidoglycan-binding LysM; (InterPro:IPR002482)	endomembrane system	O	15300	-1.92345	-1.69246	-2.33125	-1.98239	0.186742	0.00875733	1.19038	0.885555	1.17401	1.08331	0.0989926	0.00824704	-1.13805	-0.272019	-0.433897	-0.614654	0.265836	0.14692	0.917979	0.614807	0.986789	0.839859	0.114265	0.0180119
AT3G58120.1	ATBZIP61; F9D24.30	Encodes a member of the BZIP family of transcription factors. Forms heterodimers with the related protein AtbZIP34. Binds to G-boxes in vitro and is localized to the nucleus in onion epidermal cells.	regulation of transcription, DNA-dependent	D,I,N	15476	-2.79545	-3.18971	-2.82215	-2.93577	0.127206	0.00187219	-1.79732	-0.971025	-0.637322	-1.13522	0.344781	0.0811688	-2.47952	-1.78834	-1.5376	-1.93515	0.281643	0.020532	-0.694048	-0.0584817	-1.00887	-0.587133	0.279513	0.170481
AT3G58990.1	F17J16.40	aconitase C-terminal domain-containing protein; similar to aconitase C-terminal domain-containing protein [Arabidopsis thaliana] (TAIR:AT2G43090.1); similar to hypothetical protein [Vitis vinifera] (GB:CAN65399.1); contains InterPro domain Aconitase/3-isopropylmalate dehydratase, swivel; (InterPro:IPR015928); contains InterPro domain Aconitase A/isopropylmalate dehydratase small subunit, swivel; …	3-isopropylmalate dehydratase complex, chloroplast	M	15518	-4.20768	-4.15738	-5.40452	-4.58986	0.407586	0.00779363	0.531868	0.845295	0.812949	0.730037	0.0995235	0.0180824	-1.91198	-3.49565	-3.7119	-3.03984	0.567377	0.0331163	-0.195658	-0.643846	-1.30702	-0.715506	0.322816	0.156984
AT4G03415.1		protein phosphatase 2C family protein / PP2C family protein; similar to protein phosphatase 2C family protein / PP2C family protein [Arabidopsis thaliana] (TAIR:AT1G03590.1); similar to hypothetical protein [Vitis vinifera] (GB:CAN68594.1); contains InterPro domain Protein phosphatase 2C-related; (InterPro:IPR001932); contains InterPro domain Protein phosphatase 2C; (InterPro:IPR015655); contains…	plasma membrane	C	15392	-2.371	-1.7055	-3.58788	-2.55479	0.551112	0.0435187	-1.07746	-0.814345	-0.768576	-0.886794	0.0962444	0.0115748	-2.1037	-2.03785	-2.73419	-2.29191	0.221956	0.00924867	-0.720913	-0.687675	-0.908462	-0.77235	0.068729	0.00782582
AT4G11210.1	F8L21.1	disease resistance-responsive family protein / dirigent family protein; similar to disease resistance-responsive family protein / dirigent family protein [Arabidopsis thaliana] (TAIR:AT4G11190.1); similar to disease resistance response protein [Brassica rapa] (GB:ABV89607.1); contains InterPro domain Plant disease resistance response protein (InterPro:IPR004265)	endomembrane system	O	15422	-2.17222	-2.72878	-2.80447	-2.56849	0.199336	0.00596917	-1.46784	-1.00776	-1.12935	-1.20165	0.137647	0.0128686	-2.38148	-1.2345	-1.42729	-1.68109	0.354589	0.0417257	-0.195885	-1.48335	-1.98472	-1.22132	0.532754	0.148917
AT4G11320.1		unknown molecular functions		O	15378	-2.5944	-1.76153	-2.71626	-2.35739	0.300003	0.0158121	-0.120736	0.0769856	0.212626	0.0562919	0.096788	0.619655	-2.59192	-1.7223	-1.93204	-2.08208	0.262008	0.015469	-0.113332	-0.16455	-1.11829	-0.465391	0.326785	0.290422
AT4G13770.1	CYP83A1; CYTOCHROME P450 83A1; F18A5.160; F18A5_160; REDUCED EPIDERMAL FLUORESCENCE 2; REF2	Encodes a cytochrome p450 enzyme that catalyzes the initial conversion of aldoximes to thiohydroximates in the synthesis of glucosinolates not derived from tryptophan. Also has a role in auxin homeostasis.		L,M	15522	-4.72763	-5.09871	-6.58571	-5.47069	0.567711	0.010598	0.831115	0.801117	0.762497	0.798243	0.0198604	0.00061845	-1.82223	-4.29383	-5.00593	-3.70733	0.964704	0.0615289	0.152537	-0.57038	-0.638711	-0.352184	0.253131	0.298688
AT4G24130.1	T19F6.120; T19F6_120	similar to unknown protein [Arabidopsis thaliana] (TAIR:AT5G46230.1); similar to Os01g0652700 [Oryza sativa (japonica cultivar-group)] (GB:NP_001043739.1); similar to Os10g0518000 [Oryza sativa (japonica cultivar-group)] (GB:NP_001065071.1); similar to hypothetical protein [Oryza sativa (japonica cultivar-group)] (GB:BAB86575.1); contains InterPro domain Protein of unknown function DUF538; (Inter…	nucleus	O	15440	-2.67403	-1.83899	-4.46464	-2.99255	0.774512	0.0609265	1.34419	0.74123	1.03424	1.03989	0.174083	0.0268992	-1.04973	-0.672726	-0.647986	-0.790147	0.129987	0.0260122	0.88439	0.815662	0.85648	0.852177	0.0199562	0.000547946
AT4G24140.1	T19F6.130; T19F6_130	hydrolase, alpha/beta fold family protein; similar to BDG1 (BODYGUARD1), hydrolase [Arabidopsis thaliana] (TAIR:AT1G64670.1); similar to unnamed protein product [Vitis vinifera] (GB:CAO62910.1); contains InterPro domain Alpha/beta hydrolase fold-1 (InterPro:IPR000073)	endomembrane system	C	15389	-2.14041	-1.95621	-3.27455	-2.45705	0.412191	0.027008	0.950465	0.948996	1.2345	1.04465	0.094924	0.00815585	-2.95271	-2.05258	-2.19843	-2.40124	0.278933	0.0132265	1.67434	1.16012	1.5207	1.45172	0.152398	0.0108415
AT4G27400.1		unknown molecular functions		O	15364	-2.11179	-2.07141	-2.55327	-2.24549	0.154332	0.00469059	-2.48896	-1.04532	-1.06436	-1.53288	0.47807	0.0850432	-2.19159	-1.22068	-1.76832	-1.72686	0.281043	0.0254788	-0.76003	-0.588193	-0.60285	-0.650358	0.0549993	0.00707588
AT4G36850.1		unknown molecular functions		O	15455	-1.98154	-3.49437	-3.24638	-2.90743	0.468449	0.024991	-3.54047	0.705609	-0.26325	-1.0327	1.2847	0.505842	-5.05005	-1.9198	-1.24017	-2.73667	1.17321	0.144883	0.226001	0.620321	-0.0529956	0.264442	0.195318	0.308462
AT4G37240.1	AP22.53; AP22_53	similar to unknown protein [Arabidopsis thaliana] (TAIR:AT2G23690.1); similar to TMV response-related gene product [Nicotiana tabacum] (GB:BAB41200.1); similar to Os03g0740200 [Oryza sativa (japonica cultivar-group)] (GB:NP_001051217.1); similar to Os09g0493000 [Oryza sativa (japonica cultivar-group)] (GB:NP_001063543.1)	N-terminal protein myristoylation	O	15401	-1.83558	-2.40951	-3.39557	-2.54689	0.455541	0.0305339	-0.625417	1.16941	1.09407	0.546024	0.586124	0.449897	-2.60853	-2.04475	-1.87703	-2.17677	0.221241	0.0101728	-0.753334	-1.06012	-1.15538	-0.989611	0.121297	0.0146931
AT5G01600.1	ATFER1; F7A7.120; F7A7_120	Encodes a ferretin protein that is targeted to the chloroplast. Member of a Ferritin gene family. Gene expression is induced in response to iron overload and by nitric oxide. Expression of the gene is downregulated in the presence of paraquat, an inducer of photoxidative stress.	chloroplast, chloroplast stroma, membrane, thylakoid, chloroplast thylakoid membrane, male gametophyte, fruit, cotyledon, leaf	L	15368	-2.04358	-2.19859	-2.52689	-2.25635	0.142478	0.00396361	-0.605815	-1.44025	-1.25596	-1.10068	0.253085	0.0490159	1.49688	0.329881	-0.0826415	0.581374	0.47299	0.344006	0.0847479	0.360264	-1.24183	-0.265607	0.49455	0.644975
AT5G04970.1	MUG13.17; MUG13_17	pectinesterase, putative; similar to pectinesterase, putative [Arabidopsis thaliana] (TAIR:AT3G10720.2); similar to unnamed protein product [Vitis vinifera] (GB:CAO40042.1); contains InterPro domain Pectin lyase fold (InterPro:IPR012334); contains InterPro domain Pectinesterase, catalytic; (InterPro:IPR000070); contains InterPro domain Pectin lyase fold/virulence factor (InterPro:IPR011050); cont…		C	15393	-2.36792	-2.21423	-2.54796	-2.3767	0.0964413	0.0016425	-1.94243	0.0442556	0.116363	-0.593936	0.674566	0.471475	-2.93882	-2.01573	-1.92817	-2.29424	0.323281	0.0192831	-0.679466	-0.440998	-0.725467	-0.61531	0.0881622	0.0199181
AT5G13930.1	ATCHS; CHALCONE SYNTHASE; CHS; MAC12.28; MAC12_28; TRANSPARENT TESTA 4; TT4	Encodes chalcone synthase (CHS), a key enzyme involved in the biosynthesis of flavonoids. Required for the accumulation of purple anthocyanins in leaves and stems. Also involved in the regulation of auxin transport and the modulation of root gravitropism.	fruit	H	15339	-1.89522	-1.58308	-3.33014	-2.26948	0.53793	0.0518514	2.10922	-0.553111	-0.346015	0.403364	0.85502	0.683558	-3.68379	-1.99863	-2.71569	-2.79937	0.488258	0.0291	0.510057	-0.179576	0.388421	0.239634	0.212526	0.376592
AT5G14020.1		unknown molecular functions		O	15438	-2.53568	-2.2936	-3.20138	-2.67689	0.271397	0.0101231	-2.27782	-1.11573	-1.0846	-1.49272	0.392656	0.0627515	-2.41951	-1.74123	-1.94663	-2.03579	0.200815	0.00959058	-1.40728	-0.648937	-1.13724	-1.06449	0.221918	0.0408187
AT5G14690.1	T9L3.3	similar to unknown protein [Arabidopsis thaliana] (TAIR:AT3G01516.1); similar to hypothetical protein [Oryza sativa (japonica cultivar-group)] (GB:BAD68585.1)		O	15358	-1.79946	-2.08349	-2.91499	-2.26598	0.334702	0.0211285	-1.2046	-1.00693	-1.19724	-1.13626	0.0646986	0.0032265	-2.01342	-1.88622	-1.45648	-1.78537	0.168496	0.0087895	-0.633344	-0.615857	-0.435495	-0.561565	0.063237	0.0124445
AT5G20950.1	F22D1.120; F22D1_120	glycosyl hydrolase family 3 protein; similar to glycosyl hydrolase family 3 protein [Arabidopsis thaliana] (TAIR:AT3G62710.1); similar to glycosyl hydrolase family 3 protein [Arabidopsis thaliana] (TAIR:AT5G20940.1); similar to glycosyl hydrolase family 3 protein [Arabidopsis thaliana] (TAIR:AT5G04885.1); similar to beta-D-glucan exohydrolase [Nicotiana tabacum] (GB:BAA33065.1); similar to unname…	cell wall, plant-type cell wall, membrane, leaf, stem	C	15371	-1.88612	-2.00408	-3.22031	-2.37017	0.42643	0.0308781	-1.20077	-0.879184	-0.925995	-1.00198	0.10031	0.00987399	-1.96886	-2.67047	-2.86719	-2.50218	0.272637	0.0116649	-1.03682	-0.68832	-1.10121	-0.942119	0.128254	0.0180325
AT5G23010.1	2-ISOPROPYLMALATE SYNTHASE 3; IMS3; MAM1; METHYLTHIOALKYLMALATE SYNTHASE 1; T20O7.3; T20O7_3	Encodes a methylthioalkylmalate synthase, catalyzes the condensation reactions of the first two rounds of methionine chain elongation in the biosynthesis of methionine-derived glucosinolates.	chloroplast	H	15523	-6.60099	-5.93269	-6.09677	-6.21015	0.201079	0.00104675	0.428802	0.666936	0.830805	0.642181	0.116706	0.0314763	-1.3936	-3.62916	-6.05993	-3.69423	1.34745	0.11127	0.074032	-0.406767	-0.760542	-0.364426	0.241849	0.27084
AT5G23020.1	2-ISOPROPYLMALATE SYNTHASE 2; IMS2; MAM-L; MAM3; METHYLTHIOALKYMALATE SYNTHASE-LIKE; MYJ24.1; MYJ24_1	methylthioalkymalate synthase-like. Also known as 2-isopropylmalate synthase (IMS2). encodes a methylthioalkylmalate synthase involved in the biosynthesis of aliphatic glucosinolates which accepts all the omega-methylthio-2-oxoalkanoic acids needed to form the known C3 to C8 glucosinolates in Arabidopsis.		H	15514	-4.61039	-3.58882	-5.29978	-4.49966	0.497003	0.0119812	0.998095	1.17291	1.20341	1.12481	0.0639645	0.00321826	-1.63302	-4.9269	-4.87534	-3.81175	1.08947	0.0728747	0.528285	-0.126444	-0.416896	-0.00501826	0.279523	0.987306
AT5G25460.1	F18G18.200; F18G18_200	similar to unknown protein [Arabidopsis thaliana] (TAIR:AT5G11420.1); similar to unknown [Ricinus communis] (GB:CAB02653.1); contains InterPro domain Galactose-binding like; (InterPro:IPR008979); contains InterPro domain Protein of unknown function DUF642; (InterPro:IPR006946)	plant-type cell wall, stem	O	15516	-4.17354	-3.7726	-5.95677	-4.6343	0.671288	0.020344	0.540455	3.53859	3.63384	2.57096	1.01562	0.126998	-1.78884	-3.24313	-3.0507	-2.69423	0.456086	0.0274809	0.22418	-0.0560187	-0.491895	-0.107911	0.208335	0.656082
AT5G25830.1	F18A17.80; F18A17_80	zinc finger (GATA type) family protein; Identical to Putative GATA transcription factor 13 [Arabidopsis Thaliana] (GB:P69781); similar to zinc finger (GATA type) family protein [Arabidopsis thaliana] (TAIR:AT4G32890.1); similar to hypothetical protein [Vitis vinifera] (GB:CAN61228.1); contains InterPro domain Zinc finger, NHR/GATA-type; (InterPro:IPR013088); contains InterPro domain GATA transcri…	nucleus, regulation of transcription, DNA-dependent	I	15281	-1.65896	-1.6267	-2.7255	-2.00372	0.361008	0.0309613	-0.744774	-0.603263	-0.589848	-0.645962	0.0495576	0.00583435	-2.01844	-1.55889	-0.845743	-1.47436	0.341157	0.0495935	-0.50054	-0.291564	-0.199436	-0.330513	0.0890762	0.0655715
AT5G45200.1	K18C1.8; K18C1_8	disease resistance protein (TIR-NBS-LRR class), putative; similar to disease resistance protein (TIR-NBS-LRR class), putative [Arabidopsis thaliana] (TAIR:AT4G36150.1); similar to disease resistance protein (TIR-NBS-LRR class), putative [Arabidopsis thaliana] (TAIR:AT2G17060.1); similar to RPS4 (RESISTANT TO P. SYRINGAE 4) [Arabidopsis thaliana] (TAIR:AT5G45250.1); similar to unnamed protein prod…	ATP binding, protein binding, transmembrane receptor activity, intrinsic to membrane	B,E,J	15344	-2.37489	-1.75252	-2.30513	-2.14418	0.196861	0.00832432	-1.37312	-0.77308	-0.423252	-0.856485	0.277357	0.0908094	-1.29615	-1.19691	-0.925287	-1.13945	0.110846	0.00933129	-0.141525	0.25008	-0.47247	-0.121305	0.208827	0.620053
AT5G48110.1	MDN11.20; MDN11_20	terpene synthase/cyclase family protein; similar to terpene synthase/cyclase family protein [Arabidopsis thaliana] (TAIR:AT1G70080.1); similar to unnamed protein product [Vitis vinifera] (GB:CAO16206.1); contains InterPro domain Terpenoid cylases/protein prenyltransferase alpha-alpha toroid (InterPro:IPR008930); contains InterPro domain Terpene synthase, metal-binding; (InterPro:IPR005630); conta…	chloroplast, lyase activity, magnesium ion binding, metabolic process	L,M	15424	-2.37559	-2.43387	-2.90784	-2.57243	0.168545	0.00426539	-1.52685	-0.768199	-0.620602	-0.971885	0.280736	0.0742635	-0.354977	-0.508168	-0.391667	-0.418271	0.0461798	0.0119712	-0.150513	0.0136105	-0.455485	-0.197462	0.137436	0.287324
AT5G50140.1	MPF21.16; MPF21_16	ankyrin repeat family protein; similar to ankyrin repeat family protein [Arabidopsis thaliana] (TAIR:AT1G10340.2); similar to unnamed protein product [Vitis vinifera] (GB:CAO44036.1); contains InterPro domain Ankyrin (InterPro:IPR002110)		B	15412	-2.65346	-2.24424	-2.59507	-2.49759	0.127793	0.00260777	-0.946987	-1.73396	-1.71231	-1.46442	0.258792	0.0298391	-1.99798	-2.83262	-2.5105	-2.44703	0.243021	0.0097194	-0.0138355	0.0805244	-0.262729	-0.0653468	0.102381	0.588632
AT5G63800.1	BETA-GALACTOSIDASE 6; BGAL6; MBK5.28; MBK5_28; MUCILAGE-MODIFIED 2; MUM2	Involved in mucilage formation. Mutants form columella and outer cell wall architecture of the mucilage cells resembles wild-type. However, mum2 seeds completely lack seed coat mucilage. This mutation appears to represent a later step in the development of this cell-type. Encodes a beta-galactosidase involved in seed coat mucilage biosynthesis. Member of Glycoside Hydrolase Family 35	cell wall, apoplast	C	15370	-2.27784	-2.12921	-2.36897	-2.25867	0.0698722	0.000955608	-1.82239	-0.81801	-0.942227	-1.19421	0.316131	0.0634772	-2.2399	-1.25075	-1.10848	-1.53304	0.355808	0.0498716	-0.420576	0.0543189	-0.492972	-0.28641	0.171641	0.237127
AT5G66580.1	K1F13.26; K1F13_26	similar to unknown protein [Arabidopsis thaliana] (TAIR:AT3G50800.1); similar to TMV response-related gene product [Nicotiana tabacum] (GB:BAB41200.1)	N-terminal protein myristoylation	O	15340	-1.68273	-2.02487	-2.79369	-2.1671	0.328498	0.022215	-1.50581	-1.06018	-0.983779	-1.18326	0.162777	0.018404	-1.78905	-2.40318	-1.4948	-1.89568	0.267591	0.0193494	-0.132615	-0.57414	-0.573162	-0.426639	0.147012	0.101057
a The Arabidopsis genome initiative gene code. b alternative names for genes. c A brief description of the gene. d Characteristics of data in TAIR. e Gene ontology at TAIR in aspect of molecular function group, A: kinase activity, B:protein binding, C:hydrase activity, D:DNA or RNA binding, E: nucleotide binding, F: nucleic acid binding, G:transporter activity, H:transferase activity, I:transcrip…

## Sheet: Cu(34)
List of genes uniquely downregulated by Cu by comparative microarray (see Additional file 9)
			Annotation			log2[Fold change (treatment/control)] g
Gene Model a	Other Name b	Description c	Keyword d	Molecular function category group e	Fold change rank in Cu f	1.6 µM Cu						25 µM Al						15 µM Cd						50 mM Na
						1	2	3	mean (N=3)	StdErr Norm	t-test P-value	1	2	3	mean (N=3)	StdErr Norm	t-test P-value	1	2	3	mean (N=3)	StdErr Norm	t-test P-value	1	2	3	mean (N=3)	StdErr Norm	t-test P-value
AT1G04240.1	F19P19.32; F19P19_32; IAA3; INDOLE-3-ACETIC ACID 3; SHORT HYPOCOTYL 2; SHY2	SHY2/IAA3 regulates multiple auxin responses in roots. It is induced rapidly by IAA, and has been shown to be phosphorylated by oat phytochrome A in vitro.	nucleus	I	15454	-2.32836	-2.95122	-3.57762	-2.9524	0.360632	0.0145945	-0.913535	-1.26789	-1.20035	-1.12726	0.108626	0.00915843	-1.29851	-1.48023	-5.77302	-2.85058	1.46216	0.190542	-0.315215	-0.417436	-0.444728	-0.39246	0.0394175	0.00993749
AT1G04680.1	T1G11.7; T1G11_7	pectate lyase family protein; Identical to Probable pectate lyase 1 precursor [Arabidopsis Thaliana] (GB:Q940Q1;GB:O23017;GB:O23666); similar to pectate lyase family protein [Arabidopsis thaliana] (TAIR:AT4G13710.1); similar to unknown [Populus trichocarpa] (GB:ABK96205.1); similar to pectate lyase [Prunus persica] (GB:BAF43573.1); contains InterPro domain Pectin lyase fold (InterPro:IPR012334); …	membrane, leaf	M	15351	-2.30365	-2.51486	-2.24867	-2.35573	0.0811327	0.00118405	-0.543186	-0.436518	-0.182799	-0.387501	0.106883	0.0683696	-1.94411	-1.53307	-3.00873	-2.16197	0.439691	0.0389604	-0.202353	-0.328359	-0.53409	-0.354934	0.0966816	0.0668442
AT1G33800.1	F14M2.8; F14M2_8	similar to unknown protein [Arabidopsis thaliana] (TAIR:AT4G09990.1); similar to Os12g0204500 [Oryza sativa (japonica cultivar-group)] (GB:NP_001066378.1); similar to hypothetical protein MA4_111B14.64 [Musa acuminata] (GB:ABF72010.1); similar to Os11g0242600 [Oryza sativa (japonica cultivar-group)] (GB:NP_001067591.1); contains InterPro domain Protein of unknown function DUF579, plant; (InterPro…	endomembrane system	O	15297	-2.17564	-2.21651	-2.26871	-2.22029	0.0269341	0.000147126	-1.13001	-0.759912	-0.586438	-0.825452	0.1603	0.0357048	-1.67998	-1.52154	-2.46795	-1.88982	0.292659	0.0231522	-1.08096	-0.589567	-0.7817	-0.81741	0.142973	0.0292575
AT1G41830.1	F5A13.5; F5A13_5; SKS6; SKU5 SIMILAR 6	SKS6 (SKU5 Similar 6); pectinesterase; similar to SKS8 (SKU5 Similar 8), copper ion binding / oxidoreductase [Arabidopsis thaliana] (TAIR:AT1G21850.1); similar to SKS5 (SKU5 Similar 5), copper ion binding / oxidoreductase [Arabidopsis thaliana] (TAIR:AT1G76160.1); similar to SKS7 (SKU5 Similar 7), copper ion binding / oxidoreductase [Arabidopsis thaliana] (TAIR:AT1G21860.1); similar to unnamed pr…	cell wall, plant-type cell wall, membrane, apoplast, leaf, stem	C	15440	-2.8229	-2.74057	-2.71858	-2.76069	0.0317496	0.000132238	-0.844192	-0.692003	-0.727192	-0.754462	0.0460006	0.0036969	-1.32923	-0.944114	-2.56282	-1.61205	0.488208	0.0807623	0.29647	0.00698978	0.136586	0.146682	0.083718	0.221855
AT1G45130.1	BETA-GALACTOSIDASE 5; BGAL5; F27F5.20; F27F5_20	BGAL5 (beta-galactosidase 5); beta-galactosidase; Identical to Beta-galactosidase 5 precursor (BGAL5) [Arabidopsis Thaliana] (GB:Q9MAJ7;GB:Q93Z63;GB:Q9SCV7); similar to BGAL1 (BETA GALACTOSIDASE 1), beta-galactosidase [Arabidopsis thaliana] (TAIR:AT3G13750.1); similar to BGAL3 (beta-galactosidase 3), beta-galactosidase [Arabidopsis thaliana] (TAIR:AT4G36360.2); similar to BGAL3 (beta-galactosidas…	beta-galactosidase complex, carbohydrate metabolic process, lactose catabolic process, endomembrane system, lactose catabolic process via UDP-galactose, lactose catabolic process, using glucoside 3-dehydrogenase	C	15458	-2.60732	-3.11402	-3.05846	-2.9266	0.160443	0.002992	-0.296739	-0.477536	-0.680633	-0.484969	0.110883	0.048504	-1.34875	-1.01046	-2.96467	-1.77463	0.602982	0.0986598	0.194716	0.0205857	0.0990563	0.104786	0.0503486	0.172887
AT1G48750.1	F11I4.8; F11I4_8	protease inhibitor/seed storage/lipid transfer protein (LTP) family protein; similar to protease inhibitor/seed storage/lipid transfer protein (LTP) family protein [Arabidopsis thaliana] (TAIR:AT3G18280.1); similar to TED4 [Zinnia elegans] (GB:BAA06462.1); contains InterPro domain Plant lipid transfer protein/seed storage/trypsin-alpha amylase inhibitor (InterPro:IPR003612); contains InterPro dom…	endomembrane system	L	15502	-3.15958	-3.79532	-3.469	-3.47463	0.183546	0.0027788	-0.163608	0.257386	0.0126945	0.035491	0.122064	0.798616	-2.03309	-1.30337	-3.62929	-2.32192	0.686791	0.0774607	-0.773709	-0.633654	-0.979338	-0.795567	0.100387	0.0155517
AT2G01660.1	T8O11.17; T8O11_17	33 kDa secretory protein-related; Identical to Cysteine-rich repeat secretory protein 12 precursor (CRRSP12) [Arabidopsis Thaliana] (GB:Q9ZU94;GB:Q0WTE1;GB:Q8LDG0;GB:Q8W466); similar to receptor-like protein kinase-related [Arabidopsis thaliana] (TAIR:AT5G37660.1); similar to receptor-like protein kinase-related [Arabidopsis thaliana] (TAIR:AT5G37660.2); similar to unknown [Populus trichocarpa] (…	endomembrane system	O	15326	-2.18474	-2.24702	-2.46473	-2.29883	0.0848733	0.00136032	-0.539903	-0.161813	-0.40311	-0.368275	0.110526	0.079481	-0.873964	-0.588922	-2.63919	-1.36736	0.641217	0.166615	-0.192877	-0.820233	-0.148292	-0.387134	0.216932	0.216256
AT2G01900.1	T23K3.9; T23K3_9	endonuclease/exonuclease/phosphatase family protein; similar to endonuclease/exonuclease/phosphatase family protein [Arabidopsis thaliana] (TAIR:AT2G37440.1); similar to unnamed protein product [Vitis vinifera] (GB:CAO42415.1); contains InterPro domain Inositol polyphosphate related phosphatase; (InterPro:IPR000300); contains InterPro domain Endonuclease/exonuclease/phosphatase (InterPro:IPR00513…		C	15468	-2.82181	-3.21517	-2.94588	-2.99429	0.116102	0.00150009	-0.719251	-1.59581	-1.83046	-1.38184	0.33815	0.0549898	-1.62831	-1.82294	-3.12456	-2.19194	0.469686	0.0429772	-0.932354	-0.947309	-0.448476	-0.776046	0.163842	0.0417987
AT2G04780.1	F28I8.18; F28I8_18; FASCICLIN-LIKE ARABINOOGALACTAN 7; FLA7	fasciclin-like arabinogalactan-protein 7 (Fla7)	membrane, plasma membrane, anchored to plasma membrane, leaf, callus, cultured cell	O	15357	-2.72847	-2.29361	-2.1481	-2.39006	0.17434	0.00527873	-0.920881	-0.160128	-0.21235	-0.43112	0.245344	0.220962	-1.5348	-1.7674	-3.36961	-2.22394	0.576759	0.0611533	-0.527727	-0.477957	-0.51991	-0.508531	0.0154528	0.0009221
AT2G06850.1	ENDOXYLOGLUCAN TRANSFERASE; EXGT-A1; EXT; T9F8.4; T9F8_4	endoxyloglucan transferase (EXGT-A1) gene	cell wall, plant-type cell wall, chloroplast, membrane, leaf, stem, seedling growth	C,H	15483	-3.28791	-2.92649	-3.26523	-3.15988	0.116875	0.00136524	-0.987179	0.944606	0.958	0.305142	0.646172	0.683274	-1.51969	-0.934281	-2.5845	-1.67949	0.48303	0.0736901	-0.343551	-0.435373	-1.43606	-0.738327	0.349871	0.169289
AT2G23610.1	ATMES3; F26B6.26; F26B6_26; METHYL ESTERASE 3	esterase, putative; similar to hydrolase, alpha/beta fold family protein [Arabidopsis thaliana] (TAIR:AT2G23580.1); similar to unnamed protein product [Vitis vinifera] (GB:CAO42790.1); contains InterPro domain Alpha/beta hydrolase fold-1 (InterPro:IPR000073); contains InterPro domain Lipase, active site; (InterPro:IPR008262)		C	15429	-2.38917	-3.40192	-2.4858	-2.75896	0.322688	0.0134052	-0.0578286	-0.227664	-0.331652	-0.205715	0.0798042	0.123275	-0.997496	-0.077058	-2.39448	-1.15634	0.67368	0.228215	0.899755	0.338016	0.498319	0.578697	0.167066	0.0741884
AT2G27920.1		unknown molecular functions		O	15289	-2.45221	-2.36105	-1.83814	-2.21713	0.191317	0.00736387	-0.369859	-0.678489	-0.46333	-0.503893	0.091373	0.0313443	-1.03683	-1.54921	-3.96119	-2.18241	0.901606	0.136564	0.29916	-0.0308699	0.220949	0.16308	0.0995684	0.243107
AT2G39900.1	T28M21.6; T28M21_6	LIM domain-containing protein; similar to LIM domain-containing protein [Arabidopsis thaliana] (TAIR:AT3G55770.3); similar to LIM domain-containing protein [Arabidopsis thaliana] (TAIR:AT3G55770.4); similar to LIM domain-containing protein [Arabidopsis thaliana] (TAIR:AT3G55770.5); similar to hypothetical protein [Vitis vinifera] (GB:CAN81425.1); contains InterPro domain Zinc finger, LIM-type; (I…	protein binding, zinc ion binding	B,L	15298	-2.08001	-2.37976	-2.21586	-2.22521	0.086656	0.0015131	-0.792265	-0.507211	-0.478636	-0.592704	0.100121	0.0273687	-1.33416	-0.969348	-2.85339	-1.71897	0.576906	0.0965922	-0.535097	-0.791833	-0.517389	-0.614773	0.0886775	0.0201788
AT2G40320.1		unknown molecular functions		O	15486	-3.20083	-3.03673	-3.35027	-3.19594	0.0905432	0.000801663	-0.810994	-1.47667	-1.54608	-1.27792	0.23432	0.0320154	-1.31661	-1.23857	-2.37007	-1.64175	0.364857	0.0460075	-0.501444	-0.155366	-0.126429	-0.261079	0.120472	0.162542
AT2G46890.1	F14M4.28	oxidoreductase, acting on the CH-CH group of donors; similar to oxidoreductase, acting on the CH-CH group of donors [Arabidopsis thaliana] (TAIR:AT1G18180.1); similar to unnamed protein product [Vitis vinifera] (GB:CAO24356.1); contains InterPro domain Protein of unknown function DUF1295 (InterPro:IPR010721); contains InterPro domain 3-oxo-5-alpha-steroid 4-dehydrogenase, C-terminal; (InterPro:IP…	cytoplasm, integral to membrane, oxidoreductase activity, acting on the CH-CH group of donors, lipid metabolic process, endomembrane system	M	15345	-2.132	-2.77942	-2.17305	-2.36149	0.209302	0.00776417	-0.608687	-0.858826	-0.849485	-0.772333	0.0818673	0.0110501	-1.91143	-1.16104	-3.17784	-2.08343	0.588518	0.0713569	-0.494559	-0.86726	-0.523949	-0.628589	0.119637	0.0343673
AT3G05910.1	F2O10.13	pectinacetylesterase, putative; similar to pectinacetylesterase, putative [Arabidopsis thaliana] (TAIR:AT5G26670.1); similar to unnamed protein product [Vitis vinifera] (GB:CAO17334.1); contains InterPro domain Pectinacetylesterase (InterPro:IPR004963)	endomembrane system	C	15338	-2.07387	-2.68602	-2.24047	-2.33345	0.182727	0.00607625	-0.574435	-0.173519	-0.123629	-0.290528	0.142682	0.178667	-1.68499	-1.22542	-2.85887	-1.92309	0.486332	0.0584068	-0.307948	-0.363819	-0.261041	-0.310936	0.0297069	0.0090048
AT3G51240.1	F24M12.280; F3'H; F3H; FLAVANONE 3-HYDROXYLASE; TRANSPARENT TESTA 6; TT6	Encodes flavanone 3-hydroxylase that is coordinately expressed with chalcone synthase and chalcone isomerases. Regulates flavonoid biosynthesis.	leaf	M	15505	-3.81345	-4.03483	-3.03803	-3.62877	0.302204	0.00686422	0.928509	-1.45949	-1.34582	-0.625598	0.777746	0.505599	-1.85774	-1.28706	-3.72173	-2.28884	0.735139	0.0895228	-0.00221812	-0.242271	0.347343	0.0342848	0.171183	0.859779
AT3G52900.1	F8J2.70	similar to unknown protein [Arabidopsis thaliana] (TAIR:AT2G36355.1); similar to hypothetical protein [Ipomoea trifida] (GB:AAS79606.1); contains InterPro domain Prefoldin; (InterPro:IPR009053); contains InterPro domain Protein of unknown function DUF662; (InterPro:IPR007033)		O	15356	-2.39541	-2.31727	-2.38231	-2.365	0.0241595	0.000104339	-0.0713731	-0.526489	-0.463611	-0.353824	0.142387	0.130891	-1.32054	-0.803683	-2.32004	-1.48142	0.445063	0.0796269	0.205233	-0.171344	-0.00189831	0.0106635	0.10889	0.930919
AT3G63200.1	F16M2.50; PATATIN-LIKE PROTEIN 9; PLA IIIB; PLP9	PLA IIIB/PLP9 (Patatin-like protein 9); nutrient reservoir; similar to PLA IIB/PLP6 (Patatin-like protein 6), nutrient reservoir [Arabidopsis thaliana] (TAIR:AT2G39220.1); similar to hypothetical protein [Vitis vinifera] (GB:CAN67759.1); contains InterPro domain Acyl transferase/acyl hydrolase/lysophospholipase; (InterPro:IPR016035); contains InterPro domain Patatin; (InterPro:IPR002641)	lipid metabolic process, metabolic process	N	15382	-2.0819	-2.66947	-2.64095	-2.46411	0.191279	0.00597191	-0.141624	-0.364125	-0.239902	-0.24855	0.0643758	0.061009	-0.883124	-0.835003	-2.49828	-1.40547	0.546581	0.123777	-0.0512689	-0.0555786	0.0244693	-0.0274594	0.0259941	0.401557
AT4G03190.1	AFB1; ATGER1; ATGRH1; AUXIN SIGNALING F BOX PROTEIN 1; F4C21.11; F4C21_11; GRH1; GRR1-LIKE PROTEIN 1	Encodes an F box protein belonging to the TIR1 subfamily. This protein forms SCF complexes with ASK1 and CUL1 and interacts with Aux/IAA proteins in an auxin-dependent manner. It also has sequence similarity to the yeast protein GRR1, which is involved in glucose repression.		B,L,M	15402	-2.14674	-2.90465	-2.65954	-2.57031	0.223293	0.00746268	-1.36069	-0.594297	-0.682177	-0.879053	0.242149	0.0682089	-1.46834	-1.67459	-2.8622	-2.00171	0.434345	0.0439993	-0.508468	-0.212393	-0.643384	-0.454749	0.127283	0.0701937
AT4G12730.1	FASCICLIN-LIKE ARABINOGALACTAN 2; FLA2; T20K18.80; T20K18_80	AF333971 Arabidopsis thaliana fasciclin-like arabinogalactan-protein 2 (Fla2) mRNA, complete cds	membrane, plasma membrane, anchored to plasma membrane, leaf, callus, cultured cell	O	15488	-3.11416	-3.46119	-3.07701	-3.21745	0.122339	0.00144267	-0.771143	-1.0072	-1.1088	-0.96238	0.100016	0.0106286	-1.60381	-1.65362	-2.77691	-2.01145	0.383003	0.0343969	-0.70318	-0.846559	-0.964771	-0.83817	0.0756312	0.00804402
AT4G17770.1	ATTPS5; DL4920W; FCAALL.9; TPS5; TREHALOSE -6-PHOSPHATASE SYNTHASE S5	Encodes an enzyme putatively involved in trehalose biosynthesis. The protein has a trehalose synthase (TPS)-like domain that may or may not be active as well as a trehalose phosphatase (TPP)-like domain.		B,C,H	15450	-2.22424	-3.31763	-3.22614	-2.92267	0.350213	0.0140564	0.172463	0.03295	0.166039	0.123817	0.0454715	0.112553	-0.53133	-0.637285	-2.30402	-1.15755	0.574053	0.181284	-0.283371	0.249883	0.0551748	0.00722884	0.155793	0.967208
AT4G17870.1	T6K21.50; T6K21_50	similar to unknown protein [Arabidopsis thaliana] (TAIR:AT5G46790.1); similar to Streptomyces cyclase/dehydrase family protein [Brassica oleracea] (GB:ABD65175.1); contains InterPro domain Streptomyces cyclase/dehydrase; (InterPro:IPR005031)	leaf, cultured cell	O	15341	-2.23452	-2.4798	-2.26493	-2.32641	0.0771924	0.00109916	-0.540118	-1.34041	-1.51025	-1.13026	0.299116	0.0634439	-1.61408	-1.65296	-2.88544	-2.05083	0.417459	0.0390257	-0.314852	-0.593147	-0.106395	-0.338131	0.140994	0.138618
AT4G31910.1	F11C18.110; F11C18_110	transferase family protein; similar to transferase family protein [Arabidopsis thaliana] (TAIR:AT5G41040.1); similar to transferase family protein [Arabidopsis thaliana] (TAIR:AT5G41040.2); similar to unnamed protein product [Vitis vinifera] (GB:CAO44281.1); contains InterPro domain Transferase (InterPro:IPR003480)	nucleus	H	15460	-2.14313	-3.48433	-3.60286	-3.07677	0.468075	0.0223704	0.125357	-0.173116	-0.104093	-0.0506172	0.0902151	0.631225	-1.178	-0.728217	-3.28561	-1.73061	0.788269	0.159318	-0.377958	0.0985024	-0.433742	-0.237732	0.168887	0.294542
AT4G39770.1	T19P19.160; T19P19_160	trehalose-6-phosphate phosphatase, putative; similar to trehalose-phosphatase [Arabidopsis thaliana] (TAIR:AT2G22190.1); similar to unknown [Populus trichocarpa] (GB:ABK94249.1); contains InterPro domain HAD-superfamily hydrolase, subfamily IIB; (InterPro:IPR006379); contains InterPro domain Trehalose-phosphatase; (InterPro:IPR003337)		C	15387	-2.24141	-2.35061	-2.93497	-2.509	0.215305	0.00728358	0.633248	-0.150381	0.000406783	0.161091	0.240058	0.571308	-1.29591	-2.11692	-2.63496	-2.01593	0.389835	0.0354199	-0.211261	-1.46393	-1.66569	-1.11363	0.454926	0.134113
AT5G07030.1		unknown molecular functions		O	15514	-3.44477	-4.00452	-4.09868	-3.84932	0.204097	0.00279947	1.15731	0.192626	0.0954156	0.481785	0.338928	0.29108	-0.999048	-0.660851	-4.04118	-1.90036	1.07485	0.219088	1.58584	0.492441	0.62562	0.9013	0.344422	0.120252
AT5G08640.1	FLAVONOL SYNTHASE; FLS; T2K12.5	Encodes a flavonol synthase that catalyzes formation of flavonols from dihydroflavonols.		M	15474	-4.34033	-2.60372	-2.6849	-3.20965	0.565823	0.0296999	1.70134	-1.10105	-0.895975	-0.0985628	0.901896	0.922954	-1.84231	-1.53986	-4.23294	-2.53837	0.851772	0.0965655	0.340963	0.0867044	0.710288	0.379319	0.181032	0.171129
AT5G09480.1	T5E8.280; T5E8_280	hydroxyproline-rich glycoprotein family protein	endomembrane system	O	15279	-2.2822	-2.24141	-2.00367	-2.17576	0.0868471	0.00158948	0.93786	1.31012	1.34317	1.19705	0.129945	0.0115799	-1.97632	-1.29735	-2.40083	-1.8915	0.32136	0.0276725	1.39401	0.780509	1.36619	1.18024	0.200025	0.0275419
AT5G12250.1	BETA-6 TUBULIN; MXC9.21; MXC9_21; TUB6	Encodes a beta-tubulin. Expression of TUB6 has been shown to decrease in response to cold treatment.	plasma membrane, response to salt stress, root	K	15452	-2.36468	-2.99534	-3.36414	-2.90805	0.291803	0.00991914	-0.553437	-0.507011	-0.311252	-0.457233	0.0742108	0.0253454	-1.25845	-1.24133	-2.65855	-1.71944	0.469579	0.0671572	-0.614692	-0.287328	-0.827831	-0.576617	0.157187	0.0669367
AT5G15530.1	BCCP2; BIOTIN CARBOXYL CARRIER PROTEIN 2; CAC1-B; T20K14.140; T20K14_140	biotin carboxyl carrier protein isoform 2 (BCCP2) mRNA,		L	15396	-2.47737	-2.58875	-2.48652	-2.51755	0.035699	0.000201015	-0.7959	-0.496287	-0.44149	-0.577892	0.110145	0.034461	-1.23287	-1.39951	-2.34963	-1.66067	0.347822	0.0411773	-0.705216	-0.693795	-0.934986	-0.777999	0.0785629	0.0100437
AT5G26670.1		pectinacetylesterase, putative; similar to pectinacetylesterase, putative [Arabidopsis thaliana] (TAIR:AT3G05910.1); similar to unnamed protein product [Vitis vinifera] (GB:CAO17334.1); contains InterPro domain Pectinacetylesterase (InterPro:IPR004963)	endomembrane system	C	15353	-2.13547	-2.52126	-2.44015	-2.36562	0.117436	0.00245533	-0.351099	0.044493	-0.0645713	-0.123726	0.117966	0.404309	-1.57443	-1.234	-2.93913	-1.91585	0.52099	0.0666421	-0.15224	-0.441027	-0.263171	-0.285479	0.0841086	0.0769207
AT5G45940.1	ARABIDOPSIS THALIANA NUDIX HYDROLASE HOMOLOG 11; ATNUDT11; K15I22.14; K15I22_14	ATNUDT11 (Arabidopsis thaliana Nudix hydrolase homolog 11); hydrolase; Identical to Probable coenzyme A diphosphatase NUDT11 (NUDT11) [Arabidopsis Thaliana] (GB:Q8LET2;GB:Q9FJ42); similar to ATNUDT15 (ARABIDOPSIS THALIANA NUDIX HYDROLASE HOMOLOG 15), hydrolase [Arabidopsis thaliana] (TAIR:AT1G28960.5); similar to ATNUDT15 (ARABIDOPSIS THALIANA NUDIX HYDROLASE HOMOLOG 15), hydrolase [Arabidopsis t…	cytosol	C	15299	-2.19884	-2.34505	-2.12741	-2.22377	0.0640533	0.000828639	-0.684122	-0.386691	-0.141695	-0.404169	0.156829	0.123323	-1.96656	-1.45117	-2.4869	-1.96821	0.298991	0.0223075	-0.512245	-0.269397	-0.612422	-0.464688	0.101838	0.0448235
AT5G50740.1	MFB16.14; MFB16_14	metal ion binding; similar to ATFP3 (Arabidopsis thaliana farnesylated protein 3), metal ion binding [Arabidopsis thaliana] (TAIR:AT5G63530.1); similar to ATFP3 (Arabidopsis thaliana farnesylated protein 3) [Arabidopsis thaliana] (TAIR:AT5G63530.2); similar to unnamed protein product [Vitis vinifera] (GB:CAO68320.1); contains InterPro domain Heavy metal transport/detoxification protein; (InterPro…	metal ion transport	L	15388	-2.52054	-2.75362	-2.23003	-2.5014	0.15145	0.00364581	-0.496986	0.308115	0.014841	-0.0580101	0.23525	0.828227	-2.05183	-1.53488	-3.43062	-2.33911	0.56579	0.0538268	-0.776005	-0.683051	-1.34888	-0.93598	0.208188	0.0460813
AT5G50800.1		unknown molecular functions		O	15037	-2.33701	-2.38872	-1.04688	-1.9242	0.438915	0.0482926	1.73071	1.88626	1.85508	1.82402	0.0475134	0.000677846	-1.739	-0.754559	-3.13194	-1.87516	0.689659	0.11283	-0.282519	-1.0851	-0.408149	-0.591921	0.24924	0.140799
a The Arabidopsis genome initiative gene code. b alternative names for genes. c A brief description of the gene. d Characteristics of data in TAIR. e Gene ontology at TAIR in aspect of molecular function group, A: kinase activity, B:protein binding, C:hydrase activity, D:DNA or RNA binding, E: nucleotide binding, F: nucleic acid binding, G:transporter activity, H:transferase activity, I:transcrip…

## Sheet: AlNa(21)
List of genes greatly-downregulated by Al and NaCl rhizotoxicities identified by comparative microarray. (see Additional file 9)
			Annotation				log2[Fold change (treatment/control)] g
Gene Model a	Other Name b	Description c	Keyword d	Molecular function category group e	Fold change rank in Al f	Fold change rank in Na f	25 µM Al						50 mM Na						1.6 µM Cu						15 µM Cd
							1	2	3	mean (N=3)	StdErr Norm	t-test P-value	1	2	3	mean (N=3)	StdErr Norm	t-test P-value	1	2	3	mean (N=3)	StdErr Norm	t-test P-value	1	2	3	mean (N=3)	StdErr Norm	t-test P-value
AT1G01660.1	T1N6.4; T1N6_4	U-box domain-containing protein; similar to protein kinase family protein / U-box domain-containing protein [Arabidopsis thaliana] (TAIR:AT2G45910.1); similar to unnamed protein product [Vitis vinifera] (GB:CAO39621.1); contains InterPro domain Zinc finger, RING/FYVE/PHD-type (InterPro:IPR013083); contains InterPro domain U box; (InterPro:IPR003613)	ubiquitin ligase complex, ubiquitin-protein ligase activity, protein ubiquitination	M	15360	15426	-1.87359	-1.37852	-1.6587	-1.63694	0.143328	0.00757941	-1.17382	-1.17821	-1.71744	-1.35649	0.18048	0.0172455	-0.476572	-0.520724	-1.22873	-0.742008	0.243694	0.0930522	-1.57936	-1.39774	-0.110149	-1.02909	0.46245	0.156015
AT1G11920.1	F12F1.22; F12F1_22	pectate lyase family protein; Identical to Putative pectate lyase 2 precursor [Arabidopsis Thaliana] (GB:O65388); similar to pectate lyase family protein [Arabidopsis thaliana] (TAIR:AT4G22080.1); similar to hypothetical protein [Vitis vinifera] (GB:CAN60346.1); contains InterPro domain Pectin lyase fold (InterPro:IPR012334); contains InterPro domain Pectate lyase/Amb allergen (InterPro:IPR002022…	endomembrane system	M	15333	15436	-1.90637	-1.18663	-1.57667	-1.55656	0.208014	0.0173943	-1.61448	-1.47544	-1.0501	-1.38001	0.169766	0.0147983	-0.801778	-0.12762	-0.0879175	-0.339105	0.23162	0.280756	-1.4977	-1.17627	-0.908	-1.19399	0.170463	0.0197799
AT1G14185.1		glucose-methanol-choline (GMC) oxidoreductase family protein; similar to glucose-methanol-choline (GMC) oxidoreductase family protein [Arabidopsis thaliana] (TAIR:AT1G14190.1); similar to unknown [Picea sitchensis] (GB:ABK25456.1); contains InterPro domain Glucose-methanol-choline oxidoreductase, C-terminal; (InterPro:IPR007867); contains InterPro domain Glucose-methanol-choline oxidoreductase; (…	cellular alcohol metabolic process, endomembrane system	M	15345	15480	-1.58381	-1.55589	-1.5904	-1.5767	0.0105777	4.50044e-05	-1.73677	-1.44813	-2.0164	-1.73377	0.164054	0.00883498	-3.37323	-2.14615	-2.45784	-2.65907	0.368239	0.0186432	-1.24891	-2.30982	-3.09763	-2.21879	0.535617	0.0536295
AT1G18420.1	F15H18.9; F15H18_9	similar to unknown protein [Arabidopsis thaliana] (TAIR:AT3G18440.1); similar to Putative expressed protein [Brassica oleracea] (GB:AAW81734.1); contains InterPro domain Protein of unknown function UPF0005; (InterPro:IPR006214)		O	15415	15415	-2.9113	-1.49588	-1.69324	-2.03347	0.442594	0.0442526	-1.48567	-0.960205	-1.46864	-1.30484	0.172386	0.0170098	-2.22727	-0.961206	-1.17532	-1.4546	0.391249	0.0653366	-2.4921	-1.92608	-2.13283	-2.18367	0.165363	0.00568571
AT1G22335.1		similar to RNA recognition motif (RRM)-containing protein [Arabidopsis thaliana] (TAIR:AT1G78260.1); similar to unnamed protein product [Tetraodon nigroviridis] (GB:CAF97972.1)	molecular function unknown, biological process unknown	O	15483	15460	-2.68059	-2.3229	-2.74224	-2.58191	0.130722	0.00255359	-1.32232	-1.55373	-1.68569	-1.52058	0.106197	0.00484217	-1.88761	-0.63816	-0.845554	-1.12377	0.386582	0.100768	-2.17171	-1.81841	-1.53337	-1.84116	0.184624	0.00990608
AT1G23205.1	F26F24.4; F26F24_4	invertase/pectin methylesterase inhibitor family protein; similar to invertase/pectin methylesterase inhibitor family protein [Arabidopsis thaliana] (TAIR:AT1G70720.1); similar to hypothetical protein [Vitis vinifera] (GB:CAN63370.1); contains InterPro domain Pectinesterase inhibitor; (InterPro:IPR006501)	endomembrane system	N	15465	15475	-1.57367	-3.01099	-2.93954	-2.50807	0.467652	0.0330529	-1.44013	-1.69767	-1.87479	-1.67086	0.12619	0.00565547	-2.32294	-2.94492	-3.61722	-2.96169	0.37372	0.015552	-1.05713	-2.35877	-1.8104	-1.7421	0.3773	0.043844
AT1G56160.1	ARABIDOPSIS THALIANA MYB DOMAIN PROTEIN 72; ATMYB72; F14G9.22; MYB DOMAIN PROTEIN 72; MYB72	Encodes a member of the R2R3 transcription factor gene family that is involved in mediating induced systemic resistance. Genetic analysis of loss of function mutants and overexpressor lines indicates MYB72 is necessary but not sufficient for ISR.Interacts in vivo with EIL3.		D,I	15492	15520	-2.40679	-2.79931	-3.02279	-2.74296	0.180043	0.00428071	-3.05334	-3.38773	-2.48196	-2.97434	0.264441	0.00781204	-3.88801	-2.18361	-2.68362	-2.91841	0.505829	0.0287517	-0.037922	-2.54778	-3.89186	-2.15919	1.12937	0.196047
AT1G62280.1	F19K23.20; F19K23_20; SLAC1 HOMOLOGUE 1; SLAH1	Encodes a protein with ten predicted transmembrane helices. The SLAH1 protein has similarity to the SLAC1 protein involved in ion homeostasis in guard cells. Although it is not expressed in guard cells, it can complement a slac1-2 mutant suggesting that it performs a similar function. SLAH1:GFP localizes to the plasma membrane.		G	15454	15398	-1.61611	-2.5574	-2.77543	-2.31631	0.355713	0.0227805	-1.60015	-0.889535	-1.27913	-1.25627	0.205455	0.0257192	0.602453	-0.730648	-0.962752	-0.363649	0.487676	0.53359	-1.19758	-0.904348	-1.15461	-1.08551	0.0914274	0.00701927
AT1G70460.1	F24J13.3; F24J13_3	protein kinase, putative; similar to protein kinase family protein [Arabidopsis thaliana] (TAIR:AT1G23540.1); similar to unnamed protein product [Vitis vinifera] (GB:CAO66072.1); contains InterPro domain Protein kinase, core; (InterPro:IPR000719); contains InterPro domain Protein kinase-like (InterPro:IPR011009); contains InterPro domain Serine/threonine protein kinase, active site; (InterPro:IPR…	protein amino acid phosphorylation	E	15449	15464	-2.52599	-2.00245	-1.96639	-2.16495	0.180823	0.00690395	-1.84968	-1.03729	-1.92993	-1.60563	0.285113	0.0301144	-0.996514	-1.53405	-0.86011	-1.13022	0.205716	0.0315686	-1.62724	-1.52128	-2.14139	-1.7633	0.191502	0.0115901
AT3G49960.1	F3A4.40	peroxidase, putative; Identical to Peroxidase 35 precursor (PER35) [Arabidopsis Thaliana] (GB:Q96510); similar to peroxidase 73 (PER73) (P73) (PRXR11) [Arabidopsis thaliana] (TAIR:AT5G67400.1); similar to unnamed protein product [Vitis vinifera] (GB:CAO71984.1); contains InterPro domain Plant peroxidase; (InterPro:IPR000823); contains InterPro domain Haem peroxidase; (InterPro:IPR010255); contain…	response to oxidative stress, endomembrane system	M	15338	15462	-2.65245	-1.17518	-1.23073	-1.68612	0.483433	0.0732827	-1.39794	-1.39388	-1.82169	-1.53784	0.141933	0.00841083	0.601729	-0.708709	-0.574422	-0.227134	0.416241	0.640014	-1.62898	-1.60914	-2.61774	-1.95195	0.33294	0.0278822
AT3G53280.1	CYP71B5; CYTOCHROME P450 71B5; T4D2.200	cytochrome P450 monooxygenase		L	15376	15516	-1.30154	-1.65041	-2.42807	-1.79334	0.33296	0.0327855	-2.38638	-4.15019	-1.85198	-2.79619	0.694356	0.0564897	-2.72707	-0.477562	-2.22446	-1.8097	0.681688	0.11742	-0.234282	-1.65724	-1.71588	-1.20247	0.484388	0.131105
AT3G61930.1	F21F14.100	unknown protein	N-terminal protein myristoylation	O	15493	15521	-1.93602	-3.23253	-3.57136	-2.9133	0.498334	0.0280351	-3.21344	-3.07388	-3.01469	-3.10067	0.0589174	0.000360861	-1.41841	-1.38409	-1.66065	-1.48772	0.0870322	0.00340483	-0.918449	-2.18175	-3.99583	-2.36534	0.893092	0.11788
AT3G62680.1	ARABIDOPSIS THALIANA PROLINE-RICH PROTEIN 3; ATPRP3; F26K9.110; PROLINE-RICH PROTEIN 3; PRP3	Proline-rich protein	structural constituent of cell wall	K	15397	15427	-1.43859	-1.93805	-2.1348	-1.83715	0.207213	0.012484	-1.14455	-1.50951	-1.37587	-1.34331	0.106605	0.00623911	-1.53169	-0.389651	-0.380652	-0.76733	0.382187	0.182455	-1.3701	-1.6875	-1.68743	-1.58168	0.105788	0.00444358
AT4G00680.1	ACTIN DEPOLYMERIZING FACTOR 8; ADF8; F6N23.12; F6N23_12	actin-depolymerizing factor, putative; Identical to Actin-depolymerizing factor 8 (ADF8) [Arabidopsis Thaliana] (GB:Q570Y6;GB:O65277;GB:Q8LCH3); similar to actin-depolymerizing factor, putative [Arabidopsis thaliana] (TAIR:AT1G01750.1); similar to hypothetical protein [Vitis vinifera] (GB:CAN73839.1); contains InterPro domain Actin-binding, cofilin/tropomyosin type; (InterPro:IPR002108)	actin binding	B	15304	15341	-1.5809	-1.28467	-1.44742	-1.43766	0.0856518	0.00353064	-1.14704	-0.916164	-1.17382	-1.07901	0.081787	0.00569637	-1.6369	-0.525167	-0.375642	-0.845904	0.397849	0.167363	-1.43365	-2.10364	-1.18403	-1.57377	0.274557	0.0291129
AT5G19790.1	RAP2.11; RELATED TO AP2 11; T29J13.210; T29J13_210	encodes a member of the ERF (ethylene response factor) subfamily B-6 of ERF/AP2 transcription factor family (RAP2.11). The protein contains one AP2 domain. There are 12 members in this subfamily including RAP2.11.	regulation of transcription, DNA-dependent	D,I	15427	15448	-2.55308	-1.93637	-1.5622	-2.01722	0.288886	0.019899	-1.5007	-0.913334	-2.3002	-1.57141	0.401911	0.0596248	-2.01001	0.0407922	-1.41271	-1.12731	0.608971	0.205355	-2.25348	-2.49044	-1.6394	-2.12777	0.253586	0.0139081
AT5G23990.1	ATFRO5; FERRIC REDUCTION OXIDASE 5; FRO5; MZF18.13; MZF18_13	Encodes a ferric chelate reductase that is expressed at low levels in roots,shoots and flowers, but not cotyledons.		M	15522	15453	-3.62021	-4.10067	-4.85476	-4.19188	0.35929	0.0072664	-1.87848	-1.49934	-1.1615	-1.5131	0.207088	0.0182211	-3.79323	-3.40498	-4.03867	-3.74563	0.184472	0.00241678	-0.913399	-0.416679	-1.6515	-0.99386	0.358725	0.109326
AT5G36270.1	T30G6.13; T30G6_13	pseudogene of dehydroascorbate reductase	N-terminal protein myristoylation	M	15453	15478	-3.05721	-2.05231	-1.82832	-2.31261	0.377871	0.0256744	-1.77212	-1.24635	-2.13068	-1.71638	0.256801	0.0216607	-3.42736	-0.210439	-0.985854	-1.54122	0.969271	0.25278	-2.20691	-2.14408	-1.84794	-2.06631	0.110682	0.00285693
AT5G38930.1	K15E6.110; K15E6_110	germin-like protein, putative; Identical to Germin-like protein subfamily 1 member 10 precursor [Arabidopsis Thaliana] (GB:Q9FMA9); similar to manganese ion binding / metal ion binding / nutrient reservoir [Arabidopsis thaliana] (TAIR:AT5G38940.1); similar to germin-like protein 3 [Vitis vinifera] (GB:AAQ63185.2); contains InterPro domain RmlC-like jelly roll fold (InterPro:IPR014710); contains I…	cell wall, manganese ion binding, nutrient reservoir activity, metal ion binding	L,N	15423	15439	-1.89985	-1.85775	-2.09253	-1.95005	0.0722727	0.00137077	-1.28935	-1.51102	-1.38373	-1.3947	0.0642251	0.00211382	-0.588085	-1.1658	-1.23023	-0.994705	0.204159	0.039638	-1.98936	-0.294257	-0.940909	-1.07484	0.493895	0.161494
AT5G40590.1		unknown molecular functions		O	15485	15495	-3.06584	-2.35562	-2.4149	-2.61212	0.227505	0.00750049	-2.65261	-1.90803	-1.51131	-2.02398	0.334526	0.0262472	-0.987607	-0.690092	-0.730222	-0.80264	0.0932059	0.013218	0.689375	0.652562	0.490765	0.610901	0.0610008	0.00982411
AT5G61590.1	K11J9.4; K11J9_4	encodes a member of the ERF (ethylene response factor) subfamily B-3 of ERF/AP2 transcription factor family. The protein contains one AP2 domain. There are 18 members in this subfamily including ATERF-1, ATERF-2, AND ATERF-5.		D,I	15352	15489	-1.70744	-1.55761	-1.53442	-1.59983	0.0542239	0.0011468	-1.62068	-1.93651	-2.14222	-1.8998	0.15167	0.00631327	2.32498	0.138208	-0.286118	0.725691	0.808974	0.464359	-2.44782	-1.13307	-0.649002	-1.40996	0.537413	0.119739
AT5G67400.1	K8K14.13; K8K14_13	peroxidase 73 (PER73) (P73) (PRXR11); Identical to Peroxidase 73 precursor (PER73) [Arabidopsis Thaliana] (GB:Q43873); similar to peroxidase, putative [Arabidopsis thaliana] (TAIR:AT3G49960.1); similar to unnamed protein product [Vitis vinifera] (GB:CAO71984.1); contains InterPro domain Plant peroxidase; (InterPro:IPR000823); contains InterPro domain Haem peroxidase; (InterPro:IPR010255); contain…	response to oxidative stress, endomembrane system	M	15494	15494	-2.75818	-2.69146	-2.79108	-2.74691	0.0293056	0.000113799	-2.12344	-1.44411	-2.37897	-1.98217	0.27896	0.0192365	-2.05193	-2.22637	-1.98603	-2.08811	0.0716984	0.00117692	-1.80357	-1.24868	-2.02793	-1.69339	0.231599	0.018196
a The Arabidopsis genome initiative gene code. b alternative names for genes. c A brief description of the gene. d Characteristics of data in TAIR. e Gene ontology at TAIR in aspect of molecular function group, A: kinase activity, B:protein binding, C:hydrase activity, D:DNA or RNA binding, E: nucleotide binding, F: nucleic acid binding, G:transporter activity, H:transferase activity, I:transcrip…

## Sheet: AlCu(1)
List of genes greatly-downregulated by Al and Cu rhizotoxicities identified by comparative microarray. (see Additional file 9)
			Annotation				log2[Fold change (treatment/control)] g
Gene Model a	Other Name b	Description c	Keyword d	Molecular function category group e	Fold change rank in Al f	Fold change rank in Cu f	25 µM Al						1.6 µM Cu						15 µM Cd						50 mM Na
							1	2	3	mean (N=3)	StdErr Norm	t-test P-value	1	2	3	mean (N=3)	StdErr Norm	t-test P-value	1	2	3	mean (N=3)	StdErr Norm	t-test P-value	1	2	3	mean (N=3)	StdErr Norm	t-test P-value
AT4G35350.1		unknown molecular functions		O	15272	15469	-1.42724	-1.41611	-1.25943	-1.36759	0.0541763	0.00156561	-3.17864	-2.86766	-2.94746	-2.99792	0.0932495	0.000966105	-1.41008	-1.55559	-2.50381	-1.82316	0.342909	0.0336029	-0.0769117	0.608198	0.528941	0.353409	0.216373	0.244004
a The Arabidopsis genome initiative gene code. b alternative names for genes. c A brief description of the gene. d Characteristics of data in TAIR. e Gene ontology at TAIR in aspect of molecular function group, A: kinase activity, B:protein binding, C:hydrase activity, D:DNA or RNA binding, E: nucleotide binding, F: nucleic acid binding, G:transporter activity, H:transferase activity, I:transcrip…

## Sheet: AlCd(22)
List of genes greatly-downregulated by Al and Cd rhizotoxicities identified by comparative microarray. (see Additional file 9)
			Annotation				log2[Fold change (treatment/control)] g
Gene Model a	Other Name b	Description c	Keyword d	Molecular function category group e	Fold change rank in Al f	Fold change rank in Cd f	25 µM Al						15 µM Cd						1.6 µM Cu						50 mM Na
							1	2	3	mean (N=3)	StdErr Norm	t-test P-value	1	2	3	mean (N=3)	StdErr Norm	t-test P-value	1	2	3	mean (N=3)	StdErr Norm	t-test P-value	1	2	3	mean (N=3)	StdErr Norm	t-test P-value
AT1G04040.1	F21M11.2; F21M11_2	acid phosphatase class B family protein; similar to acid phosphatase class B family protein [Arabidopsis thaliana] (TAIR:AT5G44020.1); similar to unknown [Populus trichocarpa] (GB:ABK93764.1); contains InterPro domain Vegetative storage protein/acid phosphatase (InterPro:IPR014403); contains InterPro domain Plant acid phosphatase; (InterPro:IPR010028); contains InterPro domain Acid phosphatase (C…	cell wall, plasma membrane, vacuole, cultured cell	C	15382	15282	-1.7593	-1.74132	-1.69843	-1.73302	0.0180574	0.000108551	-1.69258	-1.7451	-2.44416	-1.96061	0.242247	0.0149253	-1.64126	-2.05259	-2.38421	-2.02602	0.214884	0.0110628	-0.838429	-0.419445	-0.670246	-0.642707	0.121732	0.0340523
AT1G12090.1	ELP; EXTENSIN-LIKE PROTEIN; F12F1.3; F12F1_3	extensin-like protein (ELP)	endomembrane system	L	15402	15483	-2.14698	-1.67603	-1.76887	-1.86396	0.144025	0.00591742	-2.34353	-4.00661	-3.07093	-3.14036	0.481345	0.0226971	-2.16333	-1.96839	-1.92123	-2.01765	0.0740983	0.00134601	-1.03625	-0.311669	-1.02361	-0.79051	0.239448	0.0807879
AT1G12560.1	ARABIDOPSIS THALIANA EXPANSIN A7; ATEXP7; ATEXPA7; ATHEXP ALPHA 1.26; EXP7; EXPA7; EXPANSIN A7; F5O11.30; F5O11_30	Member of Alpha-Expansin Gene Family. Naming convention from the Expansin Working Group (Kende et al, 2004. Plant Mol Bio). Containing a conserved root hair-specific cis-element RHE. Expressed specifically in root hair cell.	extracellular region, endomembrane system	O	15489	15445	-3.06135	-2.53246	-2.5045	-2.69944	0.181137	0.00447247	-2.45286	-2.38839	-3.32552	-2.72226	0.302205	0.0121006	-1.74614	-1.02633	-1.00756	-1.26001	0.243125	0.0352735	-1.61084	-0.678841	-1.36633	-1.21867	0.27899	0.0486186
AT1G14220.1	F7A19.32; F7A19_32	ribonuclease T2 family protein; similar to RNS3 (RIBONUCLEASE 3), endoribonuclease [Arabidopsis thaliana] (TAIR:AT1G26820.1); similar to S-like ribonuclease [Prunus dulcis] (GB:AAG09465.1); contains InterPro domain Ribonuclease T2; (InterPro:IPR001568)	N-terminal protein myristoylation, endomembrane system	C	15307	15469	-1.87163	-1.27811	-1.25322	-1.46765	0.202118	0.0184424	-2.84437	-3.56565	-2.3811	-2.93037	0.344642	0.0135517	-2.09699	-0.588382	-0.801193	-1.16219	0.47142	0.132588	-1.50174	-0.720503	-1.08811	-1.10345	0.225654	0.0393667
AT1G22500.1	F12K8.15; F12K8_15	zinc finger (C3HC4-type RING finger) family protein; Identical to RING-H2 finger protein ATL1C precursor (ATL1C) [Arabidopsis Thaliana] (GB:Q9SK92); similar to zinc finger (C3HC4-type RING finger) family protein [Arabidopsis thaliana] (TAIR:AT1G72200.1); similar to unnamed protein product [Vitis vinifera] (GB:CAO61662.1); contains InterPro domain Zinc finger, RING/FYVE/PHD-type (InterPro:IPR01308…	endomembrane system	B,L	15342	15405	-1.74834	-1.46703	-1.49955	-1.57164	0.0888474	0.00318059	-2.74599	-2.29896	-2.29013	-2.44503	0.150504	0.00376762	-0.294667	-1.87712	-1.68055	-1.28411	0.497967	0.123199	-0.277445	-0.236709	-0.61985	-0.378001	0.121495	0.0896342
AT1G33610.1	T1E4.10; T1E4_10	leucine-rich repeat family protein; similar to disease resistance protein-related / LRR protein-related [Arabidopsis thaliana] (TAIR:AT1G33590.1); similar to unnamed protein product [Vitis vinifera] (GB:CAO44580.1); contains InterPro domain Leucine-rich repeat, N-terminal (InterPro:IPR013210); contains InterPro domain Leucine-rich repeat; (InterPro:IPR001611); contains InterPro domain Leucine-ric…	endomembrane system	B	15461	15442	-3.0056	-2.07039	-1.99171	-2.3559	0.325642	0.0185752	-1.95315	-2.9306	-3.52229	-2.80201	0.457511	0.0256393	-1.92443	-2.67571	-1.56987	-2.05667	0.326004	0.0242166	-1.28386	-0.442531	-0.957828	-0.894741	0.244912	0.067434
AT1G51470.1	F5D21.17; F5D21_17	glycosyl hydrolase family 1 protein; similar to glycosyl hydrolase family 1 protein [Arabidopsis thaliana] (TAIR:AT1G51490.1); similar to glycosyl hydrolase family 1 protein [Arabidopsis thaliana] (TAIR:AT1G47600.1); similar to OSIGBa0106G07.1 [Oryza sativa (indica cultivar-group)] (GB:CAH67305.1); similar to OSIGBa0135C13.7 [Oryza sativa (indica cultivar-group)] (GB:CAH66812.1); similar to unnam…	response to salt stress, endomembrane system, root	C	15452	15456	-3.03572	-1.91786	-1.86403	-2.27254	0.381907	0.0270991	-3.11173	-2.45058	-2.77186	-2.77806	0.190881	0.00468795	-2.41164	-2.12708	-1.0854	-1.87471	0.40311	0.043258	-1.20039	-0.792375	-0.962574	-0.985113	0.118322	0.0141215
AT1G62480.1		unknown molecular functions		O	15383	15446	-2.15256	-1.64118	-1.50221	-1.76531	0.197733	0.012315	-1.91924	-2.92703	-3.7497	-2.86532	0.529307	0.0324717	1.12231	-0.658801	-0.992726	-0.176407	0.656473	0.813327	-1.05882	-0.597198	-1.0705	-0.908841	0.155858	0.0281722
AT1G72200.1	T9N14.11; T9N14_11	zinc finger (C3HC4-type RING finger) family protein; Identical to RING-H2 finger protein ATL1N precursor (ATL1N) [Arabidopsis Thaliana] (GB:Q84W40;GB:Q9C7T5); similar to zinc finger (C3HC4-type RING finger) family protein [Arabidopsis thaliana] (TAIR:AT1G22500.1); similar to unnamed protein product [Vitis vinifera] (GB:CAO61662.1); contains InterPro domain Zinc finger, RING/FYVE/PHD-type (InterPr…		B,L	15447	15276	-1.52439	-2.54934	-2.43737	-2.17037	0.324601	0.0216447	-1.7356	-1.7495	-2.31891	-1.93467	0.192163	0.00972195	-3.45374	-1.98388	-1.86108	-2.4329	0.511652	0.0414949	-0.846184	-0.366887	-0.784126	-0.665732	0.150493	0.0474907
AT2G18800.1	MSF3.18; MSF3_18	xyloglucan:xyloglucosyl transferase, putative / xyloglucan endotransglycosylase, putative / endo-xyloglucan transferase, putative; Identical to Probable xyloglucan endotransglucosylase/hydrolase protein 21 precursor (XTH21) [Arabidopsis Thaliana] (GB:Q9ZV40); similar to TCH4 (TOUCH 4), hydrolase, acting on glycosyl bonds / xyloglucan:xyloglucosyl transferase [Arabidopsis thaliana] (TAIR:AT5G57560…	cell wall, carbohydrate metabolic process, glucan metabolic process, endomembrane system, apoplast	C	15329	15465	-1.72194	-1.40878	-1.4336	-1.52144	0.100507	0.00433559	-2.20571	-3.41322	-3.11511	-2.91135	0.363163	0.0152062	-3.46474	-1.13954	-1.41421	-2.00616	0.733587	0.111742	-0.385298	-0.236902	-1.18698	-0.603059	0.295085	0.177687
AT2G20750.1	ARABIDOPSIS THALIANA EXPANSIN B1; ATEXPB1; ATHEXP BETA 1.5; EXPANSIN B1; EXPB1; F5H14.28; F5H14_28	member of BETA-EXPANSINS. Naming convention from the Expansin Working Group (Kende et al, 2004. Plant Mol Bio)	extracellular region, endomembrane system	O	15332	15453	-1.74006	-1.27613	-1.59924	-1.53848	0.137328	0.00787373	-2.74602	-2.58825	-2.85382	-2.72936	0.0771133	0.000797291	-3.01859	-1.0969	-1.44487	-1.85345	0.591165	0.0884431	-0.457451	-0.606057	-1.24538	-0.769631	0.241714	0.0860903
AT2G39430.1	F12L6.9; F12L6_9	disease resistance-responsive protein-related / dirigent protein-related; similar to disease resistance-responsive family protein [Arabidopsis thaliana] (TAIR:AT3G55230.1); similar to unnamed protein product [Vitis vinifera] (GB:CAO41579.1); contains InterPro domain Plant disease resistance response protein (InterPro:IPR004265)	endomembrane system	O	15403	15500	-2.44444	-1.54846	-1.71797	-1.90362	0.274801	0.0202093	-3.07439	-3.91506	-3.62846	-3.53931	0.246742	0.00482502	-2.49019	-2.0814	-1.83739	-2.13633	0.19044	0.00785313	-0.984092	-1.18273	-0.922847	-1.02989	0.0784376	0.00575055
AT2G45180.1	F4L23.31	protease inhibitor/seed storage/lipid transfer protein (LTP) family protein; similar to protease inhibitor/seed storage/lipid transfer protein (LTP) family protein [Arabidopsis thaliana] (TAIR:AT1G62510.1); similar to proline-rich protein [Capsicum annuum] (GB:AAX20042.1); contains InterPro domain Plant lipid transfer protein/seed storage/trypsin-alpha amylase inhibitor (InterPro:IPR003612); cont…	chloroplast thylakoid membrane	L	15428	15473	-2.66288	-1.80033	-1.6307	-2.0313	0.319562	0.0238668	-2.93572	-2.66948	-3.08806	-2.89775	0.122314	0.00177694	-3.0019	-0.921714	-1.98925	-1.97096	0.600568	0.0816388	-1.43303	-0.869596	-0.688363	-0.996995	0.224205	0.0470322
AT3G01260.1	T4P13.5; T4P13_5	aldose 1-epimerase family protein; similar to aldose 1-epimerase family protein [Arabidopsis thaliana] (TAIR:AT5G15140.1); similar to unnamed protein product [Vitis vinifera] (GB:CAO14925.1); similar to unnamed protein product [Vitis vinifera] (GB:CAO14932.1); contains InterPro domain Aldose 1-epimerase; (InterPro:IPR008183); contains InterPro domain Glycoside hydrolase-type carbohydrate-binding;…		M	15472	15501	-1.86637	-3.01274	-2.68484	-2.52132	0.34088	0.0177925	-3.05768	-4.17351	-3.51714	-3.58278	0.323778	0.00806816	-3.01773	-2.02052	-1.95177	-2.33001	0.344433	0.0211611	-0.386686	-0.423593	-1.12026	-0.643512	0.23861	0.114377
AT3G04320.1	T6K12.6; T6K12_6	endopeptidase inhibitor; similar to trypsin and protease inhibitor family protein / Kunitz family protein [Arabidopsis thaliana] (TAIR:AT3G04330.1); contains InterPro domain Kunitz inhibitor ST1-like (InterPro:IPR011065); contains InterPro domain Proteinase inhibitor I3, Kunitz legume; (InterPro:IPR002160)	endomembrane system	N	15467	15338	-3.18502	-2.02862	-2.23589	-2.48318	0.355987	0.0199393	-2.55349	-1.56831	-2.35677	-2.15952	0.301013	0.0188807	1.85067	-0.983517	-0.738491	0.0428873	0.906655	0.966571	-0.310712	-0.138843	-0.201814	-0.217123	0.0502012	0.049521
AT4G22110.1	F1N20.210; F1N20_210	alcohol dehydrogenase, putative; Identical to Alcohol dehydrogenase-like 5 [Arabidopsis Thaliana] (GB:Q0V7W6;GB:O65459;GB:Q8LGK8); similar to alcohol dehydrogenase, putative [Arabidopsis thaliana] (TAIR:AT1G22430.2); similar to alcohol dehydrogenase, putative [Arabidopsis thaliana] (TAIR:AT1G22430.1); similar to unnamed protein product [Vitis vinifera] (GB:CAO61679.1); contains InterPro domain Al…	catalytic activity, binding, oxidoreductase activity, zinc ion binding, metabolic process	L,M	15299	15431	-1.48027	-1.53013	-1.27283	-1.42774	0.0787812	0.00303087	-2.4176	-2.44407	-3.05796	-2.63988	0.209182	0.00622034	-3.51339	-1.59693	-1.88808	-2.3328	0.596247	0.0595518	-0.817603	-0.389296	-0.455817	-0.554238	0.133075	0.0530999
AT5G05500.1	MOP10.4; MOP10_4	pollen Ole e 1 allergen and extensin family protein; similar to pollen Ole e 1 allergen and extensin family protein [Arabidopsis thaliana] (TAIR:AT2G33790.1); similar to unnamed protein product [Vitis vinifera] (GB:CAO41410.1); contains InterPro domain Pollen Ole e 1 allergen and extensin (InterPro:IPR006041)	endomembrane system	O	15441	15363	-2.41162	-1.922	-1.85725	-2.06362	0.175001	0.00711481	-2.03188	-2.04354	-2.67458	-2.25	0.212315	0.00878705	-1.8298	-1.00606	-1.24856	-1.36147	0.244403	0.0307468	-1.54992	-0.781594	-1.29155	-1.20769	0.225725	0.0332042
AT5G15150.1	ARABIDOPSIS THALIANA HOMEOBOX 3; ATHB-3; ATHB3; F8M21.40; F8M21_40; HAT7; HOMEOBOX FROM ARABIDOPSIS THALIANA 7	homeobox-containing gene with an unusual feature: a leucine zipper motif adjacent to the carboxyl-terminal of the homeodomain structure. This gene is expressed primarily in the cortex of the root and the stem.		D,I	15406	15441	-2.41411	-1.66724	-1.6453	-1.90888	0.252692	0.0170761	-2.49296	-2.97046	-2.53591	-2.66644	0.152512	0.00325553	-2.4249	-0.959711	-1.62242	-1.66901	0.423605	0.0587938	-0.977011	-0.70519	-0.961965	-0.881389	0.0882062	0.0098673
AT5G24960.1	CYP71A14; F6A4.170; F6A4_170	putative cytochrome P450	endomembrane system	L	15340	15354	-1.79608	-1.65603	-1.26161	-1.57124	0.160008	0.0102118	-2.06823	-2.13642	-2.30967	-2.17144	0.071864	0.00109349	-1.64019	-1.20804	-1.54126	-1.46316	0.130721	0.00788751	-0.889154	-0.44809	-0.556561	-0.631268	0.13269	0.0414546
AT5G42180.1	MJC20.29; MJC20_29	peroxidase 64 (PER64) (P64) (PRXR4); Identical to Peroxidase 64 precursor (PER64) [Arabidopsis Thaliana] (GB:Q43872); similar to peroxidase [Arabidopsis thaliana] (TAIR:AT5G51890.1); similar to unnamed protein product [Vitis vinifera] (GB:CAO61952.1); contains InterPro domain Plant peroxidase; (InterPro:IPR000823); contains InterPro domain Haem peroxidase; (InterPro:IPR010255); contains InterPro …	response to oxidative stress, fruit	M	15438	15513	-2.48158	-1.88091	-1.83253	-2.06501	0.208753	0.0100653	-3.60498	-4.95471	-3.86148	-4.14039	0.413839	0.00984308	-3.1217	-1.82947	-2.17937	-2.37685	0.38588	0.0253591	-0.925913	-0.841017	-0.775338	-0.847422	0.043585	0.00263485
AT5G65530.1	K21L13.3; K21L13_3	protein kinase, putative; similar to RBK1 (ROP BINDING PROTEIN KINASES 1), kinase [Arabidopsis thaliana] (TAIR:AT5G10520.1); similar to unnamed protein product [Vitis vinifera] (GB:CAO23655.1); contains InterPro domain Serine/threonine protein kinase; (InterPro:IPR002290); contains InterPro domain Protein kinase, core; (InterPro:IPR000719); contains InterPro domain Protein kinase-like (InterPro:I…	protein amino acid phosphorylation	A	15323	15409	-1.83496	-1.26938	-1.42458	-1.50964	0.168717	0.0122611	-2.19015	-2.55752	-2.70791	-2.48519	0.153778	0.00380699	-0.495412	-0.686345	-0.582073	-0.587943	0.0551958	0.00869853	-0.529025	-0.736537	-0.401371	-0.555644	0.0976652	0.0295331
AT5G66590.1	K1F13.27; K1F13_27	allergen V5/Tpx-1-related family protein; similar to PR-1-LIKE (PATHOGENESIS-RELATED PROTEIN-1-LIKE) [Arabidopsis thaliana] (TAIR:AT2G19990.1); similar to allergen V5/Tpx-1-related family protein [Arabidopsis thaliana] (TAIR:AT5G57625.1); similar to STS14 [Brassica rapa] (GB:ABL97973.1); contains InterPro domain Allergen V5/Tpx-1 related; (InterPro:IPR001283); contains InterPro domain SCP-like ex…		O	15387	15499	-2.19552	-1.60043	-1.60447	-1.80014	0.197695	0.0118469	-2.99539	-4.01805	-3.63827	-3.55057	0.298456	0.00699183	-3.70272	-2.16413	-1.90822	-2.59169	0.560407	0.0437135	-1.19249	-0.838292	-1.17672	-1.06917	0.115528	0.011475
a The Arabidopsis genome initiative gene code. b alternative names for genes. c A brief description of the gene. d Characteristics of data in TAIR. e Gene ontology at TAIR in aspect of molecular function group, A: kinase activity, B:protein binding, C:hydrase activity, D:DNA or RNA binding, E: nucleotide binding, F: nucleic acid binding, G:transporter activity, H:transferase activity, I:transcrip…

## Sheet: AlNaCd(17)
List of genes greatly-downregulated by Al, NaCl and Cd rhizotoxicities identified by comparative microarray. (see Additional file 9)
			Annotation		Fold change rank f			log2[Fold change (treatment/control)] g
Gene Model a	Other Name b	Description c	Keyword d	Molecular function category group e	Al	Cd	Na	25 µM Al						15 µM Cd						50 mM Na						1.6 µM Cu
								1	2	3	mean (N=3)	StdErr Norm	t-test P-value	1	2	3	mean (N=3)	StdErr Norm	t-test P-value	1	2	3	mean (N=3)	StdErr Norm	t-test P-value	1	2	3	mean (N=3)	StdErr Norm	t-test P-value
AT1G12150.1		unknown molecular functions		O	15444	15454	15473	-2.96012	-1.49678	-2.13029	-2.19573	0.423697	0.0352765	-2.63554	-2.21336	-3.77324	-2.87404	0.465821	0.0252777	-1.6557	-1.35587	-1.92878	-1.64678	0.165444	0.00994288	-2.0158	-1.90966	-1.01991	-1.64846	0.315764	0.0347884
AT1G48930.1	ARABIDOPSIS THALIANA GLYCOSYL HYDROLASE 9C1; ATGH9C1; F27K7.5	ATGH9C1 (ARABIDOPSIS THALIANA GLYCOSYL HYDROLASE 9C1); hydrolase, hydrolyzing O-glycosyl compounds; Identical to Endoglucanase 5 precursor [Arabidopsis Thaliana] (GB:Q9M995); similar to ATGH9C2 (ARABIDOPSIS THALIANA GLYCOSYL HYDROLASE 9C2), hydrolase, hydrolyzing O-glycosyl compounds [Arabidopsis thaliana] (TAIR:AT1G64390.1); similar to unnamed protein product [Vitis vinifera] (GB:CAO42020.1); si…	carbohydrate metabolic process, endomembrane system	C	15471	15480	15424	-3.17076	-2.12993	-2.21828	-2.50632	0.333197	0.0172185	-2.90191	-2.46207	-3.87868	-3.08089	0.418618	0.0179662	-1.71093	-0.977961	-1.3795	-1.35613	0.211911	0.0235584	-1.75899	-1.49496	-1.01902	-1.42432	0.21651	0.0223355
AT1G53680.1	ATGSTU28; F22G10.22; F22G10_22; GLUTATHIONE S-TRANSFERASE TAU 28	Encodes glutathione transferase belonging to the tau class of GSTs. Naming convention according to Wagner et al. (2002).	response to cadmium ion, cultured cell	H	15400	15443	15461	-2.97172	-1.53225	-1.42675	-1.97691	0.498338	0.0580648	-2.743	-2.6208	-2.60432	-2.65604	0.0437389	0.000271075	-1.67443	-0.910055	-2.33923	-1.64124	0.412901	0.0578538	-3.25343	-1.74057	-2.15688	-2.38363	0.451204	0.0340142
AT1G73120.1	T18K17.22; T18K17_22	unknown protein	cultured cell	O	15294	15308	15504	-1.87066	-1.19988	-1.2465	-1.43901	0.216243	0.0218444	-1.637	-1.75861	-2.84157	-2.07906	0.382866	0.0322795	-1.99937	-1.90198	-2.43504	-2.11213	0.163884	0.00596664	-3.79791	-2.03652	-2.38559	-2.74001	0.538466	0.0365177
AT3G09925.1		pollen Ole e 1 allergen and extensin family protein; similar to pollen Ole e 1 allergen and extensin family protein [Arabidopsis thaliana] (TAIR:AT5G05500.1); similar to Os10g0546100 [Oryza sativa (japonica cultivar-group)] (GB:NP_001065213.1); similar to unnamed protein product [Vitis vinifera] (GB:CAO62966.1); contains InterPro domain Pollen Ole e 1 allergen and extensin (InterPro:IPR006041)	endomembrane system	O	15506	15386	15343	-3.4224	-2.86469	-2.98257	-3.08988	0.169704	0.0030029	-2.01191	-1.97329	-3.44511	-2.47677	0.484298	0.0361725	-1.12582	-0.96871	-1.16219	-1.08557	0.059368	0.00297744	-2.20126	-1.66446	-1.37551	-1.74708	0.241928	0.018641
AT3G18460.1	MYF24.18	similar to unknown protein [Arabidopsis thaliana] (TAIR:AT3G18450.1); similar to ORFX [Lycopersicon esculentum] (GB:AAF74286.1); similar to fw2.2 [Lycopersicon pennellii] (GB:AAO12196.1); similar to Os02g0580000 [Oryza sativa (japonica cultivar-group)] (GB:NP_001047232.1); contains InterPro domain Protein of unknown function Cys-rich; (InterPro:IPR006461)		O	15473	15468	15510	-3.58619	-2.07474	-2.11663	-2.59252	0.496981	0.0348391	-2.47896	-2.50067	-3.99435	-2.99133	0.501549	0.02698	-2.15102	-2.28132	-2.72861	-2.38698	0.174904	0.00532626	-3.42451	-1.85123	-1.49641	-2.25738	0.592482	0.0624988
AT3G18470.1	MYF24.19	similar to unknown protein [Arabidopsis thaliana] (TAIR:AT1G49030.1); similar to Uncharacterized Cys-rich domain [Medicago truncatula] (GB:ABE80519.1); similar to Os03g0830400 [Oryza sativa (japonica cultivar-group)] (GB:NP_001051786.1); contains InterPro domain Protein of unknown function Cys-rich; (InterPro:IPR006461)		O	15475	15436	15459	-2.93418	-2.22463	-2.35456	-2.50446	0.218111	0.00749932	-2.73141	-1.99944	-3.5038	-2.74489	0.434324	0.0241341	-1.7438	-1.21821	-1.61224	-1.52475	0.157904	0.0105553	-3.13655	-2.18761	-2.06531	-2.46315	0.338542	0.0183715
AT3G21340.1	MHC9.2	leucine-rich repeat protein kinase, putative; similar to leucine-rich repeat protein kinase, putative [Arabidopsis thaliana] (TAIR:AT1G51850.1); similar to leucine-rich repeat protein kinase, putative [Arabidopsis thaliana] (TAIR:AT1G49100.1); similar to leucine-rich repeat protein kinase, putative [Arabidopsis thaliana] (TAIR:AT1G51820.1); similar to leaf senescence-associated receptor-like prot…	protein amino acid phosphorylation, endomembrane system	A	15411	15466	15479	-2.85462	-1.75632	-1.402	-2.00431	0.437283	0.0444489	-2.75481	-2.75867	-2.95581	-2.8231	0.0663653	0.000552167	-1.79693	-1.38398	-1.9822	-1.72104	0.176811	0.0103903	-3.50998	-1.43432	-2.01655	-2.32028	0.618137	0.0642118
AT3G25790.1	K13N2.13	myb family transcription factor; similar to myb family transcription factor [Arabidopsis thaliana] (TAIR:AT1G13300.1); similar to unnamed protein product [Vitis vinifera] (GB:CAO42100.1); contains InterPro domain Homeodomain-related; (InterPro:IPR012287); contains InterPro domain Homeodomain-like (InterPro:IPR009057); contains InterPro domain Myb, DNA-binding (InterPro:IPR014778); contains InterP…		D,I	15418	15477	15399	-1.88388	-2.08792	-1.81057	-1.92746	0.0829775	0.00184819	-3.99424	-2.53911	-2.67174	-3.06836	0.464518	0.0221598	-1.04564	-1.06458	-1.65608	-1.25543	0.2004	0.0245463	-0.324648	-1.97633	-2.04216	-1.44771	0.561854	0.12336
AT3G56230.1	F18O21.190	speckle-type POZ protein-related; similar to speckle-type POZ protein-related [Arabidopsis thaliana] (TAIR:AT1G01640.2); similar to speckle-type POZ protein-related [Arabidopsis thaliana] (TAIR:AT1G01640.1); similar to unnamed protein product [Vitis vinifera] (GB:CAO41466.1); contains InterPro domain BTB/POZ fold; (InterPro:IPR011333); contains InterPro domain Kelch related (InterPro:IPR013089); …		B	15422	15384	15454	-2.67309	-1.4765	-1.92035	-2.02331	0.349242	0.0285252	-2.1876	-1.86091	-3.28857	-2.44569	0.431862	0.0297943	-1.37876	-1.6407	-1.45098	-1.49015	0.078109	0.00273627	-3.29374	-1.48878	-1.77432	-2.18562	0.560161	0.0598504
AT3G59370.1	F25L23.230	similar to unknown protein [Arabidopsis thaliana] (TAIR:AT1G12080.2); similar to PREDICTED: hypothetical protein [Rattus norve (GB:XP_001065996.1); contains domain gb def: Hypothetical protein F25L23_230 (At3g59370) (PTHR22683:SF24); contains domain SPORULATION PROTEIN RELATED (PTHR22683)		O	15357	15413	15420	-1.95158	-1.2783	-1.67604	-1.63531	0.195423	0.013982	-1.85532	-3.47295	-2.56786	-2.63204	0.468069	0.0301999	-1.06242	-1.29733	-1.61684	-1.32553	0.160667	0.0143758	-1.98281	-1.58824	-1.23291	-1.60132	0.216576	0.0178049
AT4G25790.1	F14M19.70; F14M19_70	allergen V5/Tpx-1-related family protein; similar to allergen V5/Tpx-1-related family protein [Arabidopsis thaliana] (TAIR:AT5G57625.1); similar to unknown [Picea sitchensis] (GB:ABK25508.1); similar to Os02g0786500 [Oryza sativa (japonica cultivar-group)] (GB:NP_001048336.1); contains InterPro domain Allergen V5/Tpx-1 related; (InterPro:IPR001283); contains InterPro domain SCP-like extracellular…		O	15510	15459	15505	-3.81506	-3.15003	-3.04768	-3.33759	0.240558	0.00515472	-2.6295	-2.13685	-4.33606	-3.03414	0.666317	0.0449969	-2.58408	-1.55399	-2.66094	-2.26634	0.356864	0.0239089	-2.51433	-1.84265	-1.03642	-1.7978	0.427225	0.0520979
AT4G30320.1	F17I23.340; F17I23_340	allergen V5/Tpx-1-related family protein; similar to allergen V5/Tpx-1-related family protein [Arabidopsis thaliana] (TAIR:AT5G57625.1); similar to Pathogenesis-related protein PR-1 precursor (GB:Q40374); contains InterPro domain Allergen V5/Tpx-1 related; (InterPro:IPR001283); contains InterPro domain SCP-like extracellular (InterPro:IPR014044); contains InterPro domain Ves allergen (InterPro:IP…		O	15490	15402	15455	-3.20253	-2.4371	-2.5575	-2.73238	0.237634	0.00747899	-2.3021	-2.00409	-3.18202	-2.49607	0.353597	0.0194835	-1.54018	-1.13871	-1.87369	-1.51753	0.212471	0.019045	-2.6017	-1.49026	-1.22539	-1.77245	0.421615	0.0521926
AT4G34580.1	T4L20.160; T4L20_160	transporter; similar to SEC14 cytosolic factor family protein / phosphoglyceride transfer family protein [Arabidopsis thaliana] (TAIR:AT2G16380.1); similar to unnamed protein product [Vitis vinifera] (GB:CAO48321.1); contains InterPro domain Cellular retinaldehyde-binding/triple function, C-terminal (InterPro:IPR001251); contains InterPro domain Cellular retinaldehyde binding/alpha-tocopherol tra…	intracellular	G	15512	15421	15485	-4.23553	-3.07223	-3.07306	-3.46027	0.387629	0.0123177	-2.40811	-1.94848	-3.8665	-2.74103	0.578168	0.0417269	-2.19077	-1.1872	-2.36944	-1.9158	0.367933	0.034961	-2.80461	-1.75077	-1.97401	-2.17646	0.320617	0.0210189
AT5G14340.1	ATMYB40; F18O22.130; F18O22_130; MYB DOMAIN PROTEIN 40	Member of the R2R3 factor gene family.		D,I	15408	15458	15299	-2.63665	-1.68213	-1.5341	-1.95096	0.345499	0.0299593	-2.93759	-2.0235	-3.97671	-2.97927	0.564228	0.0340455	-1.0072	-0.934223	-1.04043	-0.99395	0.0313671	0.00099442	-3.10319	-1.91995	-1.71852	-2.24722	0.431915	0.0350122
AT5G24100.1	MZF18.1; MZF18_1	leucine-rich repeat transmembrane protein kinase, putative; similar to leucine-rich repeat transmembrane protein kinase, putative [Arabidopsis thaliana] (TAIR:AT5G53320.1); similar to unnamed protein product [Vitis vinifera] (GB:CAO69357.1); contains InterPro domain Protein kinase, core; (InterPro:IPR000719); contains InterPro domain Protein kinase-like (InterPro:IPR011009); contains InterPro dom…	endomembrane system	A,E,H	15336	15495	15376	-1.8217	-1.33064	-1.51563	-1.55599	0.143184	0.00836183	-3.5054	-3.00222	-3.48419	-3.33061	0.164305	0.00242479	-1.3633	-0.962214	-1.20532	-1.17694	0.116648	0.00968067	-3.7657	-2.0137	-2.07483	-2.61808	0.574084	0.0448709
AT5G61350.1	MFB13.1; MFB13_1	protein kinase family protein; similar to protein kinase family protein [Arabidopsis thaliana] (TAIR:AT4G39110.1); similar to THE1 (THESEUS1), kinase/ protein kinase [Arabidopsis thaliana] (TAIR:AT5G54380.1); similar to protein kinase family protein [Arabidopsis thaliana] (TAIR:AT2G21480.1); similar to unnamed protein product [Vitis vinifera] (GB:CAO47576.1); similar to unnamed protein product [V…	protein amino acid phosphorylation, endomembrane system, cultured cell	A	15481	15396	15430	-4.0283	-2.34357	-1.95773	-2.77653	0.635719	0.048631	-2.24232	-2.13722	-2.92922	-2.43625	0.248342	0.0102317	-1.72051	-0.946527	-1.46186	-1.3763	0.227488	0.0262497	-2.44323	-1.68842	-1.60575	-1.91247	0.266452	0.0188635
a The Arabidopsis genome initiative gene code. b alternative names for genes. c A brief description of the gene. d Characteristics of data in TAIR. e Gene ontology at TAIR in aspect of molecular function group, A: kinase activity, B:protein binding, C:hydrase activity, D:DNA or RNA binding, E: nucleotide binding, F: nucleic acid binding, G:transporter activity, H:transferase activity, I:transcrip…

## Sheet: NaCd(11)
List of genes greatly-downregulated by NaCl and Cu rhizotoxicities identified by comparative microarray. (see Additional file 9)
			Annotation				log2[Fold change (treatment/control)] g
Gene Model a	Other Name b	Description c	Keyword d	Molecular function category group e	Fold change rank in Cu f	Fold change rank in Na f	1.6 µM Cu						50 mM Na						25 µM Al						15 µM Cd
							1	2	3	mean (N=3)	StdErr Norm	t-test P-value	1	2	3	mean (N=3)	StdErr Norm	t-test P-value	1	2	3	mean (N=3)	StdErr Norm	t-test P-value	1	2	3	mean (N=3)	StdErr Norm	t-test P-value
AT1G07730.2		disease resistance-responsive family protein; similar to disease resistance-responsive family protein / fibroin-related [Arabidopsis thaliana] (TAIR:AT2G28670.1); similar to hypothetical protein [Vitis vinifera] (GB:CAN77499.1); contains InterPro domain Plant disease resistance response protein (InterPro:IPR004265)	endomembrane system	O	14156	15315	-2.02098	-0.826802	-0.866549	-1.23811	0.391604	0.0871598	-0.971748	-1.08252	-1.02746	-1.02724	0.0319764	0.000967572	-1.86496	-1.37947	-1.16478	-1.46974	0.207102	0.0192834	-2.01126	-2.07051	-2.63318	-2.23831	0.198171	0.00774763
AT1G52660.1	F6D8.12; F6D8_12	disease resistance protein, putative; Identical to Probable disease resistance protein At1g52660 [Arabidopsis Thaliana] (GB:Q9SSR8); similar to disease resistance protein, putative [Arabidopsis thaliana] (TAIR:AT3G15700.1); similar to hypothetical protein [Vitis vinifera] (GB:CAN71751.1); contains InterPro domain Disease resistance protein; (InterPro:IPR000767); contains InterPro domain NB-ARC; (…	ATP binding	E	14943	15408	-1.8116	-2.13644	-1.25192	-1.73332	0.25832	0.0214969	-1.504	-0.96098	-1.35651	-1.27383	0.162115	0.0158134	-2.81979	-0.729265	-1.05645	-1.53517	0.649219	0.141776	-1.87784	-1.58926	-3.31925	-2.26212	0.535092	0.0516563
AT1G76890.1	F7O12.6; F7O12_6	encodes a plant trihelix DNA-binding protein	nucleus, transcription factor activity, regulation of transcription	I	14331	15456	-1.28181	-1.09465	-1.31961	-1.23202	0.0695502	0.00317168	-1.43717	-1.228	-1.8833	-1.51616	0.193249	0.0158605	-0.801922	-1.43628	-1.46808	-1.23543	0.216948	0.0294804	-2.06569	-2.79486	-2.99729	-2.61928	0.282898	0.0114651
AT2G39040.1	T7F6.21; T7F6_21	peroxidase, putative; Identical to Peroxidase 24 precursor (PER24) [Arabidopsis Thaliana] (GB:Q9ZV04;GB:Q0V7W8); similar to RCI3 (RARE COLD INDUCIBLE GENE 3), peroxidase [Arabidopsis thaliana] (TAIR:AT1G05260.1); similar to cationic peroxidase isozyme 38K precursor [Nicotiana tabacum] (GB:BAA07663.1); contains InterPro domain Plant peroxidase; (InterPro:IPR000823); contains InterPro domain Haem p…	response to oxidative stress, endomembrane system	M	12899	15429	-0.231791	-1.21538	-0.911359	-0.786176	0.290754	0.113882	-1.44871	-0.963222	-1.69701	-1.36965	0.215483	0.0238693	-2.0264	-0.38253	-0.367548	-0.925491	0.55047	0.234731	-2.091	-2.58644	-3.49805	-2.72516	0.412059	0.0221077
AT3G18450.1	MYF24.17	similar to unknown protein [Arabidopsis thaliana] (TAIR:AT3G18460.1); similar to Os02g0579800 [Oryza sativa (japonica cultivar-group)] (GB:NP_001047231.1); similar to ORFX [Lycopersicon pennellii] (GB:AAF74287.1); similar to Os02g0580000 [Oryza sativa (japonica cultivar-group)] (GB:NP_001047232.1); contains InterPro domain Protein of unknown function Cys-rich; (InterPro:IPR006461)		O	15078	15501	-2.77534	-1.42768	-1.64193	-1.94832	0.418113	0.0430986	-1.88028	-2.06568	-2.33934	-2.0951	0.133333	0.00402567	-2.07768	-1.00349	-1.42461	-1.50193	0.312493	0.0406672	-1.75684	-1.64209	-2.86086	-2.0866	0.388546	0.0329692
AT3G29410.1	MUO10.2	terpene synthase/cyclase family protein; similar to terpene synthase/cyclase family protein [Arabidopsis thaliana] (TAIR:AT1G33750.1); similar to terpene synthase/cyclase family protein [Arabidopsis thaliana] (TAIR:AT3G32030.1); similar to terpene synthase/cyclase family protein [Arabidopsis thaliana] (TAIR:AT3G14490.1); similar to Casbene synthase, chloroplast precursor (GB:P59287); contains Int…	lyase activity, magnesium ion binding, metabolic process	L,M	15000	15515	-2.56276	-1.72026	-1.22033	-1.83445	0.391708	0.0426959	-2.67067	-2.59833	-2.29516	-2.52139	0.115025	0.00207467	-2.62975	-1.20014	-1.13162	-1.65384	0.48836	0.0772296	-2.57856	-3.37236	-3.09566	-3.01553	0.232628	0.00589852
AT5G01740.1	T20L15.10; T20L15_10	similar to wound-responsive protein-related [Arabidopsis thaliana] (TAIR:AT3G10985.1); similar to Wound-induced protein WI12, putative [Medicago truncatula] (GB:ABE88200.1); contains InterPro domain Wound-induced WI12; (InterPro:IPR009798)		O	14859	15506	-1.85172	-1.02229	-2.24683	-1.70694	0.360829	0.0418971	-2.03334	-1.82236	-3.19776	-2.35116	0.427662	0.0315291	-1.87172	-0.524003	-0.661194	-1.01897	0.42821	0.140354	-2.67387	-2.49948	-3.29274	-2.82203	0.240678	0.00719519
AT5G22310.1	MWD9.9; MWD9_9	similar to unknown protein [Arabidopsis thaliana] (TAIR:AT3G11590.1); similar to Os04g0382800 [Oryza sativa (japonica cultivar-group)] (GB:NP_001052610.1); similar to hypothetical protein [Oryza sativa (japonica cultivar-group)] (GB:BAD23171.1); similar to OSJNBa0072D21.15 [Oryza sativa (japonica cultivar-group)] (GB:CAD40733.2)		O	14508	15337	-1.84663	-1.36533	-0.929381	-1.38045	0.264895	0.0349055	-1.2669	-0.86773	-1.09076	-1.07513	0.115494	0.0113438	-2.19344	-1.04747	-1.35128	-1.53073	0.342767	0.0466605	-1.84037	-1.64274	-3.38308	-2.28873	0.550141	0.0532081
AT5G22940.1	MRN17.17; MRN17_17	Homolog of FRA8 (AT2G28110), a member of a member of glycosyltransferase family 47; exhibits high sequence similarity to tobacco (Nicotiana plumbaginifolia) pectin glucuronyltransferase.		M	15435	15394	-3.04302	-2.1733	-3.2435	-2.81994	0.328458	0.0132969	-1.39372	-0.890399	-1.43744	-1.24052	0.175515	0.0194363	-1.48647	-1.08812	-0.843029	-1.13921	0.187493	0.0260341	-2.82155	-2.85919	-3.54852	-3.07642	0.236299	0.00584806
AT5G44130.1	FASCICLIN-LIKE ARABINOGALACTAN PROTEIN 13 PRECURSOR; FLA13; MLN1.5; MLN1_5	FLA13 (FASCICLIN-LIKE ARABINOGALACTAN PROTEIN 13 PRECURSOR); Identical to Fasciclin-like arabinogalactan protein 13 precursor (FLA13) [Arabidopsis Thaliana] (GB:Q9FFH6); similar to FLA9 [Arabidopsis thaliana] (TAIR:AT1G03870.1); similar to unknown [Brassica rapa] (GB:ABK78690.1); contains InterPro domain Beta-Ig-H3/fasciclin (InterPro:IPR000782)	plant-type cell wall, plasma membrane, anchored to plasma membrane, stem, cultured cell, seedling growth	O	15083	15393	-3.18246	-1.46042	-1.46837	-2.03708	0.572694	0.070751	-1.2437	-0.990184	-1.45834	-1.23074	0.1353	0.0118707	-1.81391	-0.913109	-0.95703	-1.22802	0.293222	0.0525598	-2.28928	-2.94339	-2.69538	-2.64268	0.190657	0.00516463
AT5G58360.1	ARABIDOPSIS THALIANA OVATE FAMILY PROTEIN 3; ATOFP3; MCK7.23; MCK7_23; OFP3	ATOFP3/OFP3 (Arabidopsis thaliana ovate family protein 3); similar to ATOFP2/OFP2 (ARABIDOPSIS THALIANA OVATE FAMILY PROTEIN 2) [Arabidopsis thaliana] (TAIR:AT2G30400.1); similar to unnamed protein product [Vitis vinifera] (GB:CAO21321.1); contains InterPro domain Protein of unknown function DUF623, plant (InterPro:IPR006458)		O	14466	15360	-1.82972	-0.9149	-1.2968	-1.34714	0.265282	0.0366594	-1.14747	-0.996327	-1.2523	-1.13203	0.0742945	0.00427957	-2.0442	-0.806764	-0.703987	-1.18498	0.430632	0.110586	-2.38612	-1.97341	-2.76138	-2.37364	0.227554	0.0090657
a The Arabidopsis genome initiative gene code. b alternative names for genes. c A brief description of the gene. d Characteristics of data in TAIR. e Gene ontology at TAIR in aspect of molecular function group, A: kinase activity, B:protein binding, C:hydrase activity, D:DNA or RNA binding, E: nucleotide binding, F: nucleic acid binding, G:transporter activity, H:transferase activity, I:transcrip…

[truncated: 5 more sheets: NaCdCu(5), NaCu(3), AlNaCu(4), AlCdCu(19), CdCu(35)]
