# Supplementary material for: Comparative transcriptomic characterization of aluminum, sodium chloride, cadmium and copper rhizotoxicities in Arabidopsis thaliana
Source: BMC Plant Biol. 2009 Mar 23;9:32. doi: 10.1186/1471-2229-9-32 (PMC2666732; doi:10.1186/1471-2229-9-32)
Supplement: Additional file 10 — Classification by GO categories defined by TAIR for whole genome genes and for gene groups downregulated by rhizotoxic ions identified by a comparative microarray approach. Genes were functionally categorized by GO slim defined by TAIR8. Percentage of the genes attributed to each GO slim category was calculated by the GO annotation tool in the TAIR database. Gene groups were identical to those grouped by Venn diagrams in Additional file 9. ** and * indicate that the value in each group is significantly larger or smaller than whole genome, respectively (chi-square test, P < 0.05). [file 1471-2229-9-32-S10.xls]

## Sheet: Additional file 10
Additional file 10. Classification by GO categories defined by TAIR for whole genome genes and for gene groups downregulated by rhizotoxic ions identified by a comparative microarray approach
GO slim category	Proportion of genes among GO categories (%)
	Whole Genome	All Stressor	Al	NaCl	Cd	Cu
DNA or RNA binding	9.6	0	6.2	6.8	3.8	0
hydrolase activity	8.5	11.1	7.4	15.1**	17.3**	29.4**
kinase activity	5.2	5.6	7.4	9.6	5.8	0
nucleic acid binding	4.9	0	0	0	0	0
nucleotide binding	4.8	0	3.7	5.5	5.8	0
other binding	13.1	0	11.1	8.2	13.5	14.7
other enzyme activity	10	5.6	16	5.5	11.5	14.7
other molecular functions	3.8	0	7.4	4.1	1.9	2.9
protein binding	8.5	5.6	7.4	6.8	7.7	8.8
receptor binding or activity	0.9	0	2.5	2.7	1.9	0
structural molecule activity	2	0	0	0	0	2.9
transcription factor activity	6.5	0	7.4	6.8	5.8	2.9
transferase activity	7.5	0	9.9	12.3	17.3**	8.8
transporter activity	4.8	22.2**	9.9**	9.6	3.8	0
unknown molecular functions	35.5	50	18.5*	23.3	21.2	20.6
Genes were functionally categorized by GO slim defined by TAIR8. Percentage of the genes attributed to each GO slim category was calculated by the GO annotation tool in the TAIR database. Gene groups were identical to those grouped by Venn diagrams in Additional file 9. ** and * indicate that the value in each group is significantly larger or smaller than whole genome, respectively (chi-square te…
